# Supplementary material for: Differences between predicted outer membrane proteins of genotype 1 and 2 Mannheimia haemolytica
Source: BMC Microbiol. 2020 Aug 12;20:250. doi: 10.1186/s12866-020-01932-2 (PMC7424683; doi:10.1186/s12866-020-01932-2)
Supplement: Supplementary file 1 — Additional file 1: Table S1. Strains and/or strain sequences used in this study and information on their genotype, subtype, molecular serotype, and isoform sequence encoded by the genes found to be specific for genotype 2 M. haemolytica. Strains and/or strain sequences used in this study and information on their genotype, subtype, molecular serotype, and isoform sequence encoded by the genes found to be specific for genotype 2 M. haemolytica. [file 12866_2020_1932_MOESM1_ESM.xls]

## Sheet: Supplemental Table 1
Table S1: Strains and/or strain sequences used in this study and information on their genotype, subtype, molecular serotype, and isoform sequence encoded by the genes found to be specific for genotype 2 M. haemolytica.
USMARC Strain Minilims #	Strain Name	STATE or PROVINCE	YEAR OF ISOLATION	Collection	Groupa	Sequence Read Archive Accession # (Illumina MiSeq sequence)	Previously Assigned Genotypeb	Previously Assigned Subtypeb	Genotype Placement (This study)	Subtype Placement (This study)	Molecular Serotypec	Chromosome GenBank #	Peptidase S6 Sequence Type	Peptidase S6 Locus Tag	Porin Sequence Type	Porin Locus Tag	Ligand-Gated Channel Genotype	Ligand-Gated Channel Locus Tag	Adhesin A Locus Tag	Adhesin B Genotype 2 Sequence Type	Adhesin B Locus Tag	Adhesin C Locus Tag	Adhesin D Genotype 2 Sequence Type	Adhesin D Locus Tag	Adhesin E Locus Tag	Adhesin F Locus Tag	Adhesin G Genotype 2 Sequence Type	Adhesin G Locus Tag	Adhesin H Locus Tag
1268	Not Assigned	Illinois	2002	Zoetis	Lung Clinical Strains 1	SRX1903109	2	b	⎯d	⎯	not scored	⎯	Gen 2 isoform 1	⎯	Gen 2 Major	⎯	Gen 2 Major	⎯	⎯	Gen 2 isoform 1	⎯	⎯	Gen 2 isoform 1	⎯	⎯	⎯	Gen 2 isoform 1	⎯	⎯
1270	Not Assigned	Kansas	2002	Zoetis	Lung Clinical Strains 1	SRX1903110	2	d with recombinant/transferred DNA from elsewhere in genotype 2	⎯	⎯	not scored	⎯	Gen 2 isoform 1	⎯	Gen 2 Major	⎯	Gen 2 Major	⎯	⎯	Gen 2 isoform 1	⎯	⎯	Gen 2 isoform 1	⎯	⎯	⎯	Gen 2 isoform 1	⎯	⎯
1271	Not Assigned	North Carolina	2002	Zoetis	Lung Clinical Strains 1	SRX1903171	2	e	⎯	⎯	not scored	⎯	Gen 2 isoform 1	⎯	Gen 2 Major	⎯	Gen 2 Major	⎯	⎯	Insufficient sequence coverage	⎯	⎯	Gen 2 isoform 1	⎯	⎯	⎯	Gen 2 isoform 21	⎯	⎯
1272	Not Assigned	Oklahoma	2002	Zoetis	Lung Clinical Strains 1	SRX1903182	2	b	⎯	⎯	not scored	⎯	Gen 2 isoform 1	⎯	Gen 2 Major	⎯	Gen 2 Major	⎯	⎯	Gen 2 isoform 1	⎯	⎯	Gen 2 isoform 1	⎯	⎯	⎯	Gen 2 isoform 1	⎯	⎯
1275	Not Assigned	Iowa	2002	Zoetis	Lung Clinical Strains 1	SRX1903215	2	b	⎯	⎯	not scored	⎯	Gen 2 isoform 1	⎯	Gen 2 Major	⎯	Gen 2 Major	⎯	⎯	Gen 2 isoform 1	⎯	⎯	Gen 2 isoform 1	⎯	⎯	⎯	Gen 2 isoform 5	⎯	⎯
1281	Not Assigned	Texas	2002	Zoetis	Lung Clinical Strains 1	SRX1903111	2	b	⎯	⎯	not scored	⎯	Gen 2 isoform 1	⎯	Gen 2 Major	⎯	Gen 2 Major	⎯	⎯	Gen 2 isoform 1	⎯	⎯	Gen 2 isoform 1	⎯	⎯	⎯	Gen 2 isoform 1	⎯	⎯
1283	Not Assigned	California	2002	Zoetis	Lung Clinical Strains 1	SRX1903133	2	d	⎯	⎯	not scored	⎯	Gen 2 isoform 2	⎯	Gen 2 Major	⎯	Gen 2 Major	⎯	⎯	Gen 2 isoform 1	⎯	⎯	Gen 2 isoform 2	⎯	⎯	⎯	Gen 2 isoform 1	⎯	⎯
1286	Not Assigned	Illinois	2003	Zoetis	Lung Clinical Strains 1	SRX1903166	2	b	⎯	⎯	not scored	⎯	Gen 2 isoform 1	⎯	Gen 2 Major	⎯	Gen 2 Major	⎯	⎯	Gen 2 isoform 1	⎯	⎯	Gen 2 isoform 1	⎯	⎯	⎯	Gen 2 isoform 1	⎯	⎯
1287	Not Assigned	North Carolina	2003	Zoetis	Lung Clinical Strains 1	SRX1903167	2	b	2	b	1	CP017551	Gen 2 isoform 1	BG585_01960	Gen 2 Major	BG585_12925	Gen 2 Major	BG585_01540	BG585_01805	Gen 2 isoform 1	BG585_01815	BG585_03115	Gen 2 isoform 1	BG585_03390	BG585_09040	BG585_11010	Gen 2 isoform 1	BG585_12500	BG585_13095
1288	Not Assigned	Iowa	2003	Zoetis	Lung Clinical Strains 1	SRX1903168	2	e	⎯	⎯	not scored	⎯	Gen 2 isoform 1	⎯	Gen 2 Major	⎯	Gen 2 Major	⎯	⎯	Gen 2 isoform 1	⎯	⎯	Gen 2 isoform 1	⎯	⎯	⎯	Gen 2 isoform 16	⎯	⎯
1290	Not Assigned	Oklahoma	2003	Zoetis	Lung Clinical Strains 1	SRX1903169	2	b	⎯	⎯	not scored	⎯	Gen 2 isoform 1	⎯	Gen 2 Major	⎯	Gen 2 Major	⎯	⎯	Gen 2 isoform 1	⎯	⎯	Gen 2 isoform 3	⎯	⎯	⎯	Gen 2 isoform 1	⎯	⎯
1292	Not Assigned	Virginia	2003	Zoetis	Lung Clinical Strains 1	SRX1903172	2	d	⎯	⎯	not scored	⎯	Gen 2 isoform 2	⎯	Gen 2 Major	⎯	Gen 2 Major	⎯	⎯	Gen 2 isoform 1	⎯	⎯	Gen 2 isoform 2	⎯	⎯	⎯	Gen 2 isoform 1	⎯	⎯
1293	Not Assigned	Texas	2003	Zoetis	Lung Clinical Strains 1	SRX1903173	2	b	⎯	⎯	not scored	⎯	Gen 2 isoform 1	⎯	Gen 2 Major	⎯	Gen 2 Major	⎯	⎯	Gen 2 isoform 1	⎯	⎯	Gen 2 isoform 1	⎯	⎯	⎯	Gen 2 isoform 1	⎯	⎯
1294	Not Assigned	Texas	2003	Zoetis	Lung Clinical Strains 1	SRX1903174	2	b	⎯	⎯	not scored	⎯	Gen 2 isoform 1	⎯	Gen 2 Major	⎯	Gen 2 Major	⎯	⎯	Gen 2 isoform 1	⎯	⎯	Gen 2 isoform 1	⎯	⎯	⎯	Gen 2 isoform 1	⎯	⎯
1299	Not Assigned	Nebraska	2003	Zoetis	Lung Clinical Strains 1	SRX1903177	2	b	⎯	⎯	not scored	⎯	Gen 2 isoform 1	⎯	Gen 2 Major	⎯	Gen 2 Major	⎯	⎯	Gen 2 isoform 1	⎯	⎯	Gen 2 isoform 1	⎯	⎯	⎯	Gen 2 isoform 1	⎯	⎯
1301	Not Assigned	New Hampshire	2003	Zoetis	Lung Clinical Strains 1	SRX1903179	2	e	⎯	⎯	not scored	⎯	Gen 2 isoform 1	⎯	Gen 2 Major	⎯	Gen 2 Major	⎯	⎯	Gen 2 isoform 1	⎯	⎯	Gen 2 isoform 1	⎯	⎯	⎯	Gen 2 isoform 1	⎯	⎯
1302	Not Assigned	Ohio	2003	Zoetis	Lung Clinical Strains 1	SRX1903180	2	d	⎯	⎯	not scored	⎯	Gen 2 isoform 2	⎯	Gen 2 Major	⎯	Gen 2 Major	⎯	⎯	Gen 2 isoform 1	⎯	⎯	Gen 2 isoform 2	⎯	⎯	⎯	Gen 2 isoform 1	⎯	⎯
1304	Not Assigned	Alberta	2003	Zoetis	Lung Clinical Strains 1	SRX1903183	2	d	⎯	⎯	not scored	⎯	Gen 2 isoform 1	⎯	Gen 2 Major	⎯	Gen 2 Major	⎯	⎯	Gen 2 isoform 1	⎯	⎯	Gen 2 isoform 1	⎯	⎯	⎯	Gen 2 isoform 1	⎯	⎯
1305	Not Assigned	British Columbia	2003	Zoetis	Lung Clinical Strains 1	SRX1903184	2	d	⎯	⎯	not scored	⎯	Gen 2 isoform 1	⎯	Gen 2 Major	⎯	Gen 2 Major	⎯	⎯	Gen 2 isoform 1	⎯	⎯	Gen 2 isoform 1	⎯	⎯	⎯	Gen 2 isoform 1	⎯	⎯
1317	Not Assigned	Ohio	2004	Zoetis	Lung Clinical Strains 1	SRX1903190	2	b	⎯	⎯	not scored	⎯	Gen 2 isoform 1	⎯	Gen 2 Major	⎯	Gen 2 Major	⎯	⎯	Gen 2 isoform 1	⎯	⎯	Gen 2 isoform 1	⎯	⎯	⎯	Gen 2 isoform 1	⎯	⎯
1320	Not Assigned	Iowa	2004	Zoetis	Lung Clinical Strains 1	SRX1903194	2	b	⎯	⎯	not scored	⎯	Gen 2 isoform 1	⎯	Gen 2 Major	⎯	Gen 2 Major	⎯	⎯	Gen 2 isoform 1	⎯	⎯	Gen 2 isoform 1	⎯	⎯	⎯	Gen 2 isoform 1	⎯	⎯
1322	Not Assigned	South Dakota	2004	Zoetis	Lung Clinical Strains 1	SRX1903196	2	e	⎯	⎯	not scored	⎯	Gen 2 isoform 1	⎯	Gen 2 Major	⎯	Gen 2 Major	⎯	⎯	Gen 2 isoform 1	⎯	⎯	Gen 2 isoform 1	⎯	⎯	⎯	Gen 2 isoform 1	⎯	⎯
1324	Not Assigned	Connecticut	2004	Zoetis	Lung Clinical Strains 1	SRX1903198	2	e	⎯	⎯	not scored	⎯	Gen 2 isoform 1	⎯	Gen 2 Major	⎯	Gen 2 Major	⎯	⎯	Gen 2 isoform 1	⎯	⎯	Gen 2 isoform 1	⎯	⎯	⎯	Gen 2 isoform 1	⎯	⎯
1329	Not Assigned	Arizona	2004	Zoetis	Lung Clinical Strains 1	SRX1903201	1	c (without maximum-likelihood phylogenetic support)	1	outside major c cluster	2	CP017547	Gen 1 isoform 1	BG543_01775	Gen 1 Major	BG543_13470	Gen 1 Major	BG543_01365	BG543_01630	does not have intact gene	BG543_01640, BG543_01650	not detected	does not have intact gene/multiple stop codons	BG543_02940	BG543_07990	BG543_08395	not detected	not detected	BG543_12605
1331	Not Assigned	Illinois	2004	Zoetis	Lung Clinical Strains 1	SRX1903202	2	b	⎯	⎯	not scored	⎯	Gen 2 isoform 1	⎯	Gen 2 Major	⎯	Gen 2 Major	⎯	⎯	Gen 2 isoform 1	⎯	⎯	Gen 2 isoform 1	⎯	⎯	⎯	Gen 2 isoform 1	⎯	⎯
1332	Not Assigned	Oklahoma	2004	Zoetis	Lung Clinical Strains 1	SRX1903203	2	b with recombinant/transferred DNA from elsewhere in genotype 2	⎯	⎯	not scored	⎯	Gen 2 isoform 1	⎯	Gen 2 Major	⎯	Gen 2 Major	⎯	⎯	Gen 2 isoform 1	⎯	⎯	Gen 2 isoform 1	⎯	⎯	⎯	Gen 2 isoform 1	⎯	⎯
1335	Not Assigned	Arkansas	2004	Zoetis	Lung Clinical Strains 1	SRX1903206	2	d	⎯	⎯	not scored	⎯	Gen 2 isoform 2	⎯	Gen 2 Major	⎯	Gen 2 Major	⎯	⎯	Gen 2 isoform 1	⎯	⎯	Gen 2 isoform 2	⎯	⎯	⎯	Gen 2 isoform 1	⎯	⎯
1339	Not Assigned	Nebraska	2004	Zoetis	Lung Clinical Strains 1	SRX1903207	2	b	⎯	⎯	not scored	⎯	Gen 2 isoform 1	⎯	Gen 2 Major	⎯	Gen 2 Major	⎯	⎯	Gen 2 isoform 1	⎯	⎯	Gen 2 isoform 1	⎯	⎯	⎯	Gen 2 isoform 1	⎯	⎯
1341	Not Assigned	Kansas	2004	Zoetis	Lung Clinical Strains 1	SRX1903210	2	b	⎯	⎯	not scored	⎯	Gen 2 isoform 1	⎯	Gen 2 Major	⎯	Gen 2 Major	⎯	⎯	Gen 2 isoform 1	⎯	⎯	Gen 2 isoform 1	⎯	⎯	⎯	Gen 2 isoform 1	⎯	⎯
1343	Not Assigned	Colorado	2004	Zoetis	Lung Clinical Strains 1	SRX1903212	2	b	⎯	⎯	not scored	⎯	Gen 2 isoform 1	⎯	Gen 2 Major	⎯	Gen 2 Major	⎯	⎯	Gen 2 isoform 1	⎯	⎯	Gen 2 isoform 1	⎯	⎯	⎯	Gen 2 isoform 1	⎯	⎯
1350	Not Assigned	Oregon	2004	Zoetis	Lung Clinical Strains 1	SRX1903218	2	b	⎯	⎯	not scored	⎯	Gen 2 isoform 1	⎯	Gen 2 Major	⎯	Gen 2 Major	⎯	⎯	Gen 2 isoform 1	⎯	⎯	Gen 2 isoform 1	⎯	⎯	⎯	Gen 2 isoform 1	⎯	⎯
1351	Not Assigned	Washington	2004	Zoetis	Lung Clinical Strains 1	SRX1903219	2	b	⎯	⎯	not scored	⎯	Gen 2 isoform 1	⎯	Gen 2 Major	⎯	Gen 2 Major	⎯	⎯	Gen 2 isoform 1	⎯	⎯	Gen 2 isoform 1	⎯	⎯	⎯	Gen 2 isoform 1	⎯	⎯
1352	Not Assigned	Idaho	2004	Zoetis	Lung Clinical Strains 1	SRX1903220	2	b	⎯	⎯	not scored	⎯	Gen 2 isoform 1	⎯	Gen 2 Major	⎯	Gen 2 Major	⎯	⎯	Gen 2 isoform 1	⎯	⎯	Gen 2 isoform 1	⎯	⎯	⎯	Gen 2 isoform 9	⎯	⎯
1358	Not Assigned	Montana	2005	Zoetis	Lung Clinical Strains 1	SRX1903224	2	e	⎯	⎯	not scored	⎯	Gen 2 isoform 1	⎯	Gen 2 Major	⎯	Gen 2 Major	⎯	⎯	Gen 2 isoform 1	⎯	⎯	Gen 2 isoform 1	⎯	⎯	⎯	Gen 2 isoform 1	⎯	⎯
1365	Not Assigned	Nebraska	2005	Zoetis	Lung Clinical Strains 1	SRX1903230	2	e	⎯	⎯	not scored	⎯	Gen 2 isoform 1	⎯	Gen 2 Major	⎯	Gen 2 Major	⎯	⎯	Gen 2 isoform 1	⎯	⎯	Gen 2 isoform 1	⎯	⎯	⎯	Gen 2 isoform 1	⎯	⎯
1366	Not Assigned	South Dakota	2005	Zoetis	Lung Clinical Strains 1	SRX1903231	2	b	⎯	⎯	not scored	⎯	Gen 2 isoform 1	⎯	Gen 2 Major	⎯	Gen 2 Major	⎯	⎯	Gen 2 isoform 1	⎯	⎯	Gen 2 isoform 1	⎯	⎯	⎯	Gen 2 isoform 1	⎯	⎯
1372	Not Assigned	Iowa	2005	Zoetis	Lung Clinical Strains 1	SRX1903235	2	d	⎯	⎯	not scored	⎯	Gen 2 isoform 2	⎯	Gen 2 Major	⎯	Gen 2 Major	⎯	⎯	Gen 2 isoform 1	⎯	⎯	Gen 2 isoform 2	⎯	⎯	⎯	Gen 2 isoform 1	⎯	⎯
1374	Not Assigned	Oregon	2005	Zoetis	Lung Clinical Strains 1	SRX1903238	2	e	⎯	⎯	not scored	⎯	Gen 2 isoform 1	⎯	Gen 2 Major	⎯	Gen 2 Major	⎯	⎯	Gen 2 isoform 1	⎯	⎯	Gen 2 isoform 1	⎯	⎯	⎯	Gen 2 isoform 1	⎯	⎯
1376	Not Assigned	Nevada	2005	Zoetis	Lung Clinical Strains 1	SRX1903240	2	e	⎯	⎯	not scored	⎯	Gen 2 isoform 1	⎯	Gen 2 Major	⎯	Gen 2 Major	⎯	⎯	Gen 2 isoform 1	⎯	⎯	Gen 2 isoform 1	⎯	⎯	⎯	Gen 2 isoform 1	⎯	⎯
1378	Not Assigned	North Carolina	2005	Zoetis	Lung Clinical Strains 1	SRX1903242	2	b	⎯	⎯	not scored	⎯	Gen 2 isoform 1	⎯	Gen 2 Major	⎯	Gen 2 Major	⎯	⎯	Gen 2 isoform 1	⎯	⎯	Gen 2 isoform 1	⎯	⎯	⎯	Gen 2 isoform 1	⎯	⎯
1381	Not Assigned	Illinois	2005	Zoetis	Lung Clinical Strains 1	SRX1903245	2	b	⎯	⎯	not scored	⎯	Gen 2 isoform 1	⎯	Gen 2 Major	⎯	Gen 2 Major	⎯	⎯	Gen 2 isoform 1	⎯	⎯	Gen 2 isoform 3	⎯	⎯	⎯	Gen 2 isoform 1	⎯	⎯
1383	Not Assigned	Kansas	2005	Zoetis	Lung Clinical Strains 1	SRX1903247	2	e	2	e	1	CP017543	Gen 2 isoform 1	BG611_01935	Gen 2 Major	BG611_12645	Gen 2 Major	BG611_01515	BG611_01780	Gen 2 isoform 1	BG611_01790	BG611_03090	Gen 2 isoform 7	BG611_03365	BG611_08755	BG611_10720	Gen 2 isoform 1	BG611_12220	BG611_12815
1384	Not Assigned	Texas	2005	Zoetis	Lung Clinical Strains 1	SRX1903249	2	b	⎯	⎯	not scored	⎯	Gen 2 isoform 1	⎯	Gen 2 Major	⎯	Gen 2 Major	⎯	⎯	Gen 2 isoform 1	⎯	⎯	Gen 2 isoform 1	⎯	⎯	⎯	Gen 2 isoform 1	⎯	⎯
1386	Not Assigned	Oklahoma	2005	Zoetis	Lung Clinical Strains 1	SRX1903251	2	b	⎯	⎯	not scored	⎯	Gen 2 isoform 1	⎯	Gen 2 Major	⎯	Gen 2 Major	⎯	⎯	Gen 2 isoform 1	⎯	⎯	Gen 2 isoform 1	⎯	⎯	⎯	Gen 2 isoform 1	⎯	⎯
1389	Not Assigned	Nebraska	2006	Zoetis	Lung Clinical Strains 1	SRX1903253	2	b	⎯	⎯	not scored	⎯	Gen 2 isoform 1	⎯	Gen 2 Major	⎯	Gen 2 Major	⎯	⎯	Gen 2 isoform 1	⎯	⎯	Gen 2 isoform 1	⎯	⎯	⎯	Gen 2 isoform 1	⎯	⎯
1390	Not Assigned	Missouri	2006	Zoetis	Lung Clinical Strains 1	SRX1903254	2	b	⎯	⎯	not scored	⎯	Gen 2 isoform 1	⎯	Gen 2 Major	⎯	Gen 2 Major	⎯	⎯	Gen 2 isoform 1	⎯	⎯	Gen 2 isoform 1	⎯	⎯	⎯	Gen 2 isoform 17	⎯	⎯
1394	Not Assigned	Ohio	2006	Zoetis	Lung Clinical Strains 1	SRX1903258	2	d	⎯	⎯	not scored	⎯	Gen 2 isoform 2	⎯	Gen 2 Major	⎯	Gen 2 Major	⎯	⎯	Gen 2 isoform 1	⎯	⎯	Gen 2 isoform 2	⎯	⎯	⎯	Gen 2 isoform 1	⎯	⎯
1396	Not Assigned	Colorado	2006	Zoetis	Lung Clinical Strains 1	SRX1903113	2	b	⎯	⎯	not scored	⎯	Gen 2 isoform 1	⎯	Gen 2 Major	⎯	Gen 2 Major	⎯	⎯	Gen 2 isoform 1	⎯	⎯	Gen 2 isoform 3	⎯	⎯	⎯	Gen 2 isoform 1	⎯	⎯
1397	Not Assigned	Oklahoma	2006	Zoetis	Lung Clinical Strains 1	SRX1903114	2	d	⎯	⎯	not scored	⎯	Gen 2 isoform 2	⎯	Gen 2 Major	⎯	Gen 2 Major	⎯	⎯	Gen 2 isoform 1	⎯	⎯	Gen 2 isoform 2	⎯	⎯	⎯	Gen 2 isoform 1	⎯	⎯
1401	Not Assigned	Kansas	2006	Zoetis	Lung Clinical Strains 1	SRX1903118	2	b	⎯	⎯	not scored	⎯	Gen 2 isoform 1	⎯	Gen 2 Major	⎯	Gen 2 Major	⎯	⎯	Gen 2 isoform 1	⎯	⎯	Gen 2 isoform 1	⎯	⎯	⎯	Gen 2 isoform 15	⎯	⎯
1402	Not Assigned	North Carolina	2006	Zoetis	Lung Clinical Strains 1	SRX1903119	2	not subtyped due to missing data	⎯	⎯	not scored	⎯	Gen 2 isoform 1	⎯	Gen 2 Major	⎯	Gen 2 Major	⎯	⎯	insufficient sequence coverage	⎯	⎯	Insufficient sequence coverage	⎯	⎯	⎯	Insufficient sequence coverage	⎯	⎯
1407	Not Assigned	Texas	2006	Zoetis	Lung Clinical Strains 1	SRX1903124	2	d	⎯	⎯	not scored	⎯	Gen 2 isoform 2	⎯	Gen 2 Major	⎯	Gen 2 Major	⎯	⎯	Gen 2 isoform 1	⎯	⎯	Gen 2 isoform 2	⎯	⎯	⎯	Gen 2 isoform 1	⎯	⎯
1408	Not Assigned	Iowa	2006	Zoetis	Lung Clinical Strains 1	SRX1903125	2	b	⎯	⎯	not scored	⎯	Gen 2 isoform 1	⎯	Gen 2 Major	⎯	Gen 2 Major	⎯	⎯	Gen 2 isoform 1	⎯	⎯	Gen 2 isoform 1	⎯	⎯	⎯	Gen 2 isoform 1	⎯	⎯
1411	Not Assigned	Idaho	2006	Zoetis	Lung Clinical Strains 1	SRX1903127	2	b	⎯	⎯	not scored	⎯	Gen 2 isoform 1	⎯	Gen 2 Major	⎯	Gen 2 Major	⎯	⎯	Gen 2 isoform 1	⎯	⎯	Gen 2 isoform 1	⎯	⎯	⎯	Gen 2 isoform 1	⎯	⎯
1412	Not Assigned	Virginia	2006	Zoetis	Lung Clinical Strains 1	SRX1903128	2	b	⎯	⎯	not scored	⎯	Gen 2 isoform 1	⎯	Gen 2 Major	⎯	Gen 2 Major	⎯	⎯	Gen 2 isoform 1	⎯	⎯	Gen 2 isoform 1	⎯	⎯	⎯	Gen 2 isoform 1	⎯	⎯
1415	Not Assigned	Arkansas	2006	Zoetis	Lung Clinical Strains 1	SRX1903131	2	b	⎯	⎯	not scored	⎯	Gen 2 isoform 1	⎯	Gen 2 Major	⎯	Gen 2 Major	⎯	⎯	Gen 2 isoform 1	⎯	⎯	Gen 2 isoform 3	⎯	⎯	⎯	Gen 2 isoform 3	⎯	⎯
1417	Not Assigned	South Dakota	2006	Zoetis	Lung Clinical Strains 1	SRX1903134	2	e	⎯	⎯	not scored	⎯	Gen 2 isoform 1	⎯	Gen 2 Major	⎯	Gen 2 Major	⎯	⎯	Gen 2 isoform 1	⎯	⎯	Gen 2 isoform 1	⎯	⎯	⎯	Gen 2 isoform 1	⎯	⎯
1419	Not Assigned	Illinois	2006	Zoetis	Lung Clinical Strains 1	SRX1903135	2	b	⎯	⎯	not scored	⎯	Gen 2 isoform 1	⎯	Gen 2 Major	⎯	Gen 2 Major	⎯	⎯	Gen 2 isoform 1	⎯	⎯	Gen 2 isoform 3	⎯	⎯	⎯	Gen 2 isoform 1	⎯	⎯
1424	Not Assigned	South Dakota	2007	Zoetis	Lung Clinical Strains 1	SRX1903139	2	not subtyped due to missing data	⎯	⎯	not scored	⎯	Gen 2 isoform 1	⎯	Gen 2 Major	⎯	Gen 2 Major	⎯	⎯	insufficient sequence coverage	⎯	⎯	Insufficient sequence coverage	⎯	⎯	⎯	Insufficient sequence coverage	⎯	⎯
1425	Not Assigned	Nevada	2007	Zoetis	Lung Clinical Strains 1	SRX1903140	2	e	⎯	⎯	not scored	⎯	Gen 2 isoform 1	⎯	Gen 2 Major	⎯	Gen 2 Major	⎯	⎯	Gen 2 isoform 1	⎯	⎯	Gen 2 isoform 1	⎯	⎯	⎯	Gen 2 isoform 12	⎯	⎯
1428	Not Assigned	Texas	2007	Zoetis	Lung Clinical Strains 1	SRX1903143	2	b	⎯	⎯	not scored	⎯	Gen 2 isoform 1	⎯	Gen 2 Major	⎯	Gen 2 Major	⎯	⎯	Gen 2 isoform 1	⎯	⎯	Gen 2 isoform 1	⎯	⎯	⎯	Gen 2 isoform 1	⎯	⎯
1430	Not Assigned	Kansas	2007	Zoetis	Lung Clinical Strains 1	SRX1903146	2	d	⎯	⎯	not scored	⎯	Gen 2 isoform 2	⎯	Gen 2 Major	⎯	Gen 2 Major	⎯	⎯	Gen 2 isoform 1	⎯	⎯	Gen 2 isoform 2	⎯	⎯	⎯	Gen 2 isoform 1	⎯	⎯
1449	Not Assigned	West Virginia	2007	Zoetis	Lung Clinical Strains 1	SRX1903148	2	e	⎯	⎯	not scored	⎯	Gen 2 isoform 1	⎯	Gen 2 Major	⎯	Gen 2 Major	⎯	⎯	Gen 2 isoform 1	⎯	⎯	Gen 2 isoform 1	⎯	⎯	⎯	Gen 2 isoform 1	⎯	⎯
1451	Not Assigned	Saskatchewan	2007	Zoetis	Lung Clinical Strains 1	SRX1903150	2	e (without maximum-likelihood phyoogenetic support)	2	e	1	CP017540	Gen 2 isoform 1	BG578_01935	Gen 2 Major	BG578_12305	Gen 2 Major	BG578_01515	BG578_01780	Gen 2 isoform 1	BG578_01790	not detected	Gen 2 isoform 1	BG578_03370	G578_08350	BG578_10390	Gen 2 isoform 7	BG578_11880	BG578_12475
1453	Not Assigned	Alberta	2007	Zoetis	Lung Clinical Strains 1	SRX1903152	2	d	⎯	⎯	not scored	⎯	Gen 2 isoform 2	⎯	Gen 2 Major	⎯	Gen 2 Major	⎯	⎯	Gen 2 isoform 1	⎯	⎯	Gen 2 isoform 2	⎯	⎯	⎯	Gen 2 isoform 1	⎯	⎯
1458	Not Assigned	Arizona	2007	Zoetis	Lung Clinical Strains 1	SRX1903158	2	b	⎯	⎯	not scored	⎯	Gen 2 isoform 1	⎯	Gen 2 Major	⎯	Gen 2 Major	⎯	⎯	Gen 2 isoform 1	⎯	⎯	Gen 2 isoform 1	⎯	⎯	⎯	Gen 2 isoform 1	⎯	⎯
1459	Not Assigned	Illinois	2007	Zoetis	Lung Clinical Strains 1	SRX1903159	2	b	⎯	⎯	not scored	⎯	Gen 2 isoform 1	⎯	Gen 2 Major	⎯	Gen 2 Major	⎯	⎯	Gen 2 isoform 1	⎯	⎯	Gen 2 isoform 3	⎯	⎯	⎯	Gen 2 isoform 1	⎯	⎯
1461	Not Assigned	Arkansas	2007	Zoetis	Lung Clinical Strains 1	SRX1903161	2	b	⎯	⎯	not scored	⎯	Gen 2 isoform 1	⎯	Gen 2 Major	⎯	Gen 2 Major	⎯	⎯	Gen 2 isoform 1	⎯	⎯	Gen 2 isoform 1	⎯	⎯	⎯	Gen 2 isoform 1	⎯	⎯
1465	Not Assigned	Iowa	2007	Zoetis	Lung Clinical Strains 1	SRX1903163	2	b	⎯	⎯	not scored	⎯	Gen 2 isoform 1	⎯	Gen 2 Major	⎯	Gen 2 Major	⎯	⎯	Gen 2 isoform 1	⎯	⎯	Gen 2 isoform 1	⎯	⎯	⎯	Gen 2 isoform 1	⎯	⎯
1467	Not Assigned	Ohio	2007	Zoetis	Lung Clinical Strains 1	SRX1903165	2	d	⎯	⎯	not scored	⎯	Gen 2 isoform 2	⎯	Gen 2 Major	⎯	Gen 2 Major	⎯	⎯	Gen 2 isoform 1	⎯	⎯	Gen 2 isoform 2	⎯	⎯	⎯	Gen 2 isoform 1	⎯	⎯
1469	Not Assigned	Missouri	2007	Zoetis	Lung Clinical Strains 1	SRX1903924	2	d	⎯	⎯	not scored	⎯	Gen 2 isoform 1	⎯	Gen 2 Major	⎯	Gen 2 Major	⎯	⎯	Gen 2 isoform 1	⎯	⎯	Gen 2 isoform 1	⎯	⎯	⎯	Gen 2 isoform 2	⎯	⎯
1473	Not Assigned	North Carolina	2007	Zoetis	Lung Clinical Strains 1	SRX1904071	2	b	⎯	⎯	not scored	⎯	Gen 2 isoform 4	⎯	Gen 2 Major	⎯	Gen 2 Major	⎯	⎯	Gen 2 isoform 1	⎯	⎯	Gen 2 isoform 1	⎯	⎯	⎯	Gen 2 isoform 1	⎯	⎯
1474	Not Assigned	Ontario	2007	Zoetis	Lung Clinical Strains 1	SRX1904109	2	e	⎯	⎯	not scored	⎯	Gen 2 isoform 1	⎯	Gen 2 Major	⎯	Gen 2 Major	⎯	⎯	Gen 2 isoform 1	⎯	⎯	Gen 2 isoform 1	⎯	⎯	⎯	Gen 2 isoform 1	⎯	⎯
1478	Not Assigned	Oklahoma	2007	Zoetis	Lung Clinical Strains 1	SRX1903925	2	b	⎯	⎯	not scored	⎯	Gen 2 isoform 1	⎯	Gen 2 Major	⎯	Gen 2 Major	⎯	⎯	Gen 2 isoform 1	⎯	⎯	Gen 2 isoform 1	⎯	⎯	⎯	Gen 2 isoform 1	⎯	⎯
1484	Not Assigned	Arkansas	2008	Zoetis	Lung Clinical Strains 1	SRX1903981	2	b	⎯	⎯	not scored	⎯	Gen 2 isoform 1	⎯	Gen 2 Major	⎯	Gen 2 Major	⎯	⎯	Gen 2 isoform 1	⎯	⎯	Gen 2 isoform 3	⎯	⎯	⎯	Gen 2 isoform 3	⎯	⎯
1486	Not Assigned	Ohio	2008	Zoetis	Lung Clinical Strains 1	SRX1903983	2	b	⎯	⎯	not scored	⎯	Gen 2 isoform 1	⎯	Gen 2 Major	⎯	Gen 2 Major	⎯	⎯	Gen 2 isoform 1	⎯	⎯	Gen 2 isoform 1	⎯	⎯	⎯	Gen 2 isoform 1	⎯	⎯
1487	Not Assigned	South Dakota	2008	Zoetis	Lung Clinical Strains 1	SRX1903984	2	b	⎯	⎯	not scored	⎯	Gen 2 isoform 1	⎯	Gen 2 Major	⎯	Gen 2 Major	⎯	⎯	Gen 2 isoform 1	⎯	⎯	Gen 2 isoform 1	⎯	⎯	⎯	Gen 2 isoform 1	⎯	⎯
1490	Not Assigned	Texas	2008	Zoetis	Lung Clinical Strains 1	SRX1903988	2	d	⎯	⎯	not scored	⎯	Gen 2 isoform 1	⎯	Gen 2 Major	⎯	Gen 2 Major	⎯	⎯	Gen 2 isoform 1	⎯	⎯	Gen 2 isoform 1	⎯	⎯	⎯	Gen 2 isoform 2	⎯	⎯
1491	Not Assigned	North Carolina	2008	Zoetis	Lung Clinical Strains 1	SRX1903989	2	b	⎯	⎯	not scored	⎯	Gen 2 isoform 1	⎯	Gen 2 Major	⎯	Gen 2 Major	⎯	⎯	Gen 2 isoform 1	⎯	⎯	Gen 2 isoform 3	⎯	⎯	⎯	Gen 2 isoform 3	⎯	⎯
1495	Not Assigned	Ontario	2008	Zoetis	Lung Clinical Strains 1	SRX1903995	2	d	⎯	⎯	not scored	⎯	Gen 2 isoform 2	⎯	Gen 2 Major	⎯	Gen 2 Major	⎯	⎯	Gen 2 isoform 1	⎯	⎯	Gen 2 isoform 2	⎯	⎯	⎯	Gen 2 isoform 1	⎯	⎯
1496	Not Assigned	Iowa	2008	Zoetis	Lung Clinical Strains 1	SRX1903996	2	d	⎯	⎯	not scored	⎯	Gen 2 isoform 2	⎯	Gen 2 Major	⎯	Gen 2 Major	⎯	⎯	Gen 2 isoform 1	⎯	⎯	Gen 2 isoform 2	⎯	⎯	⎯	Gen 2 isoform 1	⎯	⎯
1499	Not Assigned	West Virginia	2008	Zoetis	Lung Clinical Strains 1	SRX1903999	2	b	⎯	⎯	not scored	⎯	Gen 2 isoform 1	⎯	Gen 2 Major	⎯	Gen 2 Major	⎯	⎯	Gen 2 isoform 1	⎯	⎯	Gen 2 isoform 1	⎯	⎯	⎯	Gen 2 isoform 1	⎯	⎯
1502	Not Assigned	Nebraska	2008	Zoetis	Lung Clinical Strains 1	SRX1904001	2	e	⎯	⎯	not scored	⎯	Gen 2 isoform 1	⎯	Gen 2 Major	⎯	Gen 2 Major	⎯	⎯	Gen 2 isoform 1	⎯	⎯	Gen 2 isoform 1	⎯	⎯	⎯	Gen 2 isoform 1	⎯	⎯
1503	Not Assigned	Kansas	2008	Zoetis	Lung Clinical Strains 1	SRX1904002	2	b	2	b	1	CP017534	Gen 2 isoform 1	BG587_01925	Gen 2 Major	BG587_13395	Gen 2 Major	BG587_01505	BG587_01770	Gen 2 isoform 1	BG587_01780	not detected	Gen 2 isoform 1	BG587_03350	BG587_09290	BG587_11480	Gen 2 isoform 1	BG587_12970	BG587_13565
1506	Not Assigned	Colorado	2008	Zoetis	Lung Clinical Strains 1	SRX1904011	2	c	2	c	6	CP017533	Gen 2 isoform 1	BG596_01935	Gen 2 Major	BG596_12235	Gen 2 Major	BG596_01515	BG596_01780	Gen 2 isoform 1	BG596_01790	not detected	Gen 2 isoform 1	BG596_03265	BG596_08275	BG596_10320	Gen 2 isoform 1	BG596_11810	BG596_12405
1508	Not Assigned	Illinois	2008	Zoetis	Lung Clinical Strains 1	SRX1904023	2	d	⎯	⎯	not scored	⎯	Gen 2 isoform 2	⎯	Gen 2 Major	⎯	Gen 2 Major	⎯	⎯	Gen 2 isoform 1	⎯	⎯	Gen 2 isoform 2	⎯	⎯	⎯	not scored	⎯	⎯
1509	Not Assigned	Oklahoma	2008	Zoetis	Lung Clinical Strains 1	SRX1904028	2	b	⎯	⎯	not scored	⎯	Gen 2 isoform 1	⎯	Gen 2 Major	⎯	Gen 2 Major	⎯	⎯	Gen 2 isoform 1	⎯	⎯	Gen 2 isoform 1	⎯	⎯	⎯	Gen 2 isoform 1	⎯	⎯
1511	Not Assigned	Saskatchewan	2008	Zoetis	Lung Clinical Strains 1	SRX1904031	2	d	⎯	⎯	not scored	⎯	Gen 2 isoform 1	⎯	Gen 2 Major	⎯	Gen 2 Major	⎯	⎯	Gen 2 isoform 1	⎯	⎯	Gen 2 isoform 1	⎯	⎯	⎯	Gen 2 isoform 1	⎯	⎯
1512	Not Assigned	Alberta	2008	Zoetis	Lung Clinical Strains 1	SRX1904038	2	b	2	b	1	CP017532	Gen 2 isoform 1	BG583_01945	Gen 2 Major	BG583_12990	Gen 2 Major	BG583_01525	BG583_01790	Gen 2 isoform 1	BG583_01800	BG583_03105	Gen 2 isoform 1	BG583_03380	BG583_09090	BG583_11080	Gen 2 isoform 1	BG583_12565	BG583_13470
1520	Not Assigned	Iowa	2009	Zoetis	Lung Clinical Strains 1	SRX1904067	2	d	⎯	⎯	not scored	⎯	Gen 2 isoform 3	⎯	Gen 2 Major	⎯	Gen 2 Major	⎯	⎯	Gen 2 isoform 1	⎯	⎯	Gen 2 isoform 2	⎯	⎯	⎯	Gen 2 isoform 1	⎯	⎯
1521	Not Assigned	Louisiana	2009	Zoetis	Lung Clinical Strains 1	SRX1904070	2	b	⎯	⎯	not scored	⎯	Gen 2 isoform 1	⎯	Gen 2 Major	⎯	Gen 2 Major	⎯	⎯	Gen 2 isoform 1	⎯	⎯	Gen 2 isoform 1	⎯	⎯	⎯	Gen 2 isoform 1	⎯	⎯
1523	Not Assigned	Ontario	2009	Zoetis	Lung Clinical Strains 1	SRX1904081	2	e	⎯	⎯	not scored	⎯	Gen 2 isoform 1	⎯	Gen 2 Major	⎯	Gen 2 Major	⎯	⎯	Gen 2 isoform 1	⎯	⎯	Gen 2 isoform 1	⎯	⎯	⎯	Gen 2 isoform 1	⎯	⎯
1528	Not Assigned	Oklahoma	2009	Zoetis	Lung Clinical Strains 1	SRX1904098	2	b	⎯	⎯	not scored	⎯	Gen 2 isoform 1	⎯	Gen 2 Major	⎯	Gen 2 Major	⎯	⎯	Gen 2 isoform 1	⎯	⎯	Gen 2 isoform 1	⎯	⎯	⎯	Gen 2 isoform 1	⎯	⎯
1534	Not Assigned	Illinois	2009	Zoetis	Lung Clinical Strains 1	SRX1904111	2	b	⎯	⎯	not scored	⎯	Gen 2 isoform 1	⎯	Gen 2 Major	⎯	Gen 2 Major	⎯	⎯	Gen 2 isoform 1	⎯	⎯	Gen 2 isoform 1	⎯	⎯	⎯	Gen 2 isoform 1	⎯	⎯
1536	Not Assigned	Texas	2009	Zoetis	Lung Clinical Strains 1	SRX1904113	2	b	⎯	⎯	not scored	⎯	Gen 2 isoform 1	⎯	Gen 2 Major	⎯	Gen 2 Major	⎯	⎯	Gen 2 isoform 1	⎯	⎯	Gen 2 isoform 1	⎯	⎯	⎯	Gen 2 isoform 1	⎯	⎯
1537	Not Assigned	Alberta	2009	Zoetis	Lung Clinical Strains 1	SRX1904114	2	d	⎯	⎯	not scored	⎯	Gen 2 isoform 2	⎯	Gen 2 Major	⎯	Gen 2 Major	⎯	⎯	Gen 2 isoform 1	⎯	⎯	Gen 2 isoform 2	⎯	⎯	⎯	Gen 2 isoform 1	⎯	⎯
1539	Not Assigned	Ohio	2009	Zoetis	Lung Clinical Strains 1	SRX1904115	2	b	⎯	⎯	not scored	⎯	Gen 2 isoform 1	⎯	Gen 2 Major	⎯	Gen 2 Major	⎯	⎯	Gen 2 isoform 1	⎯	⎯	Gen 2 isoform 3	⎯	⎯	⎯	Gen 2 isoform 3	⎯	⎯
1542	Not Assigned	Wyoming	2009	Zoetis	Lung Clinical Strains 1	SRX1904118	2	e	⎯	⎯	not scored	⎯	Gen 2 isoform 1	⎯	Gen 2 Major	⎯	Gen 2 Major	⎯	⎯	Gen 2 isoform 1	⎯	⎯	Gen 2 isoform 1	⎯	⎯	⎯	Gen 2 isoform 1	⎯	⎯
1543	Not Assigned	California	2009	Zoetis	Lung Clinical Strains 1	SRX1904119	2	e	⎯	⎯	not scored	⎯	Gen 2 isoform 1	⎯	Gen 2 Major	⎯	Gen 2 Major	⎯	⎯	Gen 2 isoform 1	⎯	⎯	Gen 2 isoform 1	⎯	⎯	⎯	Gen 2 isoform 1	⎯	⎯
1546	Not Assigned	South Dakota	2009	Zoetis	Lung Clinical Strains 1	SRX1904123	2	d	⎯	⎯	not scored	⎯	Gen 2 isoform 2	⎯	Gen 2 Major	⎯	Gen 2 Major	⎯	⎯	Gen 2 isoform 1	⎯	⎯	Gen 2 isoform 2	⎯	⎯	⎯	Gen 2 isoform 1	⎯	⎯
1547	Not Assigned	Arkansas	2009	Zoetis	Lung Clinical Strains 1	SRX1904124	2	b	⎯	⎯	not scored	⎯	Gen 2 isoform 1	⎯	Gen 2 Minor	⎯	Gen 2 Major	⎯	⎯	Gen 2 isoform 1	⎯	⎯	Gen 2 isoform 1	⎯	⎯	⎯	Gen 2 isoform 1	⎯	⎯
1553	Not Assigned	North Carolina	2009	Zoetis	Lung Clinical Strains 1	SRX1904128	2	b	⎯	⎯	not scored	⎯	Gen 2 isoform 1	⎯	Gen 2 Major	⎯	Gen 2 Major	⎯	⎯	Gen 2 isoform 1	⎯	⎯	Gen 2 isoform 1	⎯	⎯	⎯	Gen 2 isoform 1	⎯	⎯
1554	Not Assigned	Michigan	2009	Zoetis	Lung Clinical Strains 1	SRX1904129	2	d	⎯	⎯	not scored	⎯	Gen 2 isoform 2	⎯	Gen 2 Major	⎯	Gen 2 Major	⎯	⎯	Gen 2 isoform 1	⎯	⎯	Gen 2 isoform 2	⎯	⎯	⎯	Gen 2 isoform 1	⎯	⎯
1555	Not Assigned	Virginia	2009	Zoetis	Lung Clinical Strains 1	SRX1904130	2	b	⎯	⎯	not scored	⎯	Gen 2 isoform 1	⎯	Gen 2 Major	⎯	Gen 2 Major	⎯	⎯	Gen 2 isoform 1	⎯	⎯	Gen 2 isoform 1	⎯	⎯	⎯	Gen 2 isoform 1	⎯	⎯
1557	Not Assigned	Kansas	2009	Zoetis	Lung Clinical Strains 1	SRX1904133	2	b	⎯	⎯	not scored	⎯	Gen 2 isoform 1	⎯	Gen 2 Major	⎯	Gen 2 Major	⎯	⎯	Gen 2 isoform 1	⎯	⎯	Gen 2 isoform 3	⎯	⎯	⎯	Gen 2 isoform 1	⎯	⎯
1559	Not Assigned	Nebraska	2009	Zoetis	Lung Clinical Strains 1	SRX1904135	2	d	⎯	⎯	not scored	⎯	Gen 2 isoform 1	⎯	Gen 2 Major	⎯	Gen 2 Major	⎯	⎯	Gen 2 isoform 1	⎯	⎯	Gen 2 isoform 1	⎯	⎯	⎯	Gen 2 isoform 2	⎯	⎯
1560	Not Assigned	Saskatchewan	2009	Zoetis	Lung Clinical Strains 1	SRX1904136	2	d	2	d	6	CP017529	Gen 2 isoform 1	BG600_01910	Gen 2 Major	BG600_12430	Gen 2 Major	BG600_01490	BG600_01755	Gen 2 isoform 1	BG600_01765	not detected	Gen 2 isoform 1	BG600_03320	BG600_08590	BG600_10515	Gen 2 isoform 1	BG600_12005	BG600_12595
1563	Not Assigned	Louisiana	2010	Zoetis	Lung Clinical Strains 1	SRX1904139	2	b	2	b	1	CP017527	Gen 2 isoform 1	BG590_01940	Gen 2 Major	BG590_12865	Gen 2 Major	BG590_01520	BG590_01785	Gen 2 isoform 1	BG590_01795	BG590_03095	Gen 2 isoform 3	BG590_03370	BG590_08850	BG590_10645	Gen 2 isoform 3	BG590_12135	BG590_13035
1570	Not Assigned	Saskatchewan	2010	Zoetis	Lung Clinical Strains 1	SRX1904145	2	e	⎯	⎯	not scored	⎯	Gen 2 isoform 1	⎯	Gen 2 Major	⎯	Gen 2 Major	⎯	⎯	Gen 2 isoform 1	⎯	⎯	Gen 2 isoform 1	⎯	⎯	⎯	Gen 2 isoform 1	⎯	⎯
1571	Not Assigned	South Dakota	2010	Zoetis	Lung Clinical Strains 1	SRX1904146	1	e	1	e	2	CP017525	Gen 1 isoform 1	BG559_01785	Gen 1 Major	BG559_12810	Gen 1 Major	BG559_01375	BG559_01640	does not have intact gene	BG559_01650, BG559_01660	not detected	does not have intact gene/multiple stop codons	BG559_02945	BG559_08040	BG559_09700	not detected	not detected	BG559_11950
1573	Not Assigned	California	2010	Zoetis	Lung Clinical Strains 1	SRX1904148	2	e	⎯	⎯	not scored	⎯	Gen 2 isoform 1	⎯	Gen 2 Major	⎯	Gen 2 Major	⎯	⎯	Gen 2 isoform 1	⎯	⎯	Gen 2 isoform 7	⎯	⎯	⎯	Gen 2 isoform 14	⎯	⎯
1574	Not Assigned	Ontario	2010	Zoetis	Lung Clinical Strains 1	SRX1904149	2	e	⎯	⎯	not scored	⎯	Gen 2 isoform 1	⎯	Gen 2 Major	⎯	Gen 2 Major	⎯	⎯	Gen 2 isoform 1	⎯	⎯	Gen 2 isoform 1	⎯	⎯	⎯	Gen 2 isoform 1	⎯	⎯
1575	Not Assigned	Alberta	2010	Zoetis	Lung Clinical Strains 1	SRX1904150	2	d	⎯	⎯	not scored	⎯	Gen 2 isoform 2	⎯	Gen 2 Major	⎯	Gen 2 Major	⎯	⎯	Gen 2 isoform 1	⎯	⎯	Gen 2 isoform 2	⎯	⎯	⎯	Gen 2 isoform 1	⎯	⎯
1576	Not Assigned	Arkansas	2010	Zoetis	Lung Clinical Strains 1	SRX1904151	2	b	2	b	1	CP017524	Gen 2 isoform 1	BG595_01945	Gen 2 Major	BG595_12815	Gen 2 Major	BG595_01525	BG595_01790	Gen 2 isoform 1	BG595_01800	not detected	Gen 2 isoform 1	BG595_03370	BG595_08935	BG595_10910	Gen 2 isoform 1	BG595_12390	BG595_12985
1578	Not Assigned	Missouri	2010	Zoetis	Lung Clinical Strains 1	SRX1904152	2	b	⎯	⎯	not scored	⎯	Gen 2 isoform 1	⎯	Gen 2 Major	⎯	Gen 2 Major	⎯	⎯	Gen 2 isoform 3	⎯	⎯	Insufficient sequence coverage	⎯	⎯	⎯	Gen 2 isoform 1	⎯	⎯
1583	Not Assigned	Texas	2010	Zoetis	Lung Clinical Strains 1	SRX1903930	1	f (without maximum-likelihood phylogenetic support)	1	f	2	CP017522	Gen 1 isoform 1	BG545_01775	Gen 1 Major	BG545_12730	Gen 1 Major	BG545_01365	BG545_01630	does not have intact gene	BG545_01640, BG545_01650	not detected	does not have intact gene/multiple stop codons	BG545_02935	BG545_07575	BG545_09605	not detected	not detected	BG545_11865
1585	Not Assigned	Kansas	2010	Zoetis	Lung Clinical Strains 1	SRX1903932	2	b	⎯	⎯	not scored	⎯	Gen 2 isoform 1	⎯	Gen 2 Major	⎯	Gen 2 Major	⎯	⎯	Gen 2 isoform 1	⎯	⎯	Gen 2 isoform 1	⎯	⎯	⎯	Gen 2 isoform 1	⎯	⎯
1586	Not Assigned	Illinois	2010	Zoetis	Lung Clinical Strains 1	SRX1903933	1	c	⎯	⎯	not scored	⎯	Gen 1 isoform 1	⎯	Gen 1 Major	⎯	Gen 1 Major	⎯	⎯	not scored/no intact homolog detected in Gen 1	⎯	⎯	not scored	⎯	⎯	⎯	not scored/no intact homolog detected in Gen 1	⎯	⎯
1588	Not Assigned	Minnesota	2010	Zoetis	Lung Clinical Strains 1	SRX1903935	2	b	⎯	⎯	not scored	⎯	Gen 2 isoform 1	⎯	Gen 2 Major	⎯	Gen 2 Major	⎯	⎯	Gen 2 isoform 1	⎯	⎯	Gen 2 isoform 1	⎯	⎯	⎯	Gen 2 isoform 1	⎯	⎯
1590	Not Assigned	Nebraska	2010	Zoetis	Lung Clinical Strains 1	SRX1903937	2	b	⎯	⎯	not scored	⎯	Gen 2 isoform 1	⎯	Gen 2 Major	⎯	Gen 2 Major	⎯	⎯	Gen 2 isoform 1	⎯	⎯	Gen 2 isoform 1	⎯	⎯	⎯	Gen 2 isoform 1	⎯	⎯
1591	Not Assigned	New Jersey	2010	Zoetis	Lung Clinical Strains 1	SRX1903938	2	d	⎯	⎯	not scored	⎯	Gen 2 isoform 1	⎯	Gen 2 Major	⎯	Gen 2 Major	⎯	⎯	Gen 2 isoform 1	⎯	⎯	Gen 2 isoform 1	⎯	⎯	⎯	Gen 2 isoform 1	⎯	⎯
1593	Not Assigned	New York	2010	Zoetis	Lung Clinical Strains 1	SRX1903940	2	b	⎯	⎯	not scored	⎯	Gen 2 isoform 1	⎯	Gen 2 Major	⎯	Gen 2 Major	⎯	⎯	Gen 2 isoform 1	⎯	⎯	Insufficient sequence coverage	⎯	⎯	⎯	Gen 2 isoform 6	⎯	⎯
1597	Not Assigned	Oklahoma	2010	Zoetis	Lung Clinical Strains 1	SRX1903944	2	b	⎯	⎯	not scored	⎯	Gen 2 isoform 1	⎯	Gen 2 Major	⎯	Gen 2 Major	⎯	⎯	Gen 2 isoform 1	⎯	⎯	Gen 2 isoform 1	⎯	⎯	⎯	Gen 2 isoform 1	⎯	⎯
1599	Not Assigned	British Columbia	2010	Zoetis	Lung Clinical Strains 1	SRX1903946	2	d	⎯	⎯	not scored	⎯	Gen 2 isoform 1	⎯	Gen 2 Major	⎯	Gen 2 Major	⎯	⎯	Gen 2 isoform 1	⎯	⎯	Gen 2 isoform 2	⎯	⎯	⎯	Gen 2 isoform 1	⎯	⎯
1600	Not Assigned	Pennsylvania	2010	Zoetis	Lung Clinical Strains 1	SRX1903948	2	e	⎯	⎯	not scored	⎯	Gen 2 isoform 1	⎯	Gen 2 Major	⎯	Gen 2 Major	⎯	⎯	Gen 2 isoform 1	⎯	⎯	Gen 2 isoform 1	⎯	⎯	⎯	Gen 2 isoform 1	⎯	⎯
1602	Not Assigned	North Carolina	2010	Zoetis	Lung Clinical Strains 1	SRX1903950	2	b	⎯	⎯	not scored	⎯	Gen 2 isoform 1	⎯	Gen 2 Major	⎯	Gen 2 Major	⎯	⎯	Gen 2 isoform 1	⎯	⎯	Gen 2 isoform 1	⎯	⎯	⎯	Gen 2 isoform 1	⎯	⎯
1604	Not Assigned	Colorado	2010	Zoetis	Lung Clinical Strains 1	SRX1903952	2	b	⎯	⎯	not scored	⎯	Gen 2 isoform 1	⎯	Gen 2 Major	⎯	Gen 2 Major	⎯	⎯	Gen 2 isoform 1	⎯	⎯	Gen 2 isoform 1	⎯	⎯	⎯	Gen 2 isoform 1	⎯	⎯
1605	Not Assigned	Ohio	2010	Zoetis	Lung Clinical Strains 1	SRX1903953	2	e	⎯	⎯	not scored	⎯	Gen 2 isoform 1	⎯	Gen 2 Major	⎯	Gen 2 Major	⎯	⎯	Gen 2 isoform 1	⎯	⎯	Gen 2 isoform 1	⎯	⎯	⎯	Gen 2 isoform 1	⎯	⎯
1606	Not Assigned	Iowa	2010	Zoetis	Lung Clinical Strains 1	SRX1903954	2	b	⎯	⎯	not scored	⎯	Gen 2 isoform 1	⎯	Gen 2 Major	⎯	Gen 2 Major	⎯	⎯	Gen 2 isoform 1	⎯	⎯	Gen 2 isoform 1	⎯	⎯	⎯	Gen 2 isoform 1	⎯	⎯
1609	Not Assigned	Florida	2011	Zoetis	Lung Clinical Strains 1	SRX1903957	2	b	2	b	1	CP017520	Gen 2 isoform 1	BG591_01945	Gen 2 Major	BG591_13020	Gen 2 Major	BG591_01525	BG591_01790	Gen 2 isoform 1	BG591_01800	BG591_03100	Gen 2 isoform 1	BG591_03375	BG591_09125	BG591_11105	Gen 2 isoform 1	BG591_12595	BG591_13190
1610	Not Assigned	Texas	2011	Zoetis	Lung Clinical Strains 1	SRX1903959	2	b	⎯	⎯	not scored	⎯	Gen 2 isoform 1	⎯	Gen 2 Major	⎯	Gen 2 Major	⎯	⎯	Gen 2 isoform 1	⎯	⎯	Gen 2 isoform 1	⎯	⎯	⎯	Gen 2 isoform 1	⎯	⎯
1611	Not Assigned	Arkansas	2011	Zoetis	Lung Clinical Strains 1	SRX1903960	2	d	⎯	⎯	not scored	⎯	Gen 2 isoform 1	⎯	Gen 2 Major	⎯	Gen 2 Major	⎯	⎯	Gen 2 isoform 1	⎯	⎯	Gen 2 isoform 1	⎯	⎯	⎯	Gen 2 isoform 2	⎯	⎯
1612	Not Assigned	California	2011	Zoetis	Lung Clinical Strains 1	SRX1903961	2	d	⎯	⎯	not scored	⎯	Gen 2 isoform 2	⎯	Gen 2 Major	⎯	Gen 2 Major	⎯	⎯	Gen 2 isoform 1	⎯	⎯	Gen 2 isoform 2	⎯	⎯	⎯	Gen 2 isoform 1	⎯	⎯
1613	Not Assigned	Vermont	2011	Zoetis	Lung Clinical Strains 1	SRX1903962	2	e	⎯	⎯	not scored	⎯	Gen 2 isoform 1	⎯	Gen 2 Major	⎯	Gen 2 Major	⎯	⎯	Gen 2 isoform 1	⎯	⎯	Gen 2 isoform 1	⎯	⎯	⎯	Gen 2 isoform 1	⎯	⎯
1616	Not Assigned	Saskatchewan	2011	Zoetis	Lung Clinical Strains 1	SRX1903963	2	d	⎯	⎯	not scored	⎯	Gen 2 isoform 1	⎯	Gen 2 Major	⎯	Gen 2 Major	⎯	⎯	Gen 2 isoform 1	⎯	⎯	Gen 2 isoform 1	⎯	⎯	⎯	Gen 2 isoform 1	⎯	⎯
1617	Not Assigned	Manitoba	2011	Zoetis	Lung Clinical Strains 1	SRX1903964	2	b	⎯	⎯	not scored	⎯	Gen 2 isoform 1	⎯	Gen 2 Major	⎯	Gen 2 Major	⎯	⎯	Gen 2 isoform 1	⎯	⎯	Gen 2 isoform 1	⎯	⎯	⎯	Gen 2 isoform 1	⎯	⎯
1619	Not Assigned	Maryland	2011	Zoetis	Lung Clinical Strains 1	SRX1903966	2	e	⎯	⎯	not scored	⎯	Gen 2 isoform 1	⎯	Gen 2 Major	⎯	Gen 2 Major	⎯	⎯	Gen 2 isoform 1	⎯	⎯	Gen 2 isoform 1	⎯	⎯	⎯	Gen 2 isoform 1	⎯	⎯
1621	Not Assigned	Nebraska	2011	Zoetis	Lung Clinical Strains 1	SRX1903968	2	b	⎯	⎯	not scored	⎯	Gen 2 isoform 1	⎯	Gen 2 Major	⎯	Gen 2 Major	⎯	⎯	Gen 2 isoform 1	⎯	⎯	Gen 2 isoform 1	⎯	⎯	⎯	Gen 2 isoform 1	⎯	⎯
1622	Not Assigned	Minnesota	2011	Zoetis	Lung Clinical Strains 1	SRX1903970	2	e	⎯	⎯	not scored	⎯	Gen 2 isoform 1	⎯	Gen 2 Major	⎯	Gen 2 Major	⎯	⎯	Gen 2 isoform 1	⎯	⎯	Gen 2 isoform 1	⎯	⎯	⎯	Gen 2 isoform 1	⎯	⎯
1624	Not Assigned	Iowa	2011	Zoetis	Lung Clinical Strains 1	SRX1903973	2	b	⎯	⎯	not scored	⎯	Gen 2 isoform 1	⎯	Gen 2 Major	⎯	Gen 2 Major	⎯	⎯	Gen 2 isoform 1	⎯	⎯	Gen 2 isoform 1	⎯	⎯	⎯	Gen 2 isoform 1	⎯	⎯
1625	Not Assigned	New Jersey	2011	Zoetis	Lung Clinical Strains 1	SRX1903974	2	b	⎯	⎯	not scored	⎯	Gen 2 isoform 1	⎯	Gen 2 Major	⎯	Gen 2 Major	⎯	⎯	Gen 2 isoform 1	⎯	⎯	Gen 2 isoform 1	⎯	⎯	⎯	Gen 2 isoform 1	⎯	⎯
1626	Not Assigned	New York	2011	Zoetis	Lung Clinical Strains 1	SRX1903975	2	b	⎯	⎯	not scored	⎯	Gen 2 isoform 1	⎯	Gen 2 Major	⎯	Gen 2 Major	⎯	⎯	Gen 2 isoform 1	⎯	⎯	Gen 2 isoform 1	⎯	⎯	⎯	Gen 2 isoform 1	⎯	⎯
1627	Not Assigned	Alberta	2011	Zoetis	Lung Clinical Strains 1	SRX1903976	2	e	⎯	⎯	not scored	⎯	Gen 2 isoform 1	⎯	Gen 2 Major	⎯	Gen 2 Major	⎯	⎯	Gen 2 isoform 1	⎯	⎯	Gen 2 isoform 1	⎯	⎯	⎯	Gen 2 isoform 1	⎯	⎯
1630	Not Assigned	Pennsylvania	2011	Zoetis	Lung Clinical Strains 1	SRX1903978	2	d	⎯	⎯	not scored	⎯	Gen 2 isoform 2	⎯	Gen 2 Major	⎯	Gen 2 Major	⎯	⎯	Gen 2 isoform 1	⎯	⎯	Gen 2 isoform 2	⎯	⎯	⎯	Gen 2 isoform 1	⎯	⎯
1631	Not Assigned	Ohio	2011	Zoetis	Lung Clinical Strains 1	SRX1903979	2	b	⎯	⎯	not scored	⎯	Gen 2 isoform 1	⎯	Gen 2 Major	⎯	Gen 2 Major	⎯	⎯	Gen 2 isoform 1	⎯	⎯	Gen 2 isoform 1	⎯	⎯	⎯	Gen 2 isoform 1	⎯	⎯
1633	Not Assigned	Illinois	2011	Zoetis	Lung Clinical Strains 1	SRX1911064	2	b	⎯	⎯	not scored	⎯	Gen 2 isoform 1	⎯	Gen 2 Major	⎯	Gen 2 Major	⎯	⎯	Gen 2 isoform 1	⎯	⎯	Gen 2 isoform 1	⎯	⎯	⎯	Gen 2 isoform 1	⎯	⎯
1636	Not Assigned	Wisconsin	2011	Zoetis	Lung Clinical Strains 1	SRX1911356	2	d	⎯	⎯	not scored	⎯	Gen 2 isoform 1	⎯	Gen 2 Major	⎯	Gen 2 Major	⎯	⎯	Insufficient sequence coverage	⎯	⎯	Gen 2 isoform 1	⎯	⎯	⎯	Gen 2 isoform 22	⎯	⎯
1637	Not Assigned	Montana	2011	Zoetis	Lung Clinical Strains 1	SRX1911393	1	c (without maximum-likelihood phylogenetic support)	⎯	⎯	not scored	⎯	Gen 1 isoform 1	⎯	gene disrupted by phage	⎯	Gen 1 Major	⎯	⎯	not scored/no intact homolog detected in Gen 1	⎯	⎯	not scored	⎯	⎯	⎯	not scored/no intact homolog detected in Gen 1	⎯	⎯
1639	Not Assigned	South Dakota	2011	Zoetis	Lung Clinical Strains 1	SRX1911473	2	d	⎯	⎯	not scored	⎯	Gen 2 isoform 2	⎯	Gen 2 Major	⎯	Gen 2 Major	⎯	⎯	Gen 2 isoform 1	⎯	⎯	Gen 2 isoform 2	⎯	⎯	⎯	Gen 2 isoform 1	⎯	⎯
1640	Not Assigned	Oklahoma	2011	Zoetis	Lung Clinical Strains 1	SRX1911503	2	d	⎯	⎯	not scored	⎯	Gen 2 isoform 1	⎯	Gen 2 Major	⎯	Gen 2 Major	⎯	⎯	Gen 2 isoform 1	⎯	⎯	Gen 2 isoform 1	⎯	⎯	⎯	Gen 2 isoform 2	⎯	⎯
1642	Not Assigned	Virginia	2011	Zoetis	Lung Clinical Strains 1	SRX1911065	2	b	⎯	⎯	not scored	⎯	Gen 2 isoform 1	⎯	Gen 2 Major	⎯	Gen 2 Major	⎯	⎯	Gen 2 isoform 1	⎯	⎯	Gen 2 isoform 1	⎯	⎯	⎯	Gen 2 isoform 1	⎯	⎯
1643	Not Assigned	Maine	2011	Zoetis	Lung Clinical Strains 1	SRX1911102	2	e	⎯	⎯	not scored	⎯	Gen 2 isoform 1	⎯	Gen 2 Major	⎯	Gen 2 Major	⎯	⎯	Gen 2 isoform 1	⎯	⎯	Gen 2 isoform 1	⎯	⎯	⎯	Gen 2 isoform 1	⎯	⎯
1644	Not Assigned	Michigan	2011	Zoetis	Lung Clinical Strains 1	SRX1911149	2	b	⎯	⎯	not scored	⎯	Gen 2 isoform 1	⎯	Gen 2 Major	⎯	Gen 2 Major	⎯	⎯	Gen 2 isoform 1	⎯	⎯	Gen 2 isoform 1	⎯	⎯	⎯	Gen 2 isoform 1	⎯	⎯
1647	Not Assigned	Ontario	2011	Zoetis	Lung Clinical Strains 1	SRX1911256	2	e	⎯	⎯	not scored	⎯	Gen 2 isoform 1	⎯	Gen 2 Major	⎯	Gen 2 Major	⎯	⎯	Gen 2 isoform 1	⎯	⎯	Gen 2 isoform 1	⎯	⎯	⎯	Gen 2 isoform 1	⎯	⎯
1649	Not Assigned	Kansas	2011	Zoetis	Lung Clinical Strains 1	SRX1911262	2	e	⎯	⎯	not scored	⎯	Gen 2 isoform 1	⎯	Gen 2 Major	⎯	Gen 2 Major	⎯	⎯	Gen 2 isoform 1	⎯	⎯	Gen 2 isoform 1	⎯	⎯	⎯	Gen 2 isoform 1	⎯	⎯
1273	Not Assigned	Oklahoma	2002	Zoetis	Lung Clinical Strains 2	SRX1903193	2	b	⎯	⎯	not scored	⎯	Gen 2 isoform 1	⎯	Gen 2 Major	⎯	Gen 2 Major	⎯	⎯	Insufficient sequence coverage	⎯	⎯	Gen 2 isoform 1	⎯	⎯	⎯	Gen 2 isoform 1	⎯	⎯
1274	Not Assigned	Iowa	2002	Zoetis	Lung Clinical Strains 2	SRX1903204	2	e	⎯	⎯	not scored	⎯	Gen 2 isoform 1	⎯	Gen 2 Major	⎯	Gen 2 Major	⎯	⎯	Gen 2 isoform 1	⎯	⎯	Gen 2 isoform 1	⎯	⎯	⎯	Gen 2 isoform 1	⎯	⎯
1276	Not Assigned	North Carolina	2002	Zoetis	Lung Clinical Strains 2	SRX1903226	2	b	⎯	⎯	not scored	⎯	Gen 2 isoform 1	⎯	Gen 2 Major	⎯	Gen 2 Major	⎯	⎯	Gen 2 isoform 1	⎯	⎯	Gen 2 isoform 1	⎯	⎯	⎯	Gen 2 isoform 1	⎯	⎯
1277	Not Assigned	Illinois	2002	Zoetis	Lung Clinical Strains 2	SRX1903237	2	e	⎯	⎯	not scored	⎯	Gen 2 isoform 1	⎯	Gen 2 Major	⎯	Gen 2 Major	⎯	⎯	Gen 2 isoform 1	⎯	⎯	Gen 2 isoform 1	⎯	⎯	⎯	Gen 2 isoform 1	⎯	⎯
1280	Not Assigned	Texas	2002	Zoetis	Lung Clinical Strains 2	SRX1903248	2	e	⎯	⎯	not scored	⎯	Gen 2 isoform 1	⎯	Gen 2 Major	⎯	Gen 2 Major	⎯	⎯	Gen 2 isoform 1	⎯	⎯	Gen 2 isoform 1	⎯	⎯	⎯	Gen 2 isoform 1	⎯	⎯
1282	Not Assigned	California	2002	Zoetis	Lung Clinical Strains 2	SRX1903122	2	e	2	e	1	CP017552	Gen 2 isoform 1	BG607_01950	Gen 2 Major	BG607_12630	Gen 2 Major	BG607_01530	BG607_01795	Gen 2 isoform 1	BG607_01805	BG607_03105	Gen 2 isoform 1	BG607_03380	BG607_08740	BG607_10715	Gen 2 isoform 1	BG607_12205	BG607_12800
1284	Not Assigned	Michigan	2003	Zoetis	Lung Clinical Strains 2	SRX1903144	2	b	⎯	⎯	not scored	⎯	Gen 2 isoform 1	⎯	Gen 2 Major	⎯	Gen 2 Major	⎯	⎯	Gen 2 isoform 1	⎯	⎯	Gen 2 isoform 1	⎯	⎯	⎯	Gen 2 isoform 1	⎯	⎯
1285	Not Assigned	Illinois	2003	Zoetis	Lung Clinical Strains 2	SRX1903155	2	d	⎯	⎯	not scored	⎯	Gen 2 isoform 2	⎯	Gen 2 Major	⎯	Gen 2 Major	⎯	⎯	Gen 2 isoform 1	⎯	⎯	Gen 2 isoform 2	⎯	⎯	⎯	Gen 2 isoform 1	⎯	⎯
1291	Not Assigned	Virginia	2003	Zoetis	Lung Clinical Strains 2	SRX1903170	2	d	⎯	⎯	not scored	⎯	Gen 2 isoform 2	⎯	Gen 2 Major	⎯	Gen 2 Major	⎯	⎯	Gen 2 isoform 1	⎯	⎯	Gen 2 isoform 4	⎯	⎯	⎯	Gen 2 isoform 4	⎯	⎯
1295	Not Assigned	Washington	2003	Zoetis	Lung Clinical Strains 2	SRX1903175	2	e	⎯	⎯	not scored	⎯	Gen 2 isoform 1	⎯	Gen 2 Major	⎯	Gen 2 Major	⎯	⎯	Gen 2 isoform 1	⎯	⎯	Gen 2 isoform 1	⎯	⎯	⎯	Gen 2 isoform 20	⎯	⎯
1297	Not Assigned	Idaho	2003	Zoetis	Lung Clinical Strains 2	SRX1903176	2	b	⎯	⎯	not scored	⎯	Gen 2 isoform 1	⎯	Gen 2 Major	⎯	Gen 2 Major	⎯	⎯	Gen 2 isoform 1	⎯	⎯	Gen 2 isoform 1	⎯	⎯	⎯	Gen 2 isoform 1	⎯	⎯
1300	Not Assigned	Vermont	2003	Zoetis	Lung Clinical Strains 2	SRX1903178	2	e	⎯	⎯	not scored	⎯	Gen 2 isoform 5	⎯	Gen 2 Major	⎯	Gen 2 Major	⎯	⎯	Gen 2 isoform 1	⎯	⎯	Gen 2 isoform 1	⎯	⎯	⎯	Gen 2 isoform 1	⎯	⎯
1303	Not Assigned	Ohio	2003	Zoetis	Lung Clinical Strains 2	SRX1903181	2	d	⎯	⎯	not scored	⎯	Gen 2 isoform 1	⎯	Gen 2 Major	⎯	Gen 2 Major	⎯	⎯	Gen 2 isoform 1	⎯	⎯	Gen 2 isoform 1	⎯	⎯	⎯	Gen 2 isoform 1	⎯	⎯
1306	Not Assigned	New York	2003	Zoetis	Lung Clinical Strains 2	SRX1903185	2	d	⎯	⎯	not scored	⎯	Gen 2 isoform 2	⎯	Gen 2 Major	⎯	Gen 2 Major	⎯	⎯	Gen 2 isoform 1	⎯	⎯	Gen 2 isoform 2	⎯	⎯	⎯	Gen 2 isoform 1	⎯	⎯
1309	Not Assigned	Minnesota	2003	Zoetis	Lung Clinical Strains 2	SRX1903186	2	b	2	b	1	CP017550	Gen 2 isoform 1	BG589_01945	Gen 2 Major	BG589_12955	Gen 2 Major	BG589_01525	BG589_01790	Gen 2 isoform 1	BG589_01800	not detected	Gen 2 isoform 1	BG589_11880	BG589_06175	BG589_04205	Gen 2 isoform 1	BG589_02715	BG589_13125
1311	Not Assigned	California	2003	Zoetis	Lung Clinical Strains 2	SRX1903187	2	b	⎯	⎯	not scored	⎯	Gen 2 isoform 1	⎯	Gen 2 Major	⎯	Gen 2 Major	⎯	⎯	Gen 2 isoform 1	⎯	⎯	Gen 2 isoform 1	⎯	⎯	⎯	Gen 2 isoform 1	⎯	⎯
1313	Not Assigned	Alberta	2003	Zoetis	Lung Clinical Strains 2	SRX1903188	2	e	⎯	⎯	not scored	⎯	Gen 2 isoform 1	⎯	Gen 2 Major	⎯	Gen 2 Major	⎯	⎯	Gen 2 isoform 1	⎯	⎯	Insufficient sequence coverage	⎯	⎯	⎯	Gen 2 isoform 1	⎯	⎯
1315	Not Assigned	Oklahoma	2003	Zoetis	Lung Clinical Strains 2	SRX1903189	2	b	⎯	⎯	not scored	⎯	Gen 2 isoform 1	⎯	Gen 2 Major	⎯	Gen 2 Major	⎯	⎯	Gen 2 isoform 1	⎯	⎯	Gen 2 isoform 1	⎯	⎯	⎯	Gen 2 isoform 1	⎯	⎯
1318	Not Assigned	Ohio	2004	Zoetis	Lung Clinical Strains 2	SRX1903191	2	d	2	d	6	CP017549	Gen 2 isoform 2	BG602_01940	Gen 2 Major	BG602_12610	Gen 2 Major	BG602_01520	BG602_01785	Gen 2 isoform 1	BG602_01795	BG602_03105	Gen 2 isoform 2	BG602_03380	BG602_08435	BG602_10405	Gen 2 isoform 1	BG602_11895	BG602_12780
1319	Not Assigned	Iowa	2004	Zoetis	Lung Clinical Strains 2	SRX1903192	2	b	2	b	1	CP017548	Gen 2 isoform 1	BG580_01950	Gen 2 Major	BG580_13220	Gen 2 Major	BG580_01530	BG580_01795	Gen 2 isoform 1	BG580_01805	BG580_03105	Gen 2 isoform 1	BG580_03380	BG580_09325	BG580_11305	Gen 2 isoform 1	BG580_12795	BG580_13390
1321	Not Assigned	South Dakota	2004	Zoetis	Lung Clinical Strains 2	SRX1903195	2	d with recombinant/transferred DNA from elsewhere in genotype 2	⎯	⎯	not scored	⎯	Gen 2 isoform 1	⎯	Gen 2 Major	⎯	Gen 2 Major	⎯	⎯	Gen 2 isoform 1	⎯	⎯	Gen 2 isoform 1	⎯	⎯	⎯	Gen 2 isoform 2	⎯	⎯
1323	Not Assigned	Minnesota	2004	Zoetis	Lung Clinical Strains 2	SRX1903197	2	e	⎯	⎯	not scored	⎯	Gen 2 isoform 1	⎯	Gen 2 Major	⎯	Gen 2 Major	⎯	⎯	Gen 2 isoform 1	⎯	⎯	Gen 2 isoform 1	⎯	⎯	⎯	Gen 2 isoform 1	⎯	⎯
1325	Not Assigned	Vermont	2004	Zoetis	Lung Clinical Strains 2	SRX1903199	2	d	⎯	⎯	not scored	⎯	Gen 2 isoform 2	⎯	Gen 2 Major	⎯	Gen 2 Major	⎯	⎯	Insufficient sequence coverage	⎯	⎯	Insufficient sequence coverage	⎯	⎯	⎯	Insufficient sequence coverage	⎯	⎯
1326	Not Assigned	New Hampshire	2004	Zoetis	Lung Clinical Strains 2	SRX1903200	2	d	⎯	⎯	not scored	⎯	Gen 2 isoform 2	⎯	Gen 2 Major	⎯	Gen 2 Major	⎯	⎯	Gen 2 isoform 1	⎯	⎯	Gen 2 isoform 2	⎯	⎯	⎯	Gen 2 isoform 1	⎯	⎯
1333	Not Assigned	Oklahoma	2004	Zoetis	Lung Clinical Strains 2	SRX1903205	2	b	⎯	⎯	not scored	⎯	Gen 2 isoform 1	⎯	Gen 2 Major	⎯	Gen 2 Major	⎯	⎯	Gen 2 isoform 1	⎯	⎯	Gen 2 isoform 1	⎯	⎯	⎯	Gen 2 isoform 1	⎯	⎯
1340	Not Assigned	Nebraska	2004	Zoetis	Lung Clinical Strains 2	SRX1903208, SRX1903209	2	b	⎯	⎯	not scored	⎯	Gen 2 isoform 1	⎯	Gen 2 Major	⎯	Gen 2 Major	⎯	⎯	Gen 2 isoform 1	⎯	⎯	Gen 2 isoform 1	⎯	⎯	⎯	Gen 2 isoform 1	⎯	⎯
1342	Not Assigned	Kansas	2004	Zoetis	Lung Clinical Strains 2	SRX1903211	2	b	2	b	1	CP017546	Gen 2 isoform 1	BG592_01945	Gen 2 Major	BG592_12985	Gen 2 Major	BG592_01525	BG592_01790	Gen 2 isoform 1	BG592_01800	BG592_03110	Gen 2 isoform 3	BG592_03385	BG592_09020	BG592_10765	Gen 2 isoform 1	BG592_12255	BG592_13155
1344	Not Assigned	New York	2004	Zoetis	Lung Clinical Strains 2	SRX1903213	2	d	⎯	⎯	not scored	⎯	Gen 2 isoform 2	⎯	Gen 2 Major	⎯	Gen 2 Major	⎯	⎯	Gen 2 isoform 1	⎯	⎯	Gen 2 isoform 2	⎯	⎯	⎯	Gen 2 isoform 4	⎯	⎯
1347	Not Assigned	Wisconsin	2004	Zoetis	Lung Clinical Strains 2	SRX1903214	2	d	⎯	⎯	not scored	⎯	Gen 2 isoform 2	⎯	Gen 2 Major	⎯	Gen 2 Major	⎯	⎯	Gen 2 isoform 1	⎯	⎯	Gen 2 isoform 2	⎯	⎯	⎯	Gen 2 isoform 1	⎯	⎯
1348	Not Assigned	California	2004	Zoetis	Lung Clinical Strains 2	SRX1903216	2	b	⎯	⎯	not scored	⎯	Gen 2 isoform 1	⎯	Gen 2 Major	⎯	Gen 2 Major	⎯	⎯	Gen 2 isoform 1	⎯	⎯	Gen 2 isoform 1	⎯	⎯	⎯	Gen 2 isoform 1	⎯	⎯
1349	Not Assigned	Pennsylvania	2004	Zoetis	Lung Clinical Strains 2	SRX1903217	2	d	⎯	⎯	not scored	⎯	Gen 2 isoform 2	⎯	Gen 2 Major	⎯	Gen 2 Major	⎯	⎯	Gen 2 isoform 1	⎯	⎯	Gen 2 isoform 2	⎯	⎯	⎯	Gen 2 isoform 1	⎯	⎯
1353	Not Assigned	Idaho	2004	Zoetis	Lung Clinical Strains 2	SRX1903221	2	b	⎯	⎯	not scored	⎯	Gen 2 isoform 1	⎯	Gen 2 Major	⎯	Gen 2 Major	⎯	⎯	Gen 2 isoform 1	⎯	⎯	Gen 2 isoform 1	⎯	⎯	⎯	Gen 2 isoform 9	⎯	⎯
1356	Not Assigned	Oregon	2004	Zoetis	Lung Clinical Strains 2	SRX1903222	2	d	⎯	⎯	not scored	⎯	Gen 2 isoform 2	⎯	Gen 2 Major	⎯	Gen 2 Major	⎯	⎯	Gen 2 isoform 1	⎯	⎯	Gen 2 isoform 2	⎯	⎯	⎯	Gen 2 isoform 1	⎯	⎯
1357	Not Assigned	South Dakota	2005	Zoetis	Lung Clinical Strains 2	SRX1903223	2	e	⎯	⎯	not scored	⎯	Gen 2 isoform 1	⎯	Gen 2 Major	⎯	Gen 2 Major	⎯	⎯	Gen 2 isoform 1	⎯	⎯	Gen 2 isoform 1	⎯	⎯	⎯	Gen 2 isoform 1	⎯	⎯
1360	Not Assigned	Maine	2005	Zoetis	Lung Clinical Strains 2	SRX1903225	2	d	⎯	⎯	not scored	⎯	Gen 2 isoform 2	⎯	Gen 2 Major	⎯	Gen 2 Major	⎯	⎯	Gen 2 isoform 1	⎯	⎯	Gen 2 isoform 2	⎯	⎯	⎯	Gen 2 isoform 4	⎯	⎯
1361	Not Assigned	New York	2005	Zoetis	Lung Clinical Strains 2	SRX1903227	2	d	⎯	⎯	not scored	⎯	Gen 2 isoform 2	⎯	Gen 2 Major	⎯	Gen 2 Major	⎯	⎯	Gen 2 isoform 1	⎯	⎯	Gen 2 isoform 6	⎯	⎯	⎯	Gen 2 isoform 1	⎯	⎯
1363	Not Assigned	Idaho	2005	Zoetis	Lung Clinical Strains 2	SRX1903228	1	e	⎯	⎯	not scored	⎯	Gen 1 isoform 1	⎯	Gen 1 Major	⎯	Gen 1 Major	⎯	⎯	not scored/no intact homolog detected in Gen 1	⎯	⎯	not scored/no intact homolog detected in Gen 1	⎯	⎯	⎯	not scored/no intact homolog detected in Gen 1	⎯	⎯
1364	Not Assigned	Oklahoma	2005	Zoetis	Lung Clinical Strains 2	SRX1903229	2	b	⎯	⎯	not scored	⎯	Gen 2 isoform 1	⎯	Gen 2 Major	⎯	Gen 2 Major	⎯	⎯	Gen 2 isoform 1	⎯	⎯	Gen 2 isoform 3	⎯	⎯	⎯	Gen 2 isoform 1	⎯	⎯
1367	Not Assigned	Nebraska	2005	Zoetis	Lung Clinical Strains 2	SRX1903232	1	e	1	e	2	CP017545	Gen 1 isoform 2	BG558_01775	Gen 1 Major	BG558_13100	Gen 1 Major	BG558_01365	BG558_01630	does not have intact gene	BG558_01640, BG558_01650	not detected	does not have intact gene/multiple stop codons	BG558_02935	BG558_08325	BG558_09985	not detected	not detected	BG558_12235
1368	Not Assigned	Michigan	2005	Zoetis	Lung Clinical Strains 2	SRX1903233	2	b	⎯	⎯	not scored	⎯	Gen 2 isoform 1	⎯	Gen 2 Major	⎯	Gen 2 Major	⎯	⎯	Gen 2 isoform 1	⎯	⎯	Gen 2 isoform 1	⎯	⎯	⎯	Gen 2 isoform 1	⎯	⎯
1371	Not Assigned	Iowa	2005	Zoetis	Lung Clinical Strains 2	SRX1903234	1	e	⎯	⎯	not scored	⎯	Gen 1 isoform 1	⎯	Gen 1 Major	⎯	Gen 1 Major	⎯	⎯	not scored/no intact homolog detected in Gen 1	⎯	⎯	not scored/no intact homolog detected in Gen 1	⎯	⎯	⎯	not scored	⎯	⎯
1373	Not Assigned	Pennsylvania	2005	Zoetis	Lung Clinical Strains 2	SRX1903236	2	b	2	b	1	CP017544	Gen 2 isoform 1	BG581_01950	Gen 2 Major	BG581_13190	Gen 2 Major	BG581_01530	BG581_01795	Gen 2 isoform 1	BG581_01805	not detected	Gen 2 isoform 1	BG581_03375	BG581_09280	BG581_11275	Gen 2 isoform 1	BG581_12765	BG581_13360
1375	Not Assigned	Washington	2005	Zoetis	Lung Clinical Strains 2	SRX1903239	2	c	⎯	⎯	not scored	⎯	Gen 2 isoform 1	⎯	Gen 2 Major	⎯	Gen 2 Major	⎯	⎯	Gen 2 isoform 1	⎯	⎯	Gen 2 isoform 1	⎯	⎯	⎯	Gen 2 isoform 1	⎯	⎯
1377	Not Assigned	California	2005	Zoetis	Lung Clinical Strains 2	SRX1903241	2	d	⎯	⎯	not scored	⎯	Gen 2 isoform 1	⎯	Gen 2 Major	⎯	Gen 2 Major	⎯	⎯	Gen 2 isoform 1	⎯	⎯	Gen 2 isoform 1	⎯	⎯	⎯	Gen 2 isoform 2	⎯	⎯
1379	Not Assigned	North Carolina	2005	Zoetis	Lung Clinical Strains 2	SRX1903243	2	b	⎯	⎯	not scored	⎯	Gen 2 isoform 1	⎯	Gen 2 Major	⎯	Gen 2 Major	⎯	⎯	Gen 2 isoform 1	⎯	⎯	Gen 2 isoform 1	⎯	⎯	⎯	Gen 2 isoform 6	⎯	⎯
1380	Not Assigned	Illinois	2005	Zoetis	Lung Clinical Strains 2	SRX1903244	2	b	⎯	⎯	not scored	⎯	Gen 2 isoform 1	⎯	Gen 2 Major	⎯	Gen 2 Major	⎯	⎯	Gen 2 isoform 1	⎯	⎯	Gen 2 isoform 1	⎯	⎯	⎯	Gen 2 isoform 1	⎯	⎯
1382	Not Assigned	Texas	2005	Zoetis	Lung Clinical Strains 2	SRX1903246	2	b with recombinant/transferred DNA from elsewhere in genotype 2	⎯	⎯	not scored	⎯	Gen 2 isoform 1	⎯	Gen 2 Major	⎯	Gen 2 Major	⎯	⎯	Gen 2 isoform 1	⎯	⎯	Gen 2 isoform 1	⎯	⎯	⎯	Gen 2 isoform 1	⎯	⎯
1385	Not Assigned	Kansas	2005	Zoetis	Lung Clinical Strains 2	SRX1903250	2	b	⎯	⎯	not scored	⎯	Gen 2 isoform 1	⎯	Gen 2 Major	⎯	Gen 2 Major	⎯	⎯	Gen 2 isoform 1	⎯	⎯	Gen 2 isoform 1	⎯	⎯	⎯	Gen 2 isoform 1	⎯	⎯
1387	Not Assigned	Minnesota	2005	Zoetis	Lung Clinical Strains 2	SRX1903252	2	b	⎯	⎯	not scored	⎯	Gen 2 isoform 1	⎯	Gen 2 Major	⎯	Gen 2 Major	⎯	⎯	Gen 2 isoform 1	⎯	⎯	Gen 2 isoform 1	⎯	⎯	⎯	Gen 2 isoform 1	⎯	⎯
1391	Not Assigned	Idaho	2006	Zoetis	Lung Clinical Strains 2	SRX1903255	2	b	⎯	⎯	not scored	⎯	Gen 2 isoform 1	⎯	Gen 2 Major	⎯	Gen 2 Major	⎯	⎯	Gen 2 isoform 1	⎯	⎯	Gen 2 isoform 1	⎯	⎯	⎯	Gen 2 isoform 1	⎯	⎯
1392	Not Assigned	California	2006	Zoetis	Lung Clinical Strains 2	SRX1903256	2	e	⎯	⎯	not scored	⎯	Gen 2 isoform 1	⎯	Gen 2 Major	⎯	Gen 2 Major	⎯	⎯	Gen 2 isoform 1	⎯	⎯	Gen 2 isoform 1	⎯	⎯	⎯	Gen 2 isoform 1	⎯	⎯
1393	Not Assigned	Ohio	2006	Zoetis	Lung Clinical Strains 2	SRX1903257	2	b	⎯	⎯	not scored	⎯	Gen 2 isoform 1	⎯	Gen 2 Major	⎯	Gen 2 Major	⎯	⎯	Gen 2 isoform 1	⎯	⎯	Gen 2 isoform 1	⎯	⎯	⎯	Gen 2 isoform 1	⎯	⎯
1395	Not Assigned	Kansas	2006	Zoetis	Lung Clinical Strains 2	SRX1903112	2	d	⎯	⎯	not scored	⎯	Gen 2 isoform 2	⎯	Gen 2 Major	⎯	Gen 2 Major	⎯	⎯	Gen 2 isoform 1	⎯	⎯	Gen 2 isoform 2	⎯	⎯	⎯	Gen 2 isoform 1	⎯	⎯
1398	Not Assigned	Oklahoma	2006	Zoetis	Lung Clinical Strains 2	SRX1903115	2	b	⎯	⎯	not scored	⎯	Gen 2 isoform 1	⎯	Gen 2 Major	⎯	Gen 2 Major	⎯	⎯	Gen 2 isoform 1	⎯	⎯	Gen 2 isoform 1	⎯	⎯	⎯	Gen 2 isoform 1	⎯	⎯
1399	Not Assigned	New Hampshire	2006	Zoetis	Lung Clinical Strains 2	SRX1903116	2	e	⎯	⎯	not scored	⎯	Gen 2 isoform 1	⎯	Gen 2 Major	⎯	Gen 2 Major	⎯	⎯	Gen 2 isoform 1	⎯	⎯	Gen 2 isoform 1	⎯	⎯	⎯	Gen 2 isoform 1	⎯	⎯
1400	Not Assigned	Iowa	2006	Zoetis	Lung Clinical Strains 2	SRX1903117	2	not subtyped due to missing data	⎯	⎯	not scored	⎯	Gen 2 isoform 1	⎯	Gen 2 Major	⎯	Gen 2 Major	⎯	⎯	Insufficient sequence coverage	⎯	⎯	Insufficient sequence coverage	⎯	⎯	⎯	Insufficient sequence coverage	⎯	⎯
1403	Not Assigned	Missouri	2006	Zoetis	Lung Clinical Strains 2	SRX1903120	2	d	⎯	⎯	not scored	⎯	Gen 2 isoform 2	⎯	Gen 2 Major	⎯	Gen 2 Major	⎯	⎯	Gen 2 isoform 1	⎯	⎯	Gen 2 isoform 2	⎯	⎯	⎯	Gen 2 isoform 1	⎯	⎯
1405	Not Assigned	Minnesota	2006	Zoetis	Lung Clinical Strains 2	SRX1903121	2	b	2	b	1	CP017542	Gen 2 isoform 1	BG593_01940	Gen 2 Major	BG593_12980, BG593_1300	Gen 2 Major	BG593_01520	BG593_01785	Gen 2 isoform 1	BG593_01795	not detected	Gen 2 isoform 3	BG593_03375	BG593_09015	BG593_10760	Gen 2 isoform 1	BG593_12250	BG593_13170
1406	Not Assigned	North Carolina	2006	Zoetis	Lung Clinical Strains 2	SRX1903123	2	b	⎯	⎯	not scored	⎯	Gen 2 isoform 1	⎯	Gen 2 Major	⎯	Gen 2 Major	⎯	⎯	Gen 2 isoform 1	⎯	⎯	Gen 2 isoform 3	⎯	⎯	⎯	Gen 2 isoform 3	⎯	⎯
1409	Not Assigned	Michigan	2006	Zoetis	Lung Clinical Strains 2	SRX1903126	2	b	⎯	⎯	not scored	⎯	Gen 2 isoform 1	⎯	Gen 2 Major	⎯	Gen 2 Major	⎯	⎯	Gen 2 isoform 1	⎯	⎯	Gen 2 isoform 1	⎯	⎯	⎯	Gen 2 isoform 1	⎯	⎯
1413	Not Assigned	New York	2006	Zoetis	Lung Clinical Strains 2	SRX1903129	2	b	⎯	⎯	not scored	⎯	Gen 2 isoform 1	⎯	Gen 2 Major	⎯	Gen 2 Major	⎯	⎯	Gen 2 isoform 1	⎯	⎯	Gen 2 isoform 1	⎯	⎯	⎯	Gen 2 isoform 1	⎯	⎯
1414	Not Assigned	Colorado	2006	Zoetis	Lung Clinical Strains 2	SRX1903130	2	d	⎯	⎯	not scored	⎯	Gen 2 isoform 1	⎯	Gen 2 Major	⎯	Gen 2 Major	⎯	⎯	Gen 2 isoform 1	⎯	⎯	Gen 2 isoform 1	⎯	⎯	⎯	Gen 2 isoform 1	⎯	⎯
1416	Not Assigned	South Dakota	2006	Zoetis	Lung Clinical Strains 2	SRX1903132	2	not subtyped due to missing data	⎯	⎯	not scored	⎯	Gen 2 isoform 1	⎯	Gen 2 Major	⎯	Gen 2 Major	⎯	⎯	Insufficient sequence coverage	⎯	⎯	Insufficient sequence coverage	⎯	⎯	⎯	Insufficient sequence coverage	⎯	⎯
1421	Not Assigned	Texas	2006	Zoetis	Lung Clinical Strains 2	SRX1903136	2	b	⎯	⎯	not scored	⎯	Gen 2 isoform 1	⎯	Gen 2 Major	⎯	Gen 2 Major	⎯	⎯	Gen 2 isoform 1	⎯	⎯	Gen 2 isoform 3	⎯	⎯	⎯	Gen 2 isoform 1	⎯	⎯
1422	Not Assigned	Wisconsin	2006	Zoetis	Lung Clinical Strains 2	SRX1903137	2	d	⎯	⎯	not scored	⎯	Gen 2 isoform 2	⎯	Gen 2 Major	⎯	Gen 2 Major	⎯	⎯	Gen 2 isoform 1	⎯	⎯	Gen 2 isoform 2	⎯	⎯	⎯	Gen 2 isoform 1	⎯	⎯
1423	Not Assigned	South Dakota	2007	Zoetis	Lung Clinical Strains 2	SRX1903138	2	b	⎯	⎯	not scored	⎯	Gen 2 isoform 1	⎯	Gen 2 Major	⎯	Gen 2 Major	⎯	⎯	Gen 2 isoform 1	⎯	⎯	Gen 2 isoform 1	⎯	⎯	⎯	Gen 2 isoform 1	⎯	⎯
1426	Not Assigned	Maine	2007	Zoetis	Lung Clinical Strains 2	SRX1903141	2	e	⎯	⎯	not scored	⎯	Gen 2 isoform 1	⎯	Gen 2 Major	⎯	Gen 2 Major	⎯	⎯	Gen 2 isoform 1	⎯	⎯	Gen 2 isoform 1	⎯	⎯	⎯	Gen 2 isoform 1	⎯	⎯
1427	Not Assigned	Pennsylvania	2007	Zoetis	Lung Clinical Strains 2	SRX1903142	2	d	⎯	⎯	not scored	⎯	Gen 2 isoform 2	⎯	Gen 2 Major	⎯	Gen 2 Major	⎯	⎯	Gen 2 isoform 1	⎯	⎯	Gen 2 isoform 2	⎯	⎯	⎯	Gen 2 isoform 4	⎯	⎯
1429	Not Assigned	Kansas	2007	Zoetis	Lung Clinical Strains 2	SRX1903145	2	b	⎯	⎯	not scored	⎯	Gen 2 isoform 1	⎯	Gen 2 Major	⎯	Gen 2 Major	⎯	⎯	Gen 2 isoform 1	⎯	⎯	Gen 2 isoform 3	⎯	⎯	⎯	Gen 2 isoform 3	⎯	⎯
1447	Not Assigned	California	2007	Zoetis	Lung Clinical Strains 2	SRX1903147	2	b	⎯	⎯	not scored	⎯	Gen 2 isoform 1	⎯	Gen 2 Major	⎯	Gen 2 Major	⎯	⎯	Gen 2 isoform 1	⎯	⎯	Gen 2 isoform 1	⎯	⎯	⎯	Gen 2 isoform 1	⎯	⎯
1450	Not Assigned	Texas	2007	Zoetis	Lung Clinical Strains 2	SRX1903149	2	b	2	b	1	CP017541	Gen 2 isoform 1	BG588_01965	Gen 2 Major	BG588_13060	Gen 2 Major	BG588_01545	BG588_01810	Gen 2 isoform 1	BG588_01820	BG588_03130	Gen 2 isoform 3	BG588_03405	BG588_09085	BG588_10835	Gen 2 isoform 1	BG588_12330	BG588_13230
1452	Not Assigned	Saskatchewan	2007	Zoetis	Lung Clinical Strains 2	SRX1903151	2	d	⎯	⎯	not scored	⎯	Gen 2 isoform 1	⎯	Gen 2 Major	⎯	Gen 2 Major	⎯	⎯	Gen 2 isoform 1	⎯	⎯	Gen 2 isoform 1	⎯	⎯	⎯	Gen 2 isoform 1	⎯	⎯
1454	Not Assigned	North Carolina	2007	Zoetis	Lung Clinical Strains 2	SRX1903153	2	d	2	d	6	CP017539	Gen 2 isoform 2	BG603_08315	Gen 2 Major	BG603_11285	Gen 2 Major	BG603_08735	BG603_08470	Gen 2 isoform 1	BG603_08460	BG603_12100	Gen 2 isoform 2	BG603_12375	BG603_03775	BG603_06050	Gen 2 isoform 1	BG603_07540	BG603_11115
1455	Not Assigned	Ontario	2007	Zoetis	Lung Clinical Strains 2	SRX1903154	2	e	⎯	⎯	not scored	⎯	Gen 2 isoform 1	⎯	Gen 2 Major	⎯	Gen 2 Major	⎯	⎯	Gen 2 isoform 2	⎯	⎯	Gen 2 isoform 1	⎯	⎯	⎯	Gen 2 isoform 1	⎯	⎯
1456	Not Assigned	Illinois	2007	Zoetis	Lung Clinical Strains 2	SRX1903156	2	b	⎯	⎯	not scored	⎯	Gen 2 isoform 1	⎯	Gen 2 Major	⎯	Gen 2 Major	⎯	⎯	Gen 2 isoform 1	⎯	⎯	Gen 2 isoform 1	⎯	⎯	⎯	Gen 2 isoform 1	⎯	⎯
1457	Not Assigned	Nevada	2007	Zoetis	Lung Clinical Strains 2	SRX1903157	2	e	⎯	⎯	not scored	⎯	Gen 2 isoform 1	⎯	Gen 2 Major	⎯	Gen 2 Major	⎯	⎯	Gen 2 isoform 1	⎯	⎯	Gen 2 isoform 1	⎯	⎯	⎯	Gen 2 isoform 1	⎯	⎯
1460	Not Assigned	Missouri	2007	Zoetis	Lung Clinical Strains 2	SRX1903160	1	f	⎯	⎯	not scored	⎯	Gen 1 isoform 1	⎯	Gen 1 Major	⎯	Gen 1 Major	⎯	⎯	not scored/no intact homolog detected in Gen 1	⎯	⎯	not scored/no intact homolog detected in Gen 1	⎯	⎯	⎯	not scored/no intact homolog detected in Gen 1	⎯	⎯
1464	Not Assigned	Iowa	2007	Zoetis	Lung Clinical Strains 2	SRX1903162	2	e	⎯	⎯	not scored	⎯	Gen 2 isoform 1	⎯	Gen 2 Major	⎯	Gen 2 Major	⎯	⎯	Gen 2 isoform 1	⎯	⎯	Gen 2 isoform 1	⎯	⎯	⎯	Gen 2 isoform 1	⎯	⎯
1466	Not Assigned	Ohio	2007	Zoetis	Lung Clinical Strains 2	SRX1903164	2	b	⎯	⎯	not scored	⎯	Gen 2 isoform 1	⎯	Gen 2 Major	⎯	Gen 2 Major	⎯	⎯	Gen 2 isoform 1	⎯	⎯	Gen 2 isoform 1	⎯	⎯	⎯	Gen 2 isoform 1	⎯	⎯
1468	Not Assigned	Idaho	2007	Zoetis	Lung Clinical Strains 2	SRX1903923	2	b	⎯	⎯	not scored	⎯	Gen 2 isoform 1	⎯	Gen 2 Major	⎯	Gen 2 Major	⎯	⎯	Gen 2 isoform 1	⎯	⎯	Gen 2 isoform 1	⎯	⎯	⎯	Gen 2 isoform 1	⎯	⎯
1470	Not Assigned	Minnesota	2007	Zoetis	Lung Clinical Strains 2	SRX1903985	2	b	⎯	⎯	not scored	⎯	Gen 2 isoform 1	⎯	Gen 2 Major	⎯	Gen 2 Major	⎯	⎯	Gen 2 isoform 1	⎯	⎯	Gen 2 isoform 1	⎯	⎯	⎯	Gen 2 isoform 1	⎯	⎯
1471	Not Assigned	Wisconsin	2007	Zoetis	Lung Clinical Strains 2	SRX1903998	2	b	2	b	1	CP017538	Gen 2 isoform 1	BG586_02565	Gen 2 Major	BG586_05545	Gen 2 Major	BG586_02985	BG586_02720	Gen 2 isoform 1	BG586_02710	BG586_00090, BG586_01410	Gen 2 isoform 1	BG586_01135	BG586_09745	BG586_00090	Gen 2 isoform 1	BG586_06285	BG586_05375
1472	Not Assigned	Alberta	2007	Zoetis	Lung Clinical Strains 2	SRX1904029	2	d	⎯	⎯	not scored	⎯	Gen 2 isoform 2	⎯	Gen 2 Major	⎯	Gen 2 Major	⎯	⎯	Gen 2 isoform 1	⎯	⎯	Gen 2 isoform 2	⎯	⎯	⎯	Gen 2 isoform 1	⎯	⎯
1475	Not Assigned	Vermont	2007	Zoetis	Lung Clinical Strains 2	SRX1904120	2	e	2	e	1	CP017537	Gen 2 isoform 1	BG608_01945	Gen 2 Major	BG608_12630	Gen 2 Major	BG608_01525	BG608_01790	Gen 2 isoform 1	BG608_01800	not detected	Gen 2 isoform 1	BG608_03365	BG608_08745	BG608_10715	Gen 2 isoform 1	BG608_12205	BG608_12800
1476	Not Assigned	New York	2007	Zoetis	Lung Clinical Strains 2	SRX1904131	2	b	2	b	1	CP017536	Gen 2 isoform 1	BG582_01935	Gen 2 Major	BG582_12860	Gen 2 Major	BG582_01515	BG582_01780	Gen 2 isoform 1	BG582_01790	not detected	Gen 2 isoform 1	BG582_03355	BG582_08975	BG582_10945	Gen 2 isoform 1	BG582_12435	BG582_13030
1477	Not Assigned	New Hampshire	2007	Zoetis	Lung Clinical Strains 2	SRX1904142	2	b	⎯	⎯	not scored	⎯	Gen 2 isoform 1	⎯	Gen 2 Major	⎯	Gen 2 Major	⎯	⎯	Gen 2 isoform 1	⎯	⎯	Gen 2 isoform 1	⎯	⎯	⎯	Gen 2 isoform 1	⎯	⎯
1479	Not Assigned	Oklahoma	2007	Zoetis	Lung Clinical Strains 2	SRX1903936	2	d	⎯	⎯	not scored	⎯	Gen 2 isoform 2	⎯	Gen 2 Major	⎯	Gen 2 Major	⎯	⎯	Gen 2 isoform 1	⎯	⎯	Gen 2 isoform 2	⎯	⎯	⎯	Gen 2 isoform 1	⎯	⎯
1480	Not Assigned	Michigan	2007	Zoetis	Lung Clinical Strains 2	SRX1903947	2	e	⎯	⎯	not scored	⎯	Gen 2 isoform 1	⎯	Gen 2 Major	⎯	Gen 2 Major	⎯	⎯	Gen 2 isoform 1	⎯	⎯	Gen 2 isoform 1	⎯	⎯	⎯	Gen 2 isoform 1	⎯	⎯
1481	Not Assigned	California	2008	Zoetis	Lung Clinical Strains 2	SRX1903958	2	d	⎯	⎯	not scored	⎯	Gen 2 isoform 1	⎯	Gen 2 Major	⎯	Gen 2 Major	⎯	⎯	Gen 2 isoform 1	⎯	⎯	Gen 2 isoform 1	⎯	⎯	⎯	Gen 2 isoform 2	⎯	⎯
1482	Not Assigned	Oklahoma	2008	Zoetis	Lung Clinical Strains 2	SRX1903969	2	not subtyped due to missing data	⎯	⎯	not scored	⎯	Gen 2 isoform 1	⎯	Gen 2 Major	⎯	Gen 2 Major	⎯	⎯	Insufficient sequence coverage	⎯	⎯	Insufficient sequence coverage	⎯	⎯	⎯	Insufficient sequence coverage	⎯	⎯
1483	Not Assigned	Arkansas	2008	Zoetis	Lung Clinical Strains 2	SRX1903980	2	b	⎯	⎯	not scored	⎯	Gen 2 isoform 1	⎯	Gen 2 Major	⎯	Gen 2 Major	⎯	⎯	Gen 2 isoform 1	⎯	⎯	Gen 2 isoform 3	⎯	⎯	⎯	Gen 2 isoform 3	⎯	⎯
1485	Not Assigned	Ohio	2008	Zoetis	Lung Clinical Strains 2	SRX1903982	2	b	⎯	⎯	not scored	⎯	Gen 2 isoform 1	⎯	Gen 2 Major	⎯	Gen 2 Major	⎯	⎯	Gen 2 isoform 1	⎯	⎯	Gen 2 isoform 1	⎯	⎯	⎯	Gen 2 isoform 1	⎯	⎯
1488	Not Assigned	North Carolina	2008	Zoetis	Lung Clinical Strains 2	SRX1903986	2	d	⎯	⎯	not scored	⎯	Gen 2 isoform 2	⎯	Gen 2 Major	⎯	Gen 2 Major	⎯	⎯	Gen 2 isoform 1	⎯	⎯	Gen 2 isoform 2	⎯	⎯	⎯	Gen 2 isoform 1	⎯	⎯
1489	Not Assigned	Texas	2008	Zoetis	Lung Clinical Strains 2	SRX1903987	2	b	⎯	⎯	not scored	⎯	Gen 2 isoform 1	⎯	Gen 2 Major	⎯	Gen 2 Major	⎯	⎯	Gen 2 isoform 1	⎯	⎯	Gen 2 isoform 3	⎯	⎯	⎯	Gen 2 isoform 3	⎯	⎯
1492	Not Assigned	Alberta	2008	Zoetis	Lung Clinical Strains 2	SRX1903990	2	b	⎯	⎯	not scored	⎯	Gen 2 isoform 1	⎯	Gen 2 Major	⎯	Gen 2 Major	⎯	⎯	Gen 2 isoform 1	⎯	⎯	Gen 2 isoform 1	⎯	⎯	⎯	Gen 2 isoform 1	⎯	⎯
1493	Not Assigned	Saskatchewan	2008	Zoetis	Lung Clinical Strains 2	SRX1903991	2	d	⎯	⎯	not scored	⎯	Gen 2 isoform 1	⎯	Gen 2 Major	⎯	Gen 2 Major	⎯	⎯	Gen 2 isoform 1	⎯	⎯	Gen 2 isoform 1	⎯	⎯	⎯	Gen 2 isoform 1	⎯	⎯
1494	Not Assigned	Ontario	2008	Zoetis	Lung Clinical Strains 2	SRX1903992	2	b	⎯	⎯	not scored	⎯	Gen 2 isoform 1	⎯	Gen 2 Major	⎯	Gen 2 Major	⎯	⎯	Gen 2 isoform 1	⎯	⎯	Insufficient sequence coverage	⎯	⎯	⎯	Gen 2 isoform 1	⎯	⎯
1498	Not Assigned	South Dakota	2008	Zoetis	Lung Clinical Strains 2	SRX1903997	2	e	2	e	1f	CP017535	Gen 2 isoform 1	BG609_01935	Gen 2 Major	BG609_12560	Gen 2 Major	BG609_01515	BG609_01780	Gen 2 isoform 1	BG609_01790	BG609_03070	Gen 2 isoform 1	BG609_03345	BG609_08670	BG609_10645	Gen 2 isoform 1	BG609_12135	BG609_12730
1500	Not Assigned	Minnesota	2009	Zoetis	Lung Clinical Strains 2	SRX1904000	2	e	⎯	⎯	not scored	⎯	Gen 2 isoform 1	⎯	Gen 2 Major	⎯	Gen 2 Major	⎯	⎯	Gen 2 isoform 1	⎯	⎯	Gen 2 isoform 1	⎯	⎯	⎯	Gen 2 isoform 1	⎯	⎯
1504	Not Assigned	Kansas	2008	Zoetis	Lung Clinical Strains 2	SRX1904005	2	b	⎯	⎯	not scored	⎯	Gen 2 isoform 1	⎯	Gen 2 Major	⎯	Gen 2 Major	⎯	⎯	Gen 2 isoform 1	⎯	⎯	Gen 2 isoform 3	⎯	⎯	⎯	Gen 2 isoform 3	⎯	⎯
1505	Not Assigned	Nebraska	2008	Zoetis	Lung Clinical Strains 2	SRX1904008	2	d	⎯	⎯	not scored	⎯	Gen 2 isoform 1	⎯	Gen 2 Major	⎯	Gen 2 Major	⎯	⎯	Gen 2 isoform 1	⎯	⎯	Gen 2 isoform 1	⎯	⎯	⎯	Gen 2 isoform 13	⎯	⎯
1507	Not Assigned	Illinois	2008	Zoetis	Lung Clinical Strains 2	SRX1904012	2	not subtyped due to missing data	⎯	⎯	not scored	⎯	Gen 2 isoform 1	⎯	Gen 2 Major	⎯	Gen 2 Major	⎯	⎯	Insufficient sequence coverage	⎯	⎯	Insufficient sequence coverage	⎯	⎯	⎯	Insufficient sequence coverage	⎯	⎯
1513	Not Assigned	Pennsylvania	2008	Zoetis	Lung Clinical Strains 2	SRX1904044	2	d	⎯	⎯	not scored	⎯	Gen 2 isoform 2	⎯	Gen 2 Major	⎯	Gen 2 Major	⎯	⎯	Gen 2 isoform 1	⎯	⎯	Gen 2 isoform 2	⎯	⎯	⎯	Gen 2 isoform 4	⎯	⎯
1514	Not Assigned	New York	2008	Zoetis	Lung Clinical Strains 2	SRX1904047	2	d	2	d	6	CP017531	Gen 2 isoform 2	BG604_10455	Gen 2 Major	BG604_08350	Gen 2 Major	BG604_10035	BG604_10300	Gen 2 isoform 1	BG604_10310	not detected	Gen 2 isoform 2	BG604_11880	BG604_03600	BG604_05570	Gen 2 isoform 1	BG604_07060	BG604_07490
1515	Not Assigned	Vermont	2008	Zoetis	Lung Clinical Strains 2	SRX1904051	2	d	⎯	⎯	not scored	⎯	Gen 2 isoform 2	⎯	Gen 2 Major	⎯	Gen 2 Major	⎯	⎯	Gen 2 isoform 1	⎯	⎯	Gen 2 isoform 2	⎯	⎯	⎯	Gen 2 isoform 4	⎯	⎯
1516	Not Assigned	Maryland	2008	Zoetis	Lung Clinical Strains 2	SRX1904055	2	d	⎯	⎯	not scored	⎯	Gen 2 isoform 2	⎯	Gen 2 Major	⎯	Gen 2 Major	⎯	⎯	Gen 2 isoform 1	⎯	⎯	Insufficient sequence coverage	⎯	⎯	⎯	Gen 2 isoform 1	⎯	⎯
1517	Not Assigned	Minnesota	2008	Zoetis	Lung Clinical Strains 2	SRX1904058	1	c (without maximum-likelihood phylogenetic support)	⎯	⎯	not scored	⎯	Gen 1 isoform 1	⎯	Gen 1 Major	⎯	Gen 1 Major	⎯	⎯	not scored/no intact homolog detected in Gen 1	⎯	⎯	not scored	⎯	⎯	⎯	Insufficient sequence coverage	⎯	⎯
1519	Not Assigned	Michigan	2008	Zoetis	Lung Clinical Strains 2	SRX1904065	2	b	⎯	⎯	not scored	⎯	Gen 2 isoform 1	⎯	Gen 2 Major	⎯	Gen 2 Major	⎯	⎯	Gen 2 isoform 1	⎯	⎯	Gen 2 isoform 1	⎯	⎯	⎯	Gen 2 isoform 6	⎯	⎯
1522	Not Assigned	Texas	2009	Zoetis	Lung Clinical Strains 2	SRX1904077	2	b with recombinant/transferred DNA from elsewhere in genotype 2	⎯	⎯	not scored	⎯	Gen 2 isoform 1	⎯	Gen 2 Major	⎯	Gen 2 Major	⎯	⎯	Gen 2 isoform 1	⎯	⎯	Gen 2 isoform 3	⎯	⎯	⎯	Gen 2 isoform 1	⎯	⎯
1524	Not Assigned	Ontario	2009	Zoetis	Lung Clinical Strains 2	SRX1904082	2	b	⎯	⎯	not scored	⎯	Gen 2 isoform 1	⎯	Gen 2 Major	⎯	Gen 2 Major	⎯	⎯	Gen 2 isoform 1	⎯	⎯	Gen 2 isoform 1	⎯	⎯	⎯	Gen 2 isoform 1	⎯	⎯
1525	Not Assigned	Pennsylvania	2009	Zoetis	Lung Clinical Strains 2	SRX1904092	2	d	⎯	⎯	not scored	⎯	Gen 2 isoform 2	⎯	Gen 2 Major	⎯	Gen 2 Major	⎯	⎯	Gen 2 isoform 1	⎯	⎯	Insufficient sequence coverage	⎯	⎯	⎯	Gen 2 isoform 1	⎯	⎯
1526	Not Assigned	Maryland	2009	Zoetis	Lung Clinical Strains 2	SRX1904093	2	d	⎯	⎯	not scored	⎯	Gen 2 isoform 1	⎯	Gen 2 Major	⎯	Gen 2 Major	⎯	⎯	Gen 2 isoform 1	⎯	⎯	Gen 2 isoform 1	⎯	⎯	⎯	Gen 2 isoform 2	⎯	⎯
1527	Not Assigned	Wisconsin	2009	Zoetis	Lung Clinical Strains 2	SRX1904094	2	d	⎯	⎯	not scored	⎯	Gen 2 isoform 1	⎯	Gen 2 Major	⎯	Gen 2 Major	⎯	⎯	Gen 2 isoform 1	⎯	⎯	Gen 2 isoform 1	⎯	⎯	⎯	Gen 2 isoform 2	⎯	⎯
1529	Not Assigned	Oklahoma	2009	Zoetis	Lung Clinical Strains 2	SRX1904102	2	d	⎯	⎯	not scored	⎯	Gen 2 isoform 2	⎯	Gen 2 Major	⎯	Insufficient sequence coverage	⎯	⎯	Gen 2 isoform 1	⎯	⎯	Gen 2 isoform 2	⎯	⎯	⎯	Gen 2 isoform 1	⎯	⎯
1531	Not Assigned	Arizona	2009	Zoetis	Lung Clinical Strains 2	SRX1904107	2	b	⎯	⎯	not scored	⎯	Gen 2 isoform 1	⎯	Gen 2 Major	⎯	Gen 2 Major	⎯	⎯	Gen 2 isoform 1	⎯	⎯	Gen 2 isoform 1	⎯	⎯	⎯	Gen 2 isoform 1	⎯	⎯
1532	Not Assigned	New York	2009	Zoetis	Lung Clinical Strains 2	SRX1904108	2	d	2	d	6	CP017530	Gen 2 isoform 1	BG599_01940	Gen 2 Major	BG599_12350	Gen 2 Major	BG599_01520	BG599_01785	Gen 2 isoform 1	BG599_01795	BG599_11560	Gen 2 isoform 1	BG599_11285	BG599_05960	BG599_04210	Gen 2 isoform 2	BG599_02715	BG599_12520
1533	Not Assigned	Arkansas	2009	Zoetis	Lung Clinical Strains 2	SRX1904110	2	b	⎯	⎯	not scored	⎯	Gen 2 isoform 1	⎯	Gen 2 Major	⎯	Gen 2 Major	⎯	⎯	Gen 2 isoform 1	⎯	⎯	Gen 2 isoform 1	⎯	⎯	⎯	Gen 2 isoform 1	⎯	⎯
1535	Not Assigned	Illinois	2009	Zoetis	Lung Clinical Strains 2	SRX1904112	1	c (without maximum-likelihood phylogenetic support)	⎯	⎯	not scored	⎯	Gen 1 isoform 1	⎯	Gen 1 minor	⎯	Gen 1 Major	⎯	⎯	not scored/no intact homolog detected in Gen 1	⎯	⎯	not scored	⎯	⎯	⎯	not scored	⎯	⎯
1540	Not Assigned	Ohio	2009	Zoetis	Lung Clinical Strains 2	SRX1904116	2	e	⎯	⎯	not scored	⎯	Gen 2 isoform 1	⎯	Gen 2 Major	⎯	Gen 2 Major	⎯	⎯	Gen 2 isoform 1	⎯	⎯	Gen 2 isoform 1	⎯	⎯	⎯	Gen 2 isoform 1	⎯	⎯
1541	Not Assigned	Iowa	2009	Zoetis	Lung Clinical Strains 2	SRX1904117	2	d	⎯	⎯	not scored	⎯	Gen 2 isoform 1	⎯	Gen 2 Major	⎯	Gen 2 Major	⎯	⎯	Gen 2 isoform 1	⎯	⎯	Gen 2 isoform 1	⎯	⎯	⎯	Gen 2 isoform 2	⎯	⎯
1544	Not Assigned	California	2009	Zoetis	Lung Clinical Strains 2	SRX1904121	1	e	⎯	⎯	not scored	⎯	Gen 1 isoform 1	⎯	Gen 1 Major	⎯	Gen 1 Major	⎯	⎯	not scored/no intact homolog detected in Gen 1	⎯	⎯	not scored	⎯	⎯	⎯	not scored	⎯	⎯
1545	Not Assigned	South Dakota	2009	Zoetis	Lung Clinical Strains 2	SRX1904122	2	d	⎯	⎯	not scored	⎯	Gen 2 isoform 2	⎯	Gen 2 Major	⎯	Gen 2 Major	⎯	⎯	Gen 2 isoform 1	⎯	⎯	Gen 2 isoform 2	⎯	⎯	⎯	Gen 2 isoform 1	⎯	⎯
1550	Not Assigned	Maine	2009	Zoetis	Lung Clinical Strains 2	SRX1904125	2	d	⎯	⎯	not scored	⎯	Gen 2 isoform 2	⎯	Gen 2 Major	⎯	Gen 2 Major	⎯	⎯	Insufficient sequence coverage	⎯	⎯	Insufficient sequence coverage	⎯	⎯	⎯	Insufficient sequence coverage	⎯	⎯
1551	Not Assigned	Vermont	2009	Zoetis	Lung Clinical Strains 2	SRX1904126	2	e	⎯	⎯	not scored	⎯	Gen 2 isoform 1	⎯	Gen 2 Major	⎯	Gen 2 Major	⎯	⎯	Gen 2 isoform 1	⎯	⎯	Gen 2 isoform 1	⎯	⎯	⎯	Gen 2 isoform 1	⎯	⎯
1552	Not Assigned	North Carolina	2009	Zoetis	Lung Clinical Strains 2	SRX1904127	2	b	⎯	⎯	not scored	⎯	Gen 2 isoform 1	⎯	Gen 2 Major	⎯	Gen 2 Major	⎯	⎯	Gen 2 isoform 1	⎯	⎯	Gen 2 isoform 1	⎯	⎯	⎯	Gen 2 isoform 1	⎯	⎯
1556	Not Assigned	Michigan	2009	Zoetis	Lung Clinical Strains 2	SRX1904132	2	b	⎯	⎯	not scored	⎯	Gen 2 isoform 1	⎯	Gen 2 Major	⎯	Gen 2 Major	⎯	⎯	Gen 2 isoform 1	⎯	⎯	Insufficient sequence coverage	⎯	⎯	⎯	Gen 2 isoform 1	⎯	⎯
1558	Not Assigned	Nebraska	2009	Zoetis	Lung Clinical Strains 2	SRX1904134	2	b	⎯	⎯	not scored	⎯	Gen 2 isoform 1	⎯	Gen 2 Major	⎯	Gen 2 Major	⎯	⎯	Gen 2 isoform 1	⎯	⎯	Insufficient sequence coverage	⎯	⎯	⎯	Gen 2 isoform 1	⎯	⎯
1561	Not Assigned	Saskatchewan	2009	Zoetis	Lung Clinical Strains 2	SRX1904137	2	e (without maximum-likelihood phylogenetic support)	2	e	1	CP017528	Gen 2 isoform 1	BG579_01935	Gen 2 Major	BG579_12580	Gen 2 Major	BG579_01515	BG579_01780	Gen 2 isoform 1	BG579_01790	BG579_03090	Gen 2 isoform 1	BG579_03365	BG579_08695	BG579_10440	Gen 2 isoform 8	BG579_11930	BG579_12750
1562	Not Assigned	Idaho	2010	Zoetis	Lung Clinical Strains 2	SRX1904138	2	b	⎯	⎯	not scored	⎯	Gen 2 isoform 1	⎯	Gen 2 Major	⎯	Gen 2 Major	⎯	⎯	Insufficient sequence coverage	⎯	⎯	Insufficient sequence coverage	⎯	⎯	⎯	Gen 2 isoform 1	⎯	⎯
1564	Not Assigned	Ohio	2010	Zoetis	Lung Clinical Strains 2	SRX1904140	1	b	⎯	⎯	not scored	⎯	Gen 1 isoform 1	⎯	Gen 1 Major	⎯	Gen 1 Major	⎯	⎯	not scored/no intact homolog detected in Gen 1	⎯	⎯	not scored	⎯	⎯	⎯	not scored	⎯	⎯
1567	Not Assigned	Florida	2010	Zoetis	Lung Clinical Strains 2	SRX1904141	1	c (without maximum-likelihood phylogenetic support)	1	outside major c cluster	2	CP017526	Gen 1 isoform 1	BG544_01775	Gen 1 Major	BG544_12720	Gen 1 Major	BG544_01365	BG544_01630	does not have intact gene	BG544_01640, BG544_01650	not detected	Does have complete gene (Supp file 12)	BG544_02940	BG544_07575	G544_09250	not detected	not detected	BG544_11855
1568	Not Assigned	Arizona	2010	Zoetis	Lung Clinical Strains 2	SRX1904143	2	b	⎯	⎯	not scored	⎯	Gen 2 isoform 1	⎯	Gen 2 Major	⎯	Gen 2 Major	⎯	⎯	Gen 2 isoform 1	⎯	⎯	Gen 2 isoform 1	⎯	⎯	⎯	Gen 2 isoform 1	⎯	⎯
1569	Not Assigned	Saskatchewan	2010	Zoetis	Lung Clinical Strains 2	SRX1904144	2	d	⎯	⎯	not scored	⎯	Gen 2 isoform 1	⎯	Gen 2 Major	⎯	Gen 2 Major	⎯	⎯	Gen 2 isoform 1	⎯	⎯	Insufficient sequence coverage	⎯	⎯	⎯	Gen 2 isoform 2	⎯	⎯
1572	Not Assigned	South Dakota	2010	Zoetis	Lung Clinical Strains 2	SRX1904147	2	e	⎯	⎯	not scored	⎯	Gen 2 isoform 1	⎯	Gen 2 Major	⎯	Gen 2 Major	⎯	⎯	Gen 2 isoform 1	⎯	⎯	Gen 2 isoform 1	⎯	⎯	⎯	Gen 2 isoform 1	⎯	⎯
1579	Not Assigned	Michigan	2010	Zoetis	Lung Clinical Strains 2	SRX1903926	2	b	⎯	⎯	not scored	⎯	Gen 2 isoform 1	⎯	Gen 2 Major	⎯	Gen 2 Major	⎯	⎯	Gen 2 isoform 1	⎯	⎯	Gen 2 isoform 1	⎯	⎯	⎯	Gen 2 isoform 1	⎯	⎯
1580	Not Assigned	Kansas	2010	Zoetis	Lung Clinical Strains 2	SRX1903927	2	d	⎯	⎯	not scored	⎯	Gen 2 isoform 2	⎯	Gen 2 Major	⎯	Gen 2 Major	⎯	⎯	Gen 2 isoform 1	⎯	⎯	Gen 2 isoform 2	⎯	⎯	⎯	Insufficient sequence coverage	⎯	⎯
1581	Not Assigned	Pennsylvania	2010	Zoetis	Lung Clinical Strains 2	SRX1903928	2	b	⎯	⎯	not scored	⎯	Gen 2 isoform 1	⎯	Gen 2 Major	⎯	Gen 2 Major	⎯	⎯	Gen 2 isoform 1	⎯	⎯	Gen 2 isoform 1	⎯	⎯	⎯	Gen 2 isoform 1	⎯	⎯
1582	Not Assigned	Texas	2010	Zoetis	Lung Clinical Strains 2	SRX1903929	2	d with recombinant/transferred DNA from elsewhere in genotype 2	2	base of d cluster	6	CP017523	Gen 2 isoform 1	BG606_01935	Gen 2 Major	BG606_12275	Gen 2 Major	BG606_01515	BG606_01780	Gen 2 isoform 1	BG606_01790	BG606_02940	Gen 2 isoform 1	G606_03215	BG606_08610	BG606_10360	Gen 2 isoform 1	BG606_11850	BG606_12440
1584	Not Assigned	California	2010	Zoetis	Lung Clinical Strains 2	SRX1903931	2	b with recombinant/transferred DNA from elsewhere in genotype 2	2	b	6	CP017521	Gen 2 isoform 1	BG594_01965	Gen 2 Major	BG594_13125	Gen 2 Major	BG594_01525	BG594_01800	does not have intact gene	BG594_01810, BG594_01820	BG594_03120	Gen 2 isoform 3	BG594_03395	BG594_09155	BG594_10905	Gen 2 isoform 1	BG594_12395	BG594_13295
1587	Not Assigned	Minnesota	2010	Zoetis	Lung Clinical Strains 2	SRX1903934	2	b	⎯	⎯	not scored	⎯	Gen 2 isoform 1	⎯	Gen 2 Major	⎯	Gen 2 Major	⎯	⎯	Gen 2 isoform 1	⎯	⎯	Gen 2 isoform 1	⎯	⎯	⎯	Gen 2 isoform 1	⎯	⎯
1592	Not Assigned	New York	2010	Zoetis	Lung Clinical Strains 2	SRX1903939	2	b	⎯	⎯	not scored	⎯	Gen 2 isoform 1	⎯	Gen 2 Major	⎯	Gen 2 Major	⎯	⎯	Gen 2 isoform 1	⎯	⎯	Gen 2 isoform 1	⎯	⎯	⎯	Gen 2 isoform 1	⎯	⎯
1594	Not Assigned	Vermont	2010	Zoetis	Lung Clinical Strains 2	SRX1903941	1	b	⎯	⎯	not scored	⎯	Gen 1 isoform 1	⎯	Gen 1 Major	⎯	Gen 1 Major	⎯	⎯	not scored/no intact homolog detected in Gen 1	⎯	⎯	not scored/no intact homolog detected in Gen 1	⎯	⎯	⎯	not scored/no intact homolog detected in Gen 1	⎯	⎯
1595	Not Assigned	Ontario	2010	Zoetis	Lung Clinical Strains 2	SRX1903942	2	e	⎯	⎯	not scored	⎯	Gen 2 isoform 1	⎯	Gen 2 Major	⎯	Gen 2 Major	⎯	⎯	Gen 2 isoform 2	⎯	⎯	Gen 2 isoform 1	⎯	⎯	⎯	Gen 2 isoform 1	⎯	⎯
1596	Not Assigned	Oklahoma	2010	Zoetis	Lung Clinical Strains 2	SRX1903943	2	b	⎯	⎯	not scored	⎯	Gen 2 isoform 1	⎯	Gen 2 Major	⎯	Gen 2 Major	⎯	⎯	Gen 2 isoform 1	⎯	⎯	Gen 2 isoform 1	⎯	⎯	⎯	Gen 2 isoform 1	⎯	⎯
1598	Not Assigned	Alberta	2010	Zoetis	Lung Clinical Strains 2	SRX1903945	2	d	⎯	⎯	not scored	⎯	Gen 2 isoform 2	⎯	Gen 2 Major	⎯	Gen 2 Major	⎯	⎯	Gen 2 isoform 1	⎯	⎯	Gen 2 isoform 2	⎯	⎯	⎯	Gen 2 isoform 1	⎯	⎯
1601	Not Assigned	North Carolina	2010	Zoetis	Lung Clinical Strains 2	SRX1903949	2	e	⎯	⎯	not scored	⎯	Gen 2 isoform 1	⎯	Gen 2 Major	⎯	Gen 2 Major	⎯	⎯	Gen 2 isoform 1	⎯	⎯	Gen 2 isoform 1	⎯	⎯	⎯	Gen 2 isoform 1	⎯	⎯
1603	Not Assigned	Nebraska	2010	Zoetis	Lung Clinical Strains 2	SRX1903951	2	b	⎯	⎯	not scored	⎯	Gen 2 isoform 1	⎯	Gen 2 Major	⎯	Insufficient sequence coverage	⎯	⎯	Gen 2 isoform 1	⎯	⎯	Gen 2 isoform 3	⎯	⎯	⎯	Gen 2 isoform 3	⎯	⎯
1607	Not Assigned	Ohio	2011	Zoetis	Lung Clinical Strains 2	SRX1903955	2	e	⎯	⎯	not scored	⎯	Gen 2 isoform 1	⎯	Gen 2 Major	⎯	Gen 2 Major	⎯	⎯	Gen 2 isoform 1	⎯	⎯	Gen 2 isoform 1	⎯	⎯	⎯	Gen 2 isoform 1	⎯	⎯
1608	Not Assigned	Minnesota	2011	Zoetis	Lung Clinical Strains 2	SRX1903956	2	d	⎯	⎯	not scored	⎯	Gen 2 isoform 1	⎯	Gen 2 Major	⎯	Gen 2 Major	⎯	⎯	Gen 2 isoform 1	⎯	⎯	Gen 2 isoform 1	⎯	⎯	⎯	Gen 2 isoform 1	⎯	⎯
1618	Not Assigned	Texas	2011	Zoetis	Lung Clinical Strains 2	SRX1903965	2	b	⎯	⎯	not scored	⎯	Gen 2 isoform 1	⎯	Gen 2 Major	⎯	Gen 2 Major	⎯	⎯	Gen 2 isoform 1	⎯	⎯	Gen 2 isoform 1	⎯	⎯	⎯	Gen 2 isoform 1	⎯	⎯
1620	Not Assigned	Pennsylvania	2011	Zoetis	Lung Clinical Strains 2	SRX1903967	2	d	⎯	⎯	not scored	⎯	Gen 2 isoform 2	⎯	Gen 2 Major	⎯	Gen 2 Major	⎯	⎯	Gen 2 isoform 1	⎯	⎯	Gen 2 isoform 6	⎯	⎯	⎯	Gen 2 isoform 1	⎯	⎯
1623	Not Assigned	Florida	2011	Zoetis	Lung Clinical Strains 2	SRX1903971, SRX1903972	2	e	⎯	⎯	not scored	⎯	Gen 2 isoform 1	⎯	Gen 2 Major	⎯	Gen 2 Major	⎯	⎯	Gen 2 isoform 1	⎯	⎯	Gen 2 isoform 1	⎯	⎯	⎯	Gen 2 isoform 1	⎯	⎯
1629	Not Assigned	Nebraska	2011	Zoetis	Lung Clinical Strains 2	SRX1903977	2	e	⎯	⎯	not scored	⎯	Gen 2 isoform 1	⎯	Gen 2 Major	⎯	Gen 2 Major	⎯	⎯	Gen 2 isoform 1	⎯	⎯	Gen 2 isoform 1	⎯	⎯	⎯	Gen 2 isoform 1	⎯	⎯
1632	Not Assigned	Iowa	2011	Zoetis	Lung Clinical Strains 2	SRX1911063	2	b	⎯	⎯	not scored	⎯	Gen 2 isoform 1	⎯	Gen 2 Major	⎯	Gen 2 Major	⎯	⎯	Gen 2 isoform 1	⎯	⎯	Gen 2 isoform 1	⎯	⎯	⎯	Gen 2 isoform 1	⎯	⎯
1634	Not Assigned	Illinois	2011	Zoetis	Lung Clinical Strains 2	SRX1911273	2	e	⎯	⎯	not scored	⎯	Gen 2 isoform 1	⎯	Gen 2 Major	⎯	Gen 2 Major	⎯	⎯	Gen 2 isoform 1	⎯	⎯	Gen 2 isoform 1	⎯	⎯	⎯	Insufficient sequence coverage	⎯	⎯
1635	Not Assigned	California	2011	Zoetis	Lung Clinical Strains 2	SRX1911311	2	b	⎯	⎯	not scored	⎯	Gen 2 isoform 1	⎯	Gen 2 Major	⎯	Gen 2 Major	⎯	⎯	Gen 2 isoform 1	⎯	⎯	Gen 2 isoform 1	⎯	⎯	⎯	Gen 2 isoform 1	⎯	⎯
1638	Not Assigned	South Dakota	2011	Zoetis	Lung Clinical Strains 2	SRX1911425	2	e	⎯	⎯	not scored	⎯	Gen 2 isoform 1	⎯	Gen 2 Major	⎯	Gen 2 Major	⎯	⎯	Gen 2 isoform 1	⎯	⎯	Gen 2 isoform 1	⎯	⎯	⎯	Insufficient sequence coverage	⎯	⎯
1641	Not Assigned	Oklahoma	2011	Zoetis	Lung Clinical Strains 2	SRX1911531	2	b	⎯	⎯	not scored	⎯	Gen 2 isoform 1	⎯	Gen 2 Major	⎯	Gen 2 Major	⎯	⎯	Gen 2 isoform 1	⎯	⎯	Gen 2 isoform 1	⎯	⎯	⎯	Gen 2 isoform 1	⎯	⎯
1645	Not Assigned	Michigan	2011	Zoetis	Lung Clinical Strains 2	SRX1911181	2	b	⎯	⎯	not scored	⎯	Gen 2 isoform 1	⎯	Gen 2 Major	⎯	Gen 2 Major	⎯	⎯	Gen 2 isoform 1	⎯	⎯	Gen 2 isoform 1	⎯	⎯	⎯	Gen 2 isoform 1	⎯	⎯
1646	Not Assigned	Alberta	2011	Zoetis	Lung Clinical Strains 2	SRX1911224	2	e	⎯	⎯	not scored	⎯	Gen 2 isoform 1	⎯	Gen 2 Major	⎯	Gen 2 Major	⎯	⎯	Gen 2 isoform 1	⎯	⎯	Gen 2 isoform 1	⎯	⎯	⎯	Gen 2 isoform 1	⎯	⎯
1648	Not Assigned	Ontario	2011	Zoetis	Lung Clinical Strains 2	SRX1911259	2	e	⎯	⎯	not scored	⎯	Gen 2 isoform 1	⎯	Gen 2 Major	⎯	Gen 2 Major	⎯	⎯	Gen 2 isoform 1	⎯	⎯	Gen 2 isoform 1	⎯	⎯	⎯	Gen 2 isoform 1	⎯	⎯
1650	Not Assigned	Kansas	2011	Zoetis	Lung Clinical Strains 2	SRX1911265	2	b	⎯	⎯	not scored	⎯	Gen 2 isoform 1	⎯	Gen 2 Major	⎯	Gen 2 Major	⎯	⎯	Gen 2 isoform 1	⎯	⎯	Gen 2 isoform 1	⎯	⎯	⎯	Gen 2 isoform 1	⎯	⎯
22549	Not Assigned	Missouri	2013	KSU-USMARC	Nasopharyngeal non-Clinical Strains	SRX1911269	2	e	2	e	1	CP017519	Gen 2 isoform 1	BG610_01940	Gen 2 Major	BG610_12565	Gen 2 Major	BG610_01520	BG610_01785	Gen 2 isoform 1	BG610_01795	BG610_03090	Gen 2 isoform 1	BG610_03365	BG610_08680	BG610_10650	Gen 2 isoform 19	BG610_12140	BG610_12735
22562	Not Assigned	Missouri	2013	KSU-USMARC	Nasopharyngeal non-Clinical Strains	SRX1911274	1	f	⎯	⎯	not scored	⎯	Gen 1 isoform 1	⎯	Gen 1 Major	⎯	Gen 1 Major	⎯	⎯	not scored/no intact homolog detected in Gen 1	⎯	⎯	not scored	⎯	⎯	⎯	not scored/no intact homolog detected in Gen 1	⎯	⎯
22605	Not Assigned	Missouri	2013	KSU-USMARC	Nasopharyngeal non-Clinical Strains	SRX1911296	1	f	⎯	⎯	not scored	⎯	Gen 1 isoform 1	⎯	Gen 1 Major	⎯	Gen 1 Major	⎯	⎯	not scored/no intact homolog detected in Gen 1	⎯	⎯	not scored	⎯	⎯	⎯	not scored/no intact homolog detected in Gen 1	⎯	⎯
22627	Not Assigned	Missouri	2013	KSU-USMARC	Nasopharyngeal non-Clinical Strains	SRX1911297	1	f	⎯	⎯	not scored	⎯	Gen 1 isoform 1	⎯	Gen 1 Major	⎯	Gen 1 Major	⎯	⎯	not scored/no intact homolog detected in Gen 1	⎯	⎯	not scored	⎯	⎯	⎯	not scored/no intact homolog detected in Gen 1	⎯	⎯
22645	Not Assigned	Missouri	2013	KSU-USMARC	Nasopharyngeal non-Clinical Strains	SRX1911308	1	f	⎯	⎯	not scored	⎯	Gen 1 isoform 1	⎯	Gen 1 Major	⎯	Gen 1 Major	⎯	⎯	not scored/no intact homolog detected in Gen 1	⎯	⎯	not scored	⎯	⎯	⎯	not scored/no intact homolog detected in Gen 1	⎯	⎯
22651	Not Assigned	Missouri	2013	KSU-USMARC	Nasopharyngeal non-Clinical Strains	SRX1911317	1	f	⎯	⎯	not scored	⎯	Gen 1 isoform 1	⎯	Gen 1 Major	⎯	Gen 1 Major	⎯	⎯	not scored/no intact homolog detected in Gen 1	⎯	⎯	not scored	⎯	⎯	⎯	not scored/no intact homolog detected in Gen 1	⎯	⎯
23219	Not Assigned	Tennessee	2013	KSU-USMARC	Nasopharyngeal non-Clinical Strains	SRX1911333	1	e	⎯	⎯	not scored	⎯	Gen 1 isoform 1	⎯	Gen 1 Major	⎯	Gen 1 Major	⎯	⎯	not scored/no intact homolog detected in Gen 1	⎯	⎯	not scored	⎯	⎯	⎯	not scored/no intact homolog detected in Gen 1	⎯	⎯
23299	Not Assigned	Tennessee	2013	KSU-USMARC	Nasopharyngeal non-Clinical Strains	SRX1911353	1	i	⎯	⎯	not scored	⎯	Gen 1 isoform 1	⎯	Gen 1 minor	⎯	Gen 1 Major	⎯	⎯	not scored/no intact homolog detected in Gen 1	⎯	⎯	not scored	⎯	⎯	⎯	not scored/no intact homolog detected in Gen 1	⎯	⎯
23311	Not Assigned	Tennessee	2013	KSU-USMARC	Nasopharyngeal non-Clinical Strains	SRX1911362	1	i	1	i	2	CP017514	Gen 1 isoform 1	BG573_02070	Gen 1 Major	BG573_01650	Gen 1 Major	BG573_01365	BG573_01630	does not have intact gene	BG573_01640, BG573_01945	not detected	does not have intact gene/multiple stop codons	BG573_03225	BG573_07670	G573_09330	not detected	not detected	BG573_11760
23348	Not Assigned	Tennessee	2013	KSU-USMARC	Nasopharyngeal non-Clinical Strains	SRX1911363	1	i	⎯	⎯	not scored	⎯	Gen 1 isoform 1	⎯	Gen 1 Major	⎯	Gen 1 Major	⎯	⎯	not scored/no intact homolog detected in Gen 1	⎯	⎯	not scored	⎯	⎯	⎯	not scored/no intact homolog detected in Gen 1	⎯	⎯
23358	Not Assigned	Tennessee	2013	KSU-USMARC	Nasopharyngeal non-Clinical Strains	SRX1911368	1	e	⎯	⎯	not scored	⎯	Gen 1 isoform 1	⎯	Gen 1 Major	⎯	Gen 1 Major	⎯	⎯	not scored/no intact homolog detected in Gen 1	⎯	⎯	not scored	⎯	⎯	⎯	not scored/no intact homolog detected in Gen 1	⎯	⎯
23428	Not Assigned	Tennessee	2013	KSU-USMARC	Nasopharyngeal non-Clinical Strains	SRX1911378, SRX1911379	2	b	⎯	⎯	not scored	⎯	Gen 2 isoform 1	⎯	Gen 2 Major	⎯	Gen 2 Major	⎯	⎯	not scored	⎯	⎯	not scored	⎯	⎯	⎯	not scored	⎯	⎯
23456	Not Assigned	Tennessee	2013	KSU-USMARC	Nasopharyngeal non-Clinical Strains	SRX1911388	2	c	⎯	⎯	not scored	⎯	Gen 2 isoform 1	⎯	Gen 2 Major	⎯	Gen 2 Major	⎯	⎯	Gen 2 isoform 1	⎯	⎯	Gen 2 isoform 1	⎯	⎯	⎯	Gen 2 isoform 1	⎯	⎯
23472	Not Assigned	Tennessee	2013	KSU-USMARC	Nasopharyngeal non-Clinical Strains	SRX1911399	1	e	⎯	⎯	not scored	⎯	Gen 1 isoform 1	⎯	Gen 1 Major	⎯	Gen 1 Major	⎯	⎯	not scored/no intact homolog detected in Gen 1	⎯	⎯	not scored	⎯	⎯	⎯	not scored/no intact homolog detected in Gen 1	⎯	⎯
23508	Not Assigned	Missouri	2013	KSU-USMARC	Nasopharyngeal non-Clinical Strains	SRX1911403	2	b	⎯	⎯	not scored	⎯	Gen 2 isoform 1	⎯	Gen 2 Major	⎯	Gen 2 Major	⎯	⎯	not scored	⎯	⎯	not scored	⎯	⎯	⎯	not scored	⎯	⎯
23532	Not Assigned	Missouri	2013	KSU-USMARC	Nasopharyngeal non-Clinical Strains	SRX1911411	1	c	⎯	⎯	not scored	⎯	Gen 1 isoform 1	⎯	Gen 1 Major	⎯	Gen 1 Major	⎯	⎯	not scored/no intact homolog detected in Gen 1	⎯	⎯	not scored	⎯	⎯	⎯	not scored/no intact homolog detected in Gen 1	⎯	⎯
23556	Not Assigned	Missouri	2013	KSU-USMARC	Nasopharyngeal non-Clinical Strains	SRX1911420	1	c	⎯	⎯	not scored	⎯	Gen 1 isoform 1	⎯	Gen 1 Major	⎯	Gen 1 Major	⎯	⎯	not scored/no intact homolog detected in Gen 1	⎯	⎯	not scored	⎯	⎯	⎯	not scored/no intact homolog detected in Gen 1	⎯	⎯
23569	Not Assigned	Missouri	2013	KSU-USMARC	Nasopharyngeal non-Clinical Strains	SRX1911430	1	c	⎯	⎯	not scored	⎯	Gen 1 isoform 1	⎯	Gen 1 Major	⎯	Gen 1 Major	⎯	⎯	not scored/no intact homolog detected in Gen 1	⎯	⎯	not scored	⎯	⎯	⎯	not scored/no intact homolog detected in Gen 1	⎯	⎯
23580	Not Assigned	Missouri	2013	KSU-USMARC	Nasopharyngeal non-Clinical Strains	SRX1911448	1	c	⎯	⎯	not scored	⎯	Gen 1 isoform 1	⎯	Gen 1 Major	⎯	Gen 1 Major	⎯	⎯	not scored/no intact homolog detected in Gen 1	⎯	⎯	not scored	⎯	⎯	⎯	not scored/no intact homolog detected in Gen 1	⎯	⎯
23593	Not Assigned	Missouri	2013	KSU-USMARC	Nasopharyngeal non-Clinical Strains	SRX1911454	1	c	⎯	⎯	not scored	⎯	Gen 1 isoform 1	⎯	Gen 1 Major	⎯	Gen 1 Major	⎯	⎯	not scored/no intact homolog detected in Gen 1	⎯	⎯	not scored	⎯	⎯	⎯	not scored/no intact homolog detected in Gen 1	⎯	⎯
28226	Not Assigned	Kentucky	2013	KSU-USMARC	Nasopharyngeal non-Clinical Strains	SRX1911465	1	i	1	i	2	CP017509	Gen 1 isoform 1	BG574_11220	Gen 1 Major	BG574_12490	Gen 1 Major	BG574_01365	BG574_01630	does not have intact gene	BG574_01640, BG574_11345	not detected	does not have intact gene/multiple stop codons	BG574_10060	BG574_05640	BG574_03970	not detected	not detected	BG574_11625
28228	Not Assigned	Kentucky	2013	KSU-USMARC	Nasopharyngeal non-Clinical Strains	SRX1911466	1	b	⎯	⎯	not scored	⎯	Gen 1 isoform 1	⎯	Gen 1 Major	⎯	Gen 1 Major	⎯	⎯	not scored/no intact homolog detected in Gen 1	⎯	⎯	not scored	⎯	⎯	⎯	not scored/no intact homolog detected in Gen 1	⎯	⎯
28239	Not Assigned	Kentucky	2013	KSU-USMARC	Nasopharyngeal non-Clinical Strains	SRX1911480	1	f	⎯	⎯	not scored	⎯	Gen 1 isoform 1	⎯	Gen 1 Major	⎯	Gen 1 Major	⎯	⎯	not scored/no intact homolog detected in Gen 1	⎯	⎯	not scored	⎯	⎯	⎯	not scored/no intact homolog detected in Gen 1	⎯	⎯
28252	Not Assigned	Kentucky	2013	KSU-USMARC	Nasopharyngeal non-Clinical Strains	SRX1911486	1	f	⎯	⎯	not scored	⎯	Gen 1 isoform 1	⎯	Gen 1 Major	⎯	Gen 1 Major	⎯	⎯	not scored/no intact homolog detected in Gen 1	⎯	⎯	not scored	⎯	⎯	⎯	not scored/no intact homolog detected in Gen 1	⎯	⎯
28264	Not Assigned	Kentucky	2013	KSU-USMARC	Nasopharyngeal non-Clinical Strains	SRX1911497	1	f	⎯	⎯	not scored	⎯	Gen 1 isoform 1	⎯	Gen 1 Major	⎯	Gen 1 Major	⎯	⎯	not scored/no intact homolog detected in Gen 1	⎯	⎯	not scored	⎯	⎯	⎯	not scored/no intact homolog detected in Gen 1	⎯	⎯
28284	Not Assigned	Kentucky	2013	KSU-USMARC	Nasopharyngeal non-Clinical Strains	SRX1911500	1	b	⎯	⎯	not scored	⎯	Gen 1 isoform 1	⎯	Gen 1 Major	⎯	Gen 1 Major	⎯	⎯	not scored/no intact homolog detected in Gen 1	⎯	⎯	not scored	⎯	⎯	⎯	not scored/no intact homolog detected in Gen 1	⎯	⎯
28308	Not Assigned	Kentucky	2013	KSU-USMARC	Nasopharyngeal non-Clinical Strains	SRX1911507	1	b	⎯	⎯	not scored	⎯	Gen 1 isoform 1	⎯	Gen 1 Major	⎯	Gen 1 Major	⎯	⎯	not scored/no intact homolog detected in Gen 1	⎯	⎯	not scored	⎯	⎯	⎯	not scored/no intact homolog detected in Gen 1	⎯	⎯
28353	Not Assigned	Kentucky	2013	KSU-USMARC	Nasopharyngeal non-Clinical Strains	SRX1911514	1	b	⎯	⎯	not scored	⎯	Gen 1 isoform 1	⎯	Gen 1 Major	⎯	Gen 1 Major	⎯	⎯	not scored/no intact homolog detected in Gen 1	⎯	⎯	not scored	⎯	⎯	⎯	not scored/no intact homolog detected in Gen 1	⎯	⎯
28367	Not Assigned	Kentucky	2013	KSU-USMARC	Nasopharyngeal non-Clinical Strains	SRX1911517	1	b	⎯	⎯	not scored	⎯	Gen 1 isoform 1	⎯	Gen 1 Major	⎯	Gen 1 Major	⎯	⎯	not scored/no intact homolog detected in Gen 1	⎯	⎯	not scored	⎯	⎯	⎯	not scored/no intact homolog detected in Gen 1	⎯	⎯
28438	Not Assigned	Kentucky	2013	KSU-USMARC	Nasopharyngeal non-Clinical Strains	SRX1911527	1	b	⎯	⎯	not scored	⎯	Gen 1 isoform 1	⎯	Gen 1 Major	⎯	Gen 1 Major	⎯	⎯	not scored/no intact homolog detected in Gen 1	⎯	⎯	not scored	⎯	⎯	⎯	not scored/no intact homolog detected in Gen 1	⎯	⎯
28454	Not Assigned	Kentucky	2013	KSU-USMARC	Nasopharyngeal non-Clinical Strains	SRX1911530	1	b	⎯	⎯	not scored	⎯	Gen 1 isoform 1	⎯	Gen 1 Major	⎯	Gen 1 Major	⎯	⎯	not scored/no intact homolog detected in Gen 1	⎯	⎯	not scored	⎯	⎯	⎯	not scored/no intact homolog detected in Gen 1	⎯	⎯
28488	Not Assigned	Kentucky	2013	KSU-USMARC	Nasopharyngeal non-Clinical Strains	SRX1911534	2	d	2	d	6	CP017506	Gen 2 isoform 2	BG601_01935	Gen 2 Major	BG601_12850	Gen 2 Major	BG601_01515	BG601_01780	Gen 2 isoform 1	BG601_01790	BG601_03100	Gen 2 isoform 2	BG601_03375	BG601_08655	BG601_10930	Gen 2 isoform 1	BG601_12420	BG601_13020
28533	Not Assigned	Kentucky	2013	KSU-USMARC	Nasopharyngeal non-Clinical Strains	SRX1911536	2	b	⎯	⎯	not scored	⎯	Gen 2 isoform 1	⎯	Gen 2 Major	⎯	Gen 2 Major	⎯	⎯	not scored	⎯	⎯	not scored	⎯	⎯	⎯	not scored/no intact homolog detected in Gen 1	⎯	⎯
56315	Not Assigned	Tennessee	2013	KSU-USMARC	Nasopharyngeal non-Clinical Strains	SRX1923796	1	i	⎯	⎯	not scored	⎯	Gen 1 isoform 1	⎯	Gen 1 Major	⎯	Gen 1 Major	⎯	⎯	not scored/no intact homolog detected in Gen 1	⎯	⎯	not scored	⎯	⎯	⎯	not scored/no intact homolog detected in Gen 1	⎯	⎯
56333	Not Assigned	Tennessee	2013	KSU-USMARC	Nasopharyngeal non-Clinical Strains	SRX1923816	1	b	⎯	⎯	not scored	⎯	Gen 1 isoform 1	⎯	Gen 1 Major	⎯	Gen 1 Major	⎯	⎯	not scored/no intact homolog detected in Gen 1	⎯	⎯	not scored	⎯	⎯	⎯	not scored/no intact homolog detected in Gen 1	⎯	⎯
22563	Not Assigned	Missouri	2013	KSU-USMARC	Clinical and non-Clinical Strains	SRX1911279	1	f	⎯	⎯	not scored	⎯	Gen 1 isoform 1	⎯	Gen 1 Major	⎯	Gen 1 Major	⎯	⎯	not scored/no intact homolog detected in Gen 1	⎯	⎯	not scored	⎯	⎯	⎯	not scored/no intact homolog detected in Gen 1	⎯	⎯
22603	Not Assigned	Missouri	2013	KSU-USMARC	Clinical and non-Clinical Strains	SRX1911284	1	f	⎯	⎯	not scored	⎯	Gen 1 isoform 1	⎯	Gen 1 Major	⎯	Gen 1 Major	⎯	⎯	not scored/no intact homolog detected in Gen 1	⎯	⎯	not scored	⎯	⎯	⎯	not scored/no intact homolog detected in Gen 1	⎯	⎯
22604	Not Assigned	Missouri	2013	KSU-USMARC	Clinical and non-Clinical Strains	SRX1911285	1	f	1	f	2	CP017518	Gen 1 isoform 1	BG563_01775	Gen 1 Major	BG563_02270	Gen 1 Major	BG563_01365	BG563_01630	does not have intact gene	BG563_01640, BG563_01650	not detected	does not have intact gene/multiple stop codons	BG563_03110	BG563_07730	BG563_09395	not detected	not detected	BG563_12015
22628	Not Assigned	Missouri	2013	KSU-USMARC	Clinical and non-Clinical Strains	SRX1911302	2	e	⎯	⎯	not scored	⎯	Gen 2 isoform 1	⎯	Gen 2 Major	⎯	Gen 2 Major	⎯	⎯	not scored	⎯	⎯	not scored	⎯	⎯	⎯	not scored	⎯	⎯
22629	Not Assigned	Missouri	2013	KSU-USMARC	Clinical and non-Clinical Strains	SRX1911303, SRX1911307	2	e	⎯	⎯	not scored	⎯	Gen 2 isoform 1	⎯	Gen 2 Major	⎯	Gen 2 Major	⎯	⎯	not scored	⎯	⎯	not scored	⎯	⎯	⎯	not scored	⎯	⎯
22650	Not Assigned	Missouri	2013	KSU-USMARC	Clinical and non-Clinical Strains	SRX1911316	1	f	1	f	2	CP017517	Gen 1 isoform 1	BG564_01775	Gen 1 Major	BG564_02270	Gen 1 Major	BG564_01365	BG564_01630	does not have intact gene	BG564_01640, BG564_01650	not detected	does not have intact gene/multiple stop codons	BG564_03110	BG564_07735	BG564_09405	not detected	not detected	BG564_12025
22652	Not Assigned	Missouri	2013	KSU-USMARC	Clinical and non-Clinical Strains	SRX1911320	1	f	⎯	⎯	not scored	⎯	Gen 1 isoform 1	⎯	Gen 1 Major	⎯	Gen 1 Major	⎯	⎯	not scored/no intact homolog detected in Gen 1	⎯	⎯	not scored	⎯	⎯	⎯	not scored/no intact homolog detected in Gen 1	⎯	⎯
23217	Not Assigned	Tennessee	2013	KSU-USMARC	Clinical and non-Clinical Strains	SRX1911326	1	e	1	e	2	CP017516	Gen 1 isoform 1	BG560_01770	Gen 1 Major	BG560_12655	Gen 1 Major	BG560_01360	BG560_01625	does not have intact gene	BG560_01635, BG560_01645	not detected	does not have intact gene/multiple stop codons	BG560_02935	BG560_07630	BG560_09295	not detected	not detected	BG560_11795
23218	Not Assigned	Tennessee	2013	KSU-USMARC	Clinical and non-Clinical Strains	SRX1911330	1	e	⎯	⎯	not scored	⎯	Gen 1 isoform 1	⎯	Gen 1 Major	⎯	Gen 1 Major	⎯	⎯	not scored/no intact homolog detected in Gen 1	⎯	⎯	not scored	⎯	⎯	⎯	not scored/no intact homolog detected in Gen 1	⎯	⎯
23278	Not Assigned	Tennessee	2013	KSU-USMARC	Clinical and non-Clinical Strains	SRX1911340	1	not subtyped due to missing data	1	b	2	CP017515	Gen 1 isoform 1	BG546_01775	Gen 1 Major	BG546_12400	Gen 1 Major	BG546_01365	BG546_01630	does not have intact gene	BG546_01640, BG546_01650	not detected	does not have intact gene/multiple stop codons	BG546_02940	BG546_07605	BG546_09275	not detected	not detected	BG546_11830
23309	Not Assigned	Tennessee	2013	KSU-USMARC	Clinical and non-Clinical Strains	SRX1911354, SRX1911355	1	i	⎯	⎯	not scored	⎯	Gen 1 isoform 1	⎯	Gen 1 Major	⎯	Gen 1 Major	⎯	⎯	not scored/no intact homolog detected in Gen 1	⎯	⎯	not scored	⎯	⎯	⎯	not scored/no intact homolog detected in Gen 1	⎯	⎯
23310	Not Assigned	Tennessee	2013	KSU-USMARC	Clinical and non-Clinical Strains	SRX1911357	1	i	⎯	⎯	not scored	⎯	Gen 1 isoform 1	⎯	Gen 1 Major	⎯	Gen 1 Major	⎯	⎯	not scored/no intact homolog detected in Gen 1	⎯	⎯	not scored	⎯	⎯	⎯	not scored/no intact homolog detected in Gen 1	⎯	⎯
23359	Not Assigned	Tennessee	2013	KSU-USMARC	Clinical and non-Clinical Strains	SRX1911369	1	e	⎯	⎯	not scored	⎯	Gen 1 isoform 1	⎯	Gen 1 Major	⎯	Gen 1 Major	⎯	⎯	not scored/no intact homolog detected in Gen 1	⎯	⎯	not scored	⎯	⎯	⎯	not scored/no intact homolog detected in Gen 1	⎯	⎯
23360	Not Assigned	Tennessee	2013	KSU-USMARC	Clinical and non-Clinical Strains	SRX1911373	1	e	⎯	⎯	not scored	⎯	Gen 1 isoform 1	⎯	Gen 1 Major	⎯	Gen 1 Major	⎯	⎯	not scored/no intact homolog detected in Gen 1	⎯	⎯	not scored	⎯	⎯	⎯	not scored/no intact homolog detected in Gen 1	⎯	⎯
23455	Not Assigned	Tennessee	2013	KSU-USMARC	Clinical and non-Clinical Strains	SRX1911387	2	c	⎯	⎯	not scored	⎯	Gen 2 isoform 1	⎯	Gen 2 Major	⎯	Gen 2 Major	⎯	⎯	Gen 2 isoform 1	⎯	⎯	Gen 2 isoform 1	⎯	⎯	⎯	Gen 2 isoform 1	⎯	⎯
23471	Not Assigned	Tennessee	2013	KSU-USMARC	Clinical and non-Clinical Strains	SRX1911398	1	e	⎯	⎯	not scored	⎯	Gen 1 isoform 1	⎯	Gen 1 Major	⎯	Gen 1 Major	⎯	⎯	not scored/no intact homolog detected in Gen 1	⎯	⎯	not scored	⎯	⎯	⎯	not scored/no intact homolog detected in Gen 1	⎯	⎯
23473	Not Assigned	Tennessee	2013	KSU-USMARC	Clinical and non-Clinical Strains	SRX1911402	1	e	⎯	⎯	not scored	⎯	Gen 1 isoform 1	⎯	Gen 1 Major	⎯	Gen 1 Major	⎯	⎯	not scored/no intact homolog detected in Gen 1	⎯	⎯	not scored	⎯	⎯	⎯	not scored/no intact homolog detected in Gen 1	⎯	⎯
23531	Not Assigned	Missouri	2013	KSU-USMARC	Clinical and non-Clinical Strains	SRX1911408	1	c	⎯	⎯	not scored	⎯	Gen 1 isoform 1	⎯	Gen 1 Major	⎯	Gen 1 Major	⎯	⎯	not scored/no intact homolog detected in Gen 1	⎯	⎯	not scored	⎯	⎯	⎯	not scored/no intact homolog detected in Gen 1	⎯	⎯
23533	Not Assigned	Missouri	2013	KSU-USMARC	Clinical and non-Clinical Strains	SRX1911414	1	c	1	c	2	CP017513	Gen 1 isoform 1	BG553_01775	Gen 1 Major	BG553_12140	Gen 1 Major	BG553_01365	BG553_01630	does not have intact gene	BG553_01640, BG553_01650	not detected	does not have intact gene/multiple stop codons	BG553_02935	BG553_07560	BG553_09230	not detected	not detected	BG553_12305
23558	Not Assigned	Missouri	2013	KSU-USMARC	Clinical and non-Clinical Strains	SRX1911421	1	c	1	c	2	CP017512	Gen 1 isoform 1	BG554_01775	Gen 1 Major	BG554_12160	Gen 1 Major	BG554_01365	BG554_01630	does not have intact gene	BG554_01640, BG554_01650	not detected	does not have intact gene/multiple stop codons	BG554_02935	BG554_07570	BG554_09240	not detected	not detected	BG554_12325
23568	Not Assigned	Missouri	2013	KSU-USMARC	Clinical and non-Clinical Strains	SRX1911422	1	c	⎯	⎯	not scored	⎯	Gen 1 isoform 1	⎯	Gen 1 Major	⎯	Gen 1 Major	⎯	⎯	not scored/no intact homolog detected in Gen 1	⎯	⎯	not scored	⎯	⎯	⎯	not scored/no intact homolog detected in Gen 1	⎯	⎯
23570	Not Assigned	Missouri	2013	KSU-USMARC	Clinical and non-Clinical Strains	SRX1911433	1	c	1	c	2	CP017511	Gen 1 isoform 1	BG555_01775	Gen 1 Major	BG555_12160	Gen 1 Major	BG555_01365	BG555_01630	does not have intact gene	BG555_01640, BG555_01650	not detected	does not have intact gene/multiple stop codons	BG555_02935	BG555_07570	BG555_09240	not detected	not detected	BG555_12325
23579	Not Assigned	Missouri	2013	KSU-USMARC	Clinical and non-Clinical Strains	SRX1911438	1	c	1	c	2	CP017510	Gen 1 isoform 1	BG556_01775	Gen 1 Major	BG556_12140	Gen 1 Major	BG556_01365	BG556_01630	does not have intact gene	BG556_01640, BG556_01650	not detected	does not have intact gene/multiple stop codons	BG556_02935	BG556_07560	BG556_09225	not detected	not detected	BG556_12305
23582	Not Assigned	Missouri	2013	KSU-USMARC	Clinical and non-Clinical Strains	SRX1911449	1	c	⎯	⎯	not scored	⎯	Gen 1 isoform 1	⎯	Gen 1 Major	⎯	Gen 1 Major	⎯	⎯	not scored/no intact homolog detected in Gen 1	⎯	⎯	not scored	⎯	⎯	⎯	not scored/no intact homolog detected in Gen 1	⎯	⎯
23592	Not Assigned	Missouri	2013	KSU-USMARC	Clinical and non-Clinical Strains	SRX1911450	1	c	⎯	⎯	not scored	⎯	Gen 1 isoform 1	⎯	Gen 1 Major	⎯	Gen 1 Major	⎯	⎯	not scored/no intact homolog detected in Gen 1	⎯	⎯	not scored	⎯	⎯	⎯	not scored/no intact homolog detected in Gen 1	⎯	⎯
23594	Not Assigned	Missouri	2013	KSU-USMARC	Clinical and non-Clinical Strains	SRX1911464	1	c	⎯	⎯	not scored	⎯	Gen 1 isoform 1	⎯	Gen 1 Major	⎯	Gen 1 Major	⎯	⎯	not scored/no intact homolog detected in Gen 1	⎯	⎯	not scored	⎯	⎯	⎯	not scored/no intact homolog detected in Gen 1	⎯	⎯
28229	Not Assigned	Kentucky	2013	KSU-USMARC	Clinical and non-Clinical Strains	SRX1911474	1	b	⎯	⎯	not scored	⎯	Gen 1 isoform 1	⎯	Gen 1 Major	⎯	Gen 1 Major	⎯	⎯	not scored/no intact homolog detected in Gen 1	⎯	⎯	not scored	⎯	⎯	⎯	not scored/no intact homolog detected in Gen 1	⎯	⎯
28240	Not Assigned	Kentucky	2013	KSU-USMARC	Clinical and non-Clinical Strains	SRX1911483	1	f	1	f	2	CP017508	Gen 1 isoform 1	BG565_01775	Gen 1 Major	BG565_12760	Gen 1 Major	BG565_01365	BG565_01630	does not have intact gene	BG565_01640, BG565_01650	not detected	does not have intact gene/multiple stop codons	BG565_02940	BG565_07605	BG565_09275	not detected	not detected	BG565_11895
28253	Not Assigned	Kentucky	2013	KSU-USMARC	Clinical and non-Clinical Strains	SRX1911490	1	f	1	f	2	CP017507	Gen 1 isoform 1	BG566_01775	Gen 1 Major	BG566_12760	Gen 1 Major	BG566_01365	BG566_01630	does not have intact gene	BG566_01640, BG566_01650	not detected	does not have intact gene/multiple stop codons	BG566_02940	BG566_07605	BG566_09275	not detected	not detected	BG566_11895
28254	Not Assigned	Kentucky	2013	KSU-USMARC	Clinical and non-Clinical Strains	SRX1911491	1	f	⎯	⎯	not scored	⎯	Gen 1 isoform 1	⎯	Gen 1 Major	⎯	Gen 1 Major	⎯	⎯	not scored/no intact homolog detected in Gen 1	⎯	⎯	not scored	⎯	⎯	⎯	not scored/no intact homolog detected in Gen 1	⎯	⎯
28265	Not Assigned	Kentucky	2013	KSU-USMARC	Clinical and non-Clinical Strains	SRX1911498	1	f	⎯	⎯	not scored	⎯	Gen 1 isoform 1	⎯	Gen 1 Major	⎯	Gen 1 Major	⎯	⎯	not scored/no intact homolog detected in Gen 1	⎯	⎯	not scored	⎯	⎯	⎯	not scored/no intact homolog detected in Gen 1	⎯	⎯
28266	Not Assigned	Kentucky	2013	KSU-USMARC	Clinical and non-Clinical Strains	SRX1911499	1	f	⎯	⎯	not scored	⎯	Gen 1 isoform 1	⎯	Gen 1 Major	⎯	Gen 1 Major	⎯	⎯	not scored/no intact homolog detected in Gen 1	⎯	⎯	not scored	⎯	⎯	⎯	not scored/no intact homolog detected in Gen 1	⎯	⎯
28309	Not Assigned	Kentucky	2013	KSU-USMARC	Clinical and non-Clinical Strains	SRX1911508	1	b	⎯	⎯	not scored	⎯	Gen 1 isoform 1	⎯	Gen 1 Major	⎯	Gen 1 Major	⎯	⎯	not scored/no intact homolog detected in Gen 1	⎯	⎯	not scored	⎯	⎯	⎯	not scored/no intact homolog detected in Gen 1	⎯	⎯
28310	Not Assigned	Kentucky	2013	KSU-USMARC	Clinical and non-Clinical Strains	SRX1911513	1	b	⎯	⎯	not scored	⎯	Gen 1 isoform 1	⎯	Gen 1 Major	⎯	Gen 1 Major	⎯	⎯	not scored/no intact homolog detected in Gen 1	⎯	⎯	not scored	⎯	⎯	⎯	not scored/no intact homolog detected in Gen 1	⎯	⎯
28354	Not Assigned	Kentucky	2013	KSU-USMARC	Clinical and non-Clinical Strains	SRX1911515	1	b	⎯	⎯	not scored	⎯	Gen 1 isoform 1	⎯	Gen 1 Major	⎯	Gen 1 Major	⎯	⎯	not scored/no intact homolog detected in Gen 1	⎯	⎯	not scored	⎯	⎯	⎯	not scored/no intact homolog detected in Gen 1	⎯	⎯
28439	Not Assigned	Kentucky	2013	KSU-USMARC	Clinical and non-Clinical Strains	SRX1911528	1	b	⎯	⎯	not scored	⎯	Gen 1 isoform 1	⎯	Gen 1 Major	⎯	Gen 1 Major	⎯	⎯	not scored/no intact homolog detected in Gen 1	⎯	⎯	not scored	⎯	⎯	⎯	not scored/no intact homolog detected in Gen 1	⎯	⎯
28440	Not Assigned	Kentucky	2013	KSU-USMARC	Clinical and non-Clinical Strains	SRX1911529	1	b	⎯	⎯	not scored	⎯	Gen 1 isoform 1	⎯	Gen 1 Major	⎯	Gen 1 Major	⎯	⎯	not scored/no intact homolog detected in Gen 1	⎯	⎯	not scored	⎯	⎯	⎯	not scored/no intact homolog detected in Gen 1	⎯	⎯
28455	Not Assigned	Kentucky	2013	KSU-USMARC	Clinical and non-Clinical Strains	SRX1911532	1	b	⎯	⎯	not scored	⎯	Gen 1 isoform 1	⎯	Gen 1 Major	⎯	Gen 1 Major	⎯	⎯	not scored/no intact homolog detected in Gen 1	⎯	⎯	not scored	⎯	⎯	⎯	not scored/no intact homolog detected in Gen 1	⎯	⎯
28456	Not Assigned	Kentucky	2013	KSU-USMARC	Clinical and non-Clinical Strains	SRX1911533	1	b	⎯	⎯	not scored	⎯	Gen 1 isoform 1	⎯	Gen 1 Major	⎯	Gen 1 Major	⎯	⎯	not scored/no intact homolog detected in Gen 1	⎯	⎯	not scored	⎯	⎯	⎯	not scored/no intact homolog detected in Gen 1	⎯	⎯
28489	Not Assigned	Kentucky	2013	KSU-USMARC	Clinical and non-Clinical Strains	SRX1911535	2	d	⎯	⎯	not scored	⎯	Gen 2 isoform 2	⎯	Gen 2 Major	⎯	Gen 2 Major	⎯	⎯	not scored	⎯	⎯	not scored	⎯	⎯	⎯	not scored	⎯	⎯
28539	Not Assigned	Kansase	2013	KSU-USMARC	Clinical and non-Clinical Strains	SRX1911537	1	f	⎯	⎯	not scored	⎯	Gen 1 isoform 1	⎯	Gen 1 Major	⎯	Gen 1 Major	⎯	⎯	not scored/no intact homolog detected in Gen 1	⎯	⎯	not scored	⎯	⎯	⎯	not scored/no intact homolog detected in Gen 1	⎯	⎯
28562	Not Assigned	Kansase	2013	KSU-USMARC	Clinical and non-Clinical Strains	SRX1911538	1	c	⎯	⎯	not scored	⎯	Gen 1 isoform 1	⎯	Gen 1 Major	⎯	Gen 1 Major	⎯	⎯	not scored/no intact homolog detected in Gen 1	⎯	⎯	not scored	⎯	⎯	⎯	not scored/no intact homolog detected in Gen 1	⎯	⎯
28563	Not Assigned	Kansase	2013	KSU-USMARC	Clinical and non-Clinical Strains	SRX1911539	1	c	⎯	⎯	not scored	⎯	Gen 1 isoform 1	⎯	Gen 1 Major	⎯	Gen 1 Major	⎯	⎯	not scored/no intact homolog detected in Gen 1	⎯	⎯	not scored	⎯	⎯	⎯	not scored/no intact homolog detected in Gen 1	⎯	⎯
33332	Not Assigned	Kansase	2013	KSU-USMARC	Clinical and non-Clinical Strains	SRX1916295	1	f	⎯	⎯	not scored	⎯	Gen 1 isoform 1	⎯	Gen 1 Major	⎯	Gen 1 Major	⎯	⎯	not scored/no intact homolog detected in Gen 1	⎯	⎯	not scored	⎯	⎯	⎯	not scored/no intact homolog detected in Gen 1	⎯	⎯
33333	Not Assigned	Kansase	2013	KSU-USMARC	Clinical and non-Clinical Strains	SRX1916299	1	f	⎯	⎯	not scored	⎯	Gen 1 isoform 1	⎯	Gen 1 Major	⎯	Gen 1 Major	⎯	⎯	not scored/no intact homolog detected in Gen 1	⎯	⎯	not scored	⎯	⎯	⎯	not scored/no intact homolog detected in Gen 1	⎯	⎯
33334	Not Assigned	Kansase	2013	KSU-USMARC	Clinical and non-Clinical Strains	SRX1916304	1	f	⎯	⎯	not scored	⎯	Gen 1 isoform 1	⎯	Gen 1 Major	⎯	Gen 1 Major	⎯	⎯	not scored/no intact homolog detected in Gen 1	⎯	⎯	not scored	⎯	⎯	⎯	not scored/no intact homolog detected in Gen 1	⎯	⎯
33482	Not Assigned	Kansase	2013	KSU-USMARC	Clinical and non-Clinical Strains	SRX1916309	1	f	⎯	⎯	not scored	⎯	Gen 1 isoform 1	⎯	Gen 1 Major	⎯	Gen 1 Major	⎯	⎯	not scored/no intact homolog detected in Gen 1	⎯	⎯	not scored	⎯	⎯	⎯	not scored/no intact homolog detected in Gen 1	⎯	⎯
33503	Not Assigned	Kansase	2013	KSU-USMARC	Clinical and non-Clinical Strains	SRX1916315	1	c	⎯	⎯	not scored	⎯	Gen 1 isoform 1	⎯	Gen 1 Major	⎯	Gen 1 Major	⎯	⎯	not scored/no intact homolog detected in Gen 1	⎯	⎯	not scored	⎯	⎯	⎯	not scored/no intact homolog detected in Gen 1	⎯	⎯
33504	Not Assigned	Kansase	2013	KSU-USMARC	Clinical and non-Clinical Strains	SRX1916323	1	c	⎯	⎯	not scored	⎯	Gen 1 isoform 1	⎯	Gen 1 Major	⎯	Gen 1 Major	⎯	⎯	not scored/no intact homolog detected in Gen 1	⎯	⎯	not scored	⎯	⎯	⎯	not scored/no intact homolog detected in Gen 1	⎯	⎯
33505	Not Assigned	Kansase	2013	KSU-USMARC	Clinical and non-Clinical Strains	SRX1916326	1	c	⎯	⎯	not scored	⎯	Gen 1 isoform 1	⎯	Gen 1 Major	⎯	Gen 1 Major	⎯	⎯	not scored/no intact homolog detected in Gen 1	⎯	⎯	not scored	⎯	⎯	⎯	not scored/no intact homolog detected in Gen 1	⎯	⎯
33515	Not Assigned	Kansase	2013	KSU-USMARC	Clinical and non-Clinical Strains	SRX1916331	1	f	⎯	⎯	not scored	⎯	Gen 1 isoform 1	⎯	Gen 1 Major	⎯	Gen 1 Major	⎯	⎯	not scored/no intact homolog detected in Gen 1	⎯	⎯	not scored	⎯	⎯	⎯	not scored/no intact homolog detected in Gen 1	⎯	⎯
33516	Not Assigned	Kansase	2013	KSU-USMARC	Clinical and non-Clinical Strains	SRX1916337	1	f	⎯	⎯	not scored	⎯	Gen 1 isoform 1	⎯	Gen 1 Major	⎯	Gen 1 Major	⎯	⎯	not scored/no intact homolog detected in Gen 1	⎯	⎯	not scored	⎯	⎯	⎯	not scored/no intact homolog detected in Gen 1	⎯	⎯
33517	Not Assigned	Kansase	2013	KSU-USMARC	Clinical and non-Clinical Strains	SRX1916342	1	f	⎯	⎯	not scored	⎯	Gen 1 isoform 1	⎯	Gen 1 Major	⎯	Gen 1 Major	⎯	⎯	not scored/no intact homolog detected in Gen 1	⎯	⎯	not scored	⎯	⎯	⎯	not scored/no intact homolog detected in Gen 1	⎯	⎯
33591	Not Assigned	Kansase	2013	KSU-USMARC	Clinical and non-Clinical Strains	SRX1916346	1	f	⎯	⎯	not scored	⎯	Gen 1 isoform 1	⎯	Gen 1 Major	⎯	Gen 1 Major	⎯	⎯	not scored/no intact homolog detected in Gen 1	⎯	⎯	not scored	⎯	⎯	⎯	not scored/no intact homolog detected in Gen 1	⎯	⎯
33624	Not Assigned	Kansase	2013	KSU-USMARC	Clinical and non-Clinical Strains	SRX1916347	1	c	⎯	⎯	not scored	⎯	Gen 1 isoform 1	⎯	Gen 1 Major	⎯	Gen 1 Major	⎯	⎯	not scored/no intact homolog detected in Gen 1	⎯	⎯	not scored	⎯	⎯	⎯	not scored/no intact homolog detected in Gen 1	⎯	⎯
33625	Not Assigned	Kansase	2013	KSU-USMARC	Clinical and non-Clinical Strains	SRX1916354	1	c	⎯	⎯	not scored	⎯	Gen 1 isoform 1	⎯	Gen 1 Major	⎯	Gen 1 Major	⎯	⎯	not scored/no intact homolog detected in Gen 1	⎯	⎯	not scored	⎯	⎯	⎯	not scored/no intact homolog detected in Gen 1	⎯	⎯
33626	Not Assigned	Kansase	2013	KSU-USMARC	Clinical and non-Clinical Strains	SRX1916355	1	c	⎯	⎯	not scored	⎯	Gen 1 isoform 1	⎯	Gen 1 Major	⎯	Gen 1 Major	⎯	⎯	not scored/no intact homolog detected in Gen 1	⎯	⎯	not scored	⎯	⎯	⎯	not scored/no intact homolog detected in Gen 1	⎯	⎯
33636	Not Assigned	Kansase	2013	KSU-USMARC	Clinical and non-Clinical Strains	SRX1916356	1	f	⎯	⎯	not scored	⎯	Gen 1 isoform 1	⎯	Gen 1 Major	⎯	Gen 1 Major	⎯	⎯	not scored/no intact homolog detected in Gen 1	⎯	⎯	not scored	⎯	⎯	⎯	not scored/no intact homolog detected in Gen 1	⎯	⎯
33637	Not Assigned	Kansase	2013	KSU-USMARC	Clinical and non-Clinical Strains	SRX1916357	1	f	⎯	⎯	not scored	⎯	Gen 1 isoform 1	⎯	Gen 1 Major	⎯	Gen 1 Major	⎯	⎯	not scored/no intact homolog detected in Gen 1	⎯	⎯	not scored	⎯	⎯	⎯	not scored/no intact homolog detected in Gen 1	⎯	⎯
33654	Not Assigned	Kansase	2013	KSU-USMARC	Clinical and non-Clinical Strains	SRX1916365	1	c	⎯	⎯	not scored	⎯	Gen 1 isoform 1	⎯	Gen 1 Major	⎯	Gen 1 Major	⎯	⎯	not scored/no intact homolog detected in Gen 1	⎯	⎯	not scored	⎯	⎯	⎯	not scored/no intact homolog detected in Gen 1	⎯	⎯
33655	Not Assigned	Kansase	2013	KSU-USMARC	Clinical and non-Clinical Strains	SRX1916366	1	c	⎯	⎯	not scored	⎯	Gen 1 isoform 1	⎯	Gen 1 Major	⎯	Gen 1 Major	⎯	⎯	not scored/no intact homolog detected in Gen 1	⎯	⎯	not scored	⎯	⎯	⎯	not scored/no intact homolog detected in Gen 1	⎯	⎯
33666	Not Assigned	Kansase	2013	KSU-USMARC	Clinical and non-Clinical Strains	SRX1916367	1	c	⎯	⎯	not scored	⎯	Gen 1 isoform 1	⎯	Gen 1 Major	⎯	Gen 1 Major	⎯	⎯	not scored/no intact homolog detected in Gen 1	⎯	⎯	not scored	⎯	⎯	⎯	not scored/no intact homolog detected in Gen 1	⎯	⎯
33667	Not Assigned	Kansase	2013	KSU-USMARC	Clinical and non-Clinical Strains	SRX1916372	1	c	⎯	⎯	not scored	⎯	Gen 1 isoform 1	⎯	Gen 1 Major	⎯	Gen 1 Major	⎯	⎯	not scored/no intact homolog detected in Gen 1	⎯	⎯	not scored	⎯	⎯	⎯	not scored/no intact homolog detected in Gen 1	⎯	⎯
33668	Not Assigned	Kansase	2013	KSU-USMARC	Clinical and non-Clinical Strains	SRX1916377	1	c	⎯	⎯	not scored	⎯	Gen 1 isoform 1	⎯	Gen 1 Major	⎯	Gen 1 Major	⎯	⎯	not scored/no intact homolog detected in Gen 1	⎯	⎯	not scored	⎯	⎯	⎯	not scored/no intact homolog detected in Gen 1	⎯	⎯
33690	Not Assigned	Kansase	2013	KSU-USMARC	Clinical and non-Clinical Strains	SRX1916382	1	e	1	e	2	CP017500	Gen 1 isoform 1	BG562_01775	Gen 1 Major	BG562_12650	Gen 1 Major	BG562_01365	BG562_01630	does not have intact gene	BG562_01640, BG562_01650	not detected	does not have intact gene/multiple stop codons	BG562_02940	BG562_07630	BG562_09290	not detected	not detected	BG562_11790
33702	Not Assigned	Kansase	2013	KSU-USMARC	Clinical and non-Clinical Strains	SRX1915711	1	i	1	i	2	CP017499	Gen 1 isoform 1	BG576_11055	Gen 1 Major	BG576_01650	Gen 1 Major	BG576_01365	BG576_01630	does not have intact gene	BG576_01640, BG576_11180	not detected	does not have intact gene/multiple stop codons	BG576_09900	BG576_05460	BG576_03795	not detected	not detected	BG576_11755
33714	Not Assigned	Kansase	2013	KSU-USMARC	Clinical and non-Clinical Strains	SRX1915715	1	e	⎯	⎯	not scored	⎯	Gen 1 isoform 1	⎯	Gen 1 Major	⎯	Gen 1 Major	⎯	⎯	not scored/no intact homolog detected in Gen 1	⎯	⎯	not scored	⎯	⎯	⎯	not scored/no intact homolog detected in Gen 1	⎯	⎯
33716	Not Assigned	Kansase	2013	KSU-USMARC	Clinical and non-Clinical Strains	SRX1915716	1	e	⎯	⎯	not scored	⎯	Gen 1 isoform 1	⎯	Gen 1 Major	⎯	Gen 1 Major	⎯	⎯	not scored/no intact homolog detected in Gen 1	⎯	⎯	not scored	⎯	⎯	⎯	not scored/no intact homolog detected in Gen 1	⎯	⎯
33749	Not Assigned	Kansase	2013	KSU-USMARC	Clinical and non-Clinical Strains	SRX1915720	1	b with recombinant/transferred DNA from genotype 2	⎯	⎯	not scored	⎯	Gen 1 isoform 3	⎯	Gen 1 Major	⎯	Gen 1 Minor 1	⎯	⎯	not scored/no intact homolog detected in Gen 1	⎯	⎯	not scored	⎯	⎯	⎯	not scored/no intact homolog detected in Gen 1	⎯	⎯
33791	Not Assigned	Kansase	2013	KSU-USMARC	Clinical and non-Clinical Strains	SRX1915724	2	c	⎯	⎯	not scored	⎯	Gen 2 isoform 1	⎯	Gen 2 Major	⎯	Gen 2 Major	⎯	⎯	Gen 2 isoform 1	⎯	⎯	Gen 2 isoform 1	⎯	⎯	⎯	Gen 2 isoform 1	⎯	⎯
33823	Not Assigned	Kansase	2013	KSU-USMARC	Clinical and non-Clinical Strains	SRX1915727	1	e	⎯	⎯	not scored	⎯	Gen 1 isoform 1	⎯	Gen 1 Major	⎯	Gen 1 Major	⎯	⎯	not scored/no intact homolog detected in Gen 1	⎯	⎯	not scored	⎯	⎯	⎯	not scored/no intact homolog detected in Gen 1	⎯	⎯
33924	Not Assigned	Kansase	2013	KSU-USMARC	Clinical and non-Clinical Strains	SRX1915745	1	b	⎯	⎯	not scored	⎯	Gen 1 isoform 1	⎯	Gen 1 Major	⎯	Gen 1 Major	⎯	⎯	not scored/no intact homolog detected in Gen 1	⎯	⎯	not scored	⎯	⎯	⎯	not scored/no intact homolog detected in Gen 1	⎯	⎯
33925	Not Assigned	Kansase	2013	KSU-USMARC	Clinical and non-Clinical Strains	SRX1915748	1	b	⎯	⎯	not scored	⎯	Gen 1 isoform 4	⎯	Gen 1 Major	⎯	Gen 1 Major	⎯	⎯	not scored/no intact homolog detected in Gen 1	⎯	⎯	not scored	⎯	⎯	⎯	not scored/no intact homolog detected in Gen 1	⎯	⎯
33926	Not Assigned	Kansase	2013	KSU-USMARC	Clinical and non-Clinical Strains	SRX1915749	1	b	⎯	⎯	not scored	⎯	Gen 1 isoform 1	⎯	Gen 1 Major	⎯	Gen 1 Major	⎯	⎯	not scored/no intact homolog detected in Gen 1	⎯	⎯	not scored	⎯	⎯	⎯	not scored/no intact homolog detected in Gen 1	⎯	⎯
33953	Not Assigned	Kansase	2013	KSU-USMARC	Clinical and non-Clinical Strains	SRX1915753	1	e	⎯	⎯	not scored	⎯	Gen 1 isoform 1	⎯	Gen 1 Major	⎯	Gen 1 Major	⎯	⎯	not scored/no intact homolog detected in Gen 1	⎯	⎯	not scored	⎯	⎯	⎯	not scored/no intact homolog detected in Gen 1	⎯	⎯
33954	Not Assigned	Kansase	2013	KSU-USMARC	Clinical and non-Clinical Strains	SRX1915760	1	e	⎯	⎯	not scored	⎯	Gen 1 isoform 1	⎯	Gen 1 Major	⎯	Gen 1 Major	⎯	⎯	not scored/no intact homolog detected in Gen 1	⎯	⎯	not scored	⎯	⎯	⎯	not scored/no intact homolog detected in Gen 1	⎯	⎯
33955	Not Assigned	Kansase	2013	KSU-USMARC	Clinical and non-Clinical Strains	SRX1915766	1	e	⎯	⎯	not scored	⎯	Gen 1 isoform 1	⎯	Gen 1 Major	⎯	Gen 1 Major	⎯	⎯	not scored/no intact homolog detected in Gen 1	⎯	⎯	not scored	⎯	⎯	⎯	not scored/no intact homolog detected in Gen 1	⎯	⎯
33980	Not Assigned	Kansase	2013	KSU-USMARC	Clinical and non-Clinical Strains	SRX1915771	1	i	1	i	2	CP017498	Gen 1 isoform 1	BG577_02070	Gen 1 Major	BG577_01650	Gen 1 Major	BG577_01365	BG577_01630	does not have intact gene	BG577_01640, BG577_01945	not detected	does not have intact gene/multiple stop codons	BG577_03225	BG577_07670	BG577_09330	not detected	not detected	BG577_11760
33981	Not Assigned	Kansase	2013	KSU-USMARC	Clinical and non-Clinical Strains	SRX1915778	1	i	⎯	⎯	not scored	⎯	Gen 1 isoform 1	⎯	Gen 1 Major	⎯	Gen 1 Major	⎯	⎯	not scored/no intact homolog detected in Gen 1	⎯	⎯	not scored	⎯	⎯	⎯	not scored/no intact homolog detected in Gen 1	⎯	⎯
33982	Not Assigned	Kansase	2013	KSU-USMARC	Clinical and non-Clinical Strains	SRX1915783	1	i	⎯	⎯	not scored	⎯	Gen 1 isoform 1	⎯	Gen 1 Major	⎯	Gen 1 Major	⎯	⎯	not scored/no intact homolog detected in Gen 1	⎯	⎯	not scored	⎯	⎯	⎯	not scored/no intact homolog detected in Gen 1	⎯	⎯
33994	Not Assigned	Kansase	2013	KSU-USMARC	Clinical and non-Clinical Strains	SRX1915784	2	c	⎯	⎯	not scored	⎯	Gen 2 isoform 1	⎯	Gen 2 Major	⎯	Gen 2 Major	⎯	⎯	Gen 2 isoform 1	⎯	⎯	Gen 2 isoform 1	⎯	⎯	⎯	Gen 2 isoform 1	⎯	⎯
34074	Not Assigned	Kansase	2013	KSU-USMARC	Clinical and non-Clinical Strains	SRX1915788	2	d	⎯	⎯	not scored	⎯	Gen 2 isoform 2	⎯	Gen 2 Major	⎯	Gen 2 Major	⎯	⎯	not scored	⎯	⎯	not scored	⎯	⎯	⎯	not scored	⎯	⎯
34075	Not Assigned	Kansase	2013	KSU-USMARC	Clinical and non-Clinical Strains	SRX1915795	2	d	⎯	⎯	not scored	⎯	Gen 2 isoform 2	⎯	Gen 2 Major	⎯	Gen 2 Major	⎯	⎯	not scored	⎯	⎯	not scored	⎯	⎯	⎯	not scored	⎯	⎯
34141	Not Assigned	Kansase	2013	KSU-USMARC	Clinical and non-Clinical Strains	SRX1915798	1	b	⎯	⎯	not scored	⎯	Gen 1 isoform 1	⎯	Gen 1 Major	⎯	Gen 1 Major	⎯	⎯	not scored/no intact homolog detected in Gen 1	⎯	⎯	not scored	⎯	⎯	⎯	not scored/no intact homolog detected in Gen 1	⎯	⎯
34142	Not Assigned	Kansase	2013	KSU-USMARC	Clinical and non-Clinical Strains	SRX1915807	1	b	1	b	2	CP017497	Gen 1 isoform 1	BG547_01775	Gen 1 Major	BG547_12755	Gen 1 Major	BG547_01365	BG547_01630	does not have intact gene	BG547_01640, BG547_01650	not detected	does not have intact gene/multiple stop codons	BG547_02940	BG547_07590	BG547_09265	not detected	not detected	BG547_11890
34143	Not Assigned	Kansase	2013	KSU-USMARC	Clinical and non-Clinical Strains	SRX1915810	1	b	⎯	⎯	not scored	⎯	Gen 1 isoform 1	⎯	Gen 1 Major	⎯	Gen 1 Major	⎯	⎯	not scored/no intact homolog detected in Gen 1	⎯	⎯	not scored	⎯	⎯	⎯	not scored/no intact homolog detected in Gen 1	⎯	⎯
34154	Not Assigned	Kansase	2013	KSU-USMARC	Clinical and non-Clinical Strains	SRX1915819	1	f	⎯	⎯	not scored	⎯	Gen 1 isoform 1	⎯	Gen 1 Major	⎯	Gen 1 Major	⎯	⎯	not scored/no intact homolog detected in Gen 1	⎯	⎯	not scored	⎯	⎯	⎯	not scored/no intact homolog detected in Gen 1	⎯	⎯
34166	Not Assigned	Kansase	2013	KSU-USMARC	Clinical and non-Clinical Strains	SRX1915820	1	b	⎯	⎯	not scored	⎯	Gen 1 isoform 1	⎯	Gen 1 Major	⎯	Gen 1 Major	⎯	⎯	not scored/no intact homolog detected in Gen 1	⎯	⎯	not scored	⎯	⎯	⎯	not scored/no intact homolog detected in Gen 1	⎯	⎯
34180	Not Assigned	Kansase	2013	KSU-USMARC	Clinical and non-Clinical Strains	SRX1915824	1	i	⎯	⎯	not scored	⎯	Gen 1 isoform 1	⎯	Gen 1 Major	⎯	Gen 1 Major	⎯	⎯	not scored/no intact homolog detected in Gen 1	⎯	⎯	not scored	⎯	⎯	⎯	not scored/no intact homolog detected in Gen 1	⎯	⎯
34248	Not Assigned	Kansase	2013	KSU-USMARC	Clinical and non-Clinical Strains	SRX1915841	1	f	⎯	⎯	not scored	⎯	Gen 1 isoform 1	⎯	Gen 1 Major	⎯	Gen 1 Major	⎯	⎯	not scored/no intact homolog detected in Gen 1	⎯	⎯	not scored	⎯	⎯	⎯	not scored/no intact homolog detected in Gen 1	⎯	⎯
34249	Not Assigned	Kansase	2013	KSU-USMARC	Clinical and non-Clinical Strains	SRX1915843	1	f	⎯	⎯	not scored	⎯	Gen 1 isoform 1	⎯	Gen 1 Major	⎯	Gen 1 Major	⎯	⎯	not scored/no intact homolog detected in Gen 1	⎯	⎯	not scored	⎯	⎯	⎯	not scored/no intact homolog detected in Gen 1	⎯	⎯
34250	Not Assigned	Kansase	2013	KSU-USMARC	Clinical and non-Clinical Strains	SRX1915848	1	f	⎯	⎯	not scored	⎯	Gen 1 isoform 1	⎯	Gen 1 Major	⎯	Gen 1 Major	⎯	⎯	not scored/no intact homolog detected in Gen 1	⎯	⎯	not scored	⎯	⎯	⎯	not scored/no intact homolog detected in Gen 1	⎯	⎯
34284	Not Assigned	Kansase	2013	KSU-USMARC	Clinical and non-Clinical Strains	SRX1915849	1	b	⎯	⎯	not scored	⎯	Gen 1 isoform 1	⎯	Gen 1 Major	⎯	Gen 1 Major	⎯	⎯	not scored/no intact homolog detected in Gen 1	⎯	⎯	not scored	⎯	⎯	⎯	not scored/no intact homolog detected in Gen 1	⎯	⎯
34286	Not Assigned	Kansase	2013	KSU-USMARC	Clinical and non-Clinical Strains	SRX1915850	1	b	⎯	⎯	not scored	⎯	Gen 1 isoform 1	⎯	Gen 1 Major	⎯	Gen 1 Major	⎯	⎯	not scored/no intact homolog detected in Gen 1	⎯	⎯	not scored	⎯	⎯	⎯	not scored/no intact homolog detected in Gen 1	⎯	⎯
34296	Not Assigned	Kansase	2013	KSU-USMARC	Clinical and non-Clinical Strains	SRX1915851	1	b	⎯	⎯	not scored	⎯	Gen 1 isoform 1	⎯	Gen 1 Major	⎯	Gen 1 Major	⎯	⎯	not scored/no intact homolog detected in Gen 1	⎯	⎯	not scored	⎯	⎯	⎯	not scored/no intact homolog detected in Gen 1	⎯	⎯
34298	Not Assigned	Kansase	2013	KSU-USMARC	Clinical and non-Clinical Strains	SRX1915860	1	b	⎯	⎯	not scored	⎯	Gen 1 isoform 1	⎯	Gen 1 Major	⎯	Gen 1 Major	⎯	⎯	not scored/no intact homolog detected in Gen 1	⎯	⎯	not scored	⎯	⎯	⎯	not scored/no intact homolog detected in Gen 1	⎯	⎯
37009	Not Assigned	Kansase	2013	KSU-USMARC	Clinical and non-Clinical Strains	SRX1915864	1	b	⎯	⎯	not scored	⎯	Gen 1 isoform 1	⎯	Gen 1 Major	⎯	Gen 1 Major	⎯	⎯	not scored/no intact homolog detected in Gen 1	⎯	⎯	not scored	⎯	⎯	⎯	not scored/no intact homolog detected in Gen 1	⎯	⎯
37010	Not Assigned	Kansase	2013	KSU-USMARC	Clinical and non-Clinical Strains	SRX1915871	1	b	⎯	⎯	not scored	⎯	Gen 1 isoform 1	⎯	Gen 1 Major	⎯	Gen 1 Major	⎯	⎯	not scored/no intact homolog detected in Gen 1	⎯	⎯	not scored	⎯	⎯	⎯	not scored/no intact homolog detected in Gen 1	⎯	⎯
37011	Not Assigned	Kansase	2013	KSU-USMARC	Clinical and non-Clinical Strains	SRX1915880	1	b	⎯	⎯	not scored	⎯	Gen 1 isoform 1	⎯	Gen 1 Major	⎯	Gen 1 Major	⎯	⎯	not scored/no intact homolog detected in Gen 1	⎯	⎯	not scored	⎯	⎯	⎯	not scored/no intact homolog detected in Gen 1	⎯	⎯
37021	Not Assigned	Kansase	2013	KSU-USMARC	Clinical and non-Clinical Strains	SRX1915881	1	b	⎯	⎯	not scored	⎯	Gen 1 isoform 1	⎯	Gen 1 Major	⎯	Gen 1 Major	⎯	⎯	not scored/no intact homolog detected in Gen 1	⎯	⎯	not scored	⎯	⎯	⎯	not scored/no intact homolog detected in Gen 1	⎯	⎯
37022	Not Assigned	Kansase	2013	KSU-USMARC	Clinical and non-Clinical Strains	SRX1915882	1	f	⎯	⎯	not scored	⎯	Gen 1 isoform 1	⎯	Gen 1 Major	⎯	Gen 1 Major	⎯	⎯	not scored/no intact homolog detected in Gen 1	⎯	⎯	not scored	⎯	⎯	⎯	not scored/no intact homolog detected in Gen 1	⎯	⎯
37023	Not Assigned	Kansase	2013	KSU-USMARC	Clinical and non-Clinical Strains	SRX1915886	1	f	⎯	⎯	not scored	⎯	Gen 1 isoform 1	⎯	Gen 1 Major	⎯	Gen 1 Major	⎯	⎯	not scored/no intact homolog detected in Gen 1	⎯	⎯	not scored	⎯	⎯	⎯	not scored/no intact homolog detected in Gen 1	⎯	⎯
37034	Not Assigned	Kansase	2013	KSU-USMARC	Clinical and non-Clinical Strains	SRX1915890	1	b	⎯	⎯	not scored	⎯	Gen 1 isoform 1	⎯	Gen 1 Major	⎯	Gen 1 Major	⎯	⎯	not scored/no intact homolog detected in Gen 1	⎯	⎯	not scored	⎯	⎯	⎯	not scored/no intact homolog detected in Gen 1	⎯	⎯
37090	Not Assigned	Kansase	2013	KSU-USMARC	Clinical and non-Clinical Strains	SRX1915893	1	b	⎯	⎯	not scored	⎯	Gen 1 isoform 1	⎯	Gen 1 Major	⎯	Gen 1 Major	⎯	⎯	not scored/no intact homolog detected in Gen 1	⎯	⎯	not scored	⎯	⎯	⎯	not scored/no intact homolog detected in Gen 1	⎯	⎯
37109	Not Assigned	Kansase	2013	KSU-USMARC	Clinical and non-Clinical Strains	SRX1915896	1	f	⎯	⎯	not scored	⎯	Gen 1 isoform 1	⎯	Gen 1 Major	⎯	Gen 1 Major	⎯	⎯	not scored/no intact homolog detected in Gen 1	⎯	⎯	not scored	⎯	⎯	⎯	not scored/no intact homolog detected in Gen 1	⎯	⎯
37110	Not Assigned	Kansase	2013	KSU-USMARC	Clinical and non-Clinical Strains	SRX1915918	1	f	⎯	⎯	not scored	⎯	Gen 1 isoform 1	⎯	Gen 1 Major	⎯	Gen 1 Major	⎯	⎯	not scored/no intact homolog detected in Gen 1	⎯	⎯	not scored	⎯	⎯	⎯	not scored/no intact homolog detected in Gen 1	⎯	⎯
37111	Not Assigned	Kansase	2013	KSU-USMARC	Clinical and non-Clinical Strains	SRX1915920	1	f	⎯	⎯	not scored	⎯	Gen 1 isoform 1	⎯	Gen 1 Major	⎯	Gen 1 Major	⎯	⎯	not scored/no intact homolog detected in Gen 1	⎯	⎯	not scored	⎯	⎯	⎯	not scored/no intact homolog detected in Gen 1	⎯	⎯
37121	Not Assigned	Kansase	2013	KSU-USMARC	Clinical and non-Clinical Strains	SRX1915921	1	c	1	c	2	CP017496	Gen 1 isoform 1	BG557_01775	Gen 1 Major	BG557_12140	Gen 1 Major	BG557_01365	BG557_01630	does not have intact gene	BG557_01640, BG557_01650	not detected	does not have intact gene/multiple stop codons	BG557_02935	BG557_07560	BG557_09225	not detected	not detected	BG557_12305
37122	Not Assigned	Kansase	2013	KSU-USMARC	Clinical and non-Clinical Strains	SRX1915926	1	c	⎯	⎯	not scored	⎯	Gen 1 isoform 1	⎯	Gen 1 Major	⎯	Gen 1 Major	⎯	⎯	not scored/no intact homolog detected in Gen 1	⎯	⎯	not scored	⎯	⎯	⎯	not scored/no intact homolog detected in Gen 1	⎯	⎯
37123	Not Assigned	Kansase	2013	KSU-USMARC	Clinical and non-Clinical Strains	SRX1915928	1	c	⎯	⎯	not scored	⎯	Gen 1 isoform 1	⎯	Gen 1 Major	⎯	Gen 1 Major	⎯	⎯	not scored/no intact homolog detected in Gen 1	⎯	⎯	not scored	⎯	⎯	⎯	not scored/no intact homolog detected in Gen 1	⎯	⎯
37145	Not Assigned	Kansase	2013	KSU-USMARC	Clinical and non-Clinical Strains	SRX1915930	1	f	⎯	⎯	not scored	⎯	Gen 1 isoform 1	⎯	Gen 1 Major	⎯	Gen 1 Major	⎯	⎯	not scored/no intact homolog detected in Gen 1	⎯	⎯	not scored	⎯	⎯	⎯	not scored/no intact homolog detected in Gen 1	⎯	⎯
37146	Not Assigned	Kansase	2013	KSU-USMARC	Clinical and non-Clinical Strains	SRX1915942	1	f	⎯	⎯	not scored	⎯	Gen 1 isoform 1	⎯	Gen 1 Major	⎯	Gen 1 Major	⎯	⎯	not scored/no intact homolog detected in Gen 1	⎯	⎯	not scored	⎯	⎯	⎯	not scored/no intact homolog detected in Gen 1	⎯	⎯
37147	Not Assigned	Kansase	2013	KSU-USMARC	Clinical and non-Clinical Strains	SRX1915946	1	f	⎯	⎯	not scored	⎯	Gen 1 isoform 1	⎯	Gen 1 Major	⎯	Gen 1 Major	⎯	⎯	not scored/no intact homolog detected in Gen 1	⎯	⎯	not scored	⎯	⎯	⎯	not scored/no intact homolog detected in Gen 1	⎯	⎯
37169	Not Assigned	Kansase	2013	KSU-USMARC	Clinical and non-Clinical Strains	SRX1915948	1	f	⎯	⎯	not scored	⎯	Gen 1 isoform 1	⎯	Gen 1 Major	⎯	Gen 1 Major	⎯	⎯	not scored/no intact homolog detected in Gen 1	⎯	⎯	not scored	⎯	⎯	⎯	not scored/no intact homolog detected in Gen 1	⎯	⎯
37170	Not Assigned	Kansase	2013	KSU-USMARC	Clinical and non-Clinical Strains	SRX1915951	1	f	⎯	⎯	not scored	⎯	Gen 1 isoform 1	⎯	Gen 1 Major	⎯	Gen 1 Major	⎯	⎯	not scored/no intact homolog detected in Gen 1	⎯	⎯	not scored	⎯	⎯	⎯	not scored/no intact homolog detected in Gen 1	⎯	⎯
37171	Not Assigned	Kansase	2013	KSU-USMARC	Clinical and non-Clinical Strains	SRX1923427	1	f	⎯	⎯	not scored	⎯	Gen 1 isoform 1	⎯	Gen 1 Major	⎯	Gen 1 Major	⎯	⎯	not scored/no intact homolog detected in Gen 1	⎯	⎯	not scored	⎯	⎯	⎯	not scored/no intact homolog detected in Gen 1	⎯	⎯
37190	Not Assigned	Kansase	2013	KSU-USMARC	Clinical and non-Clinical Strains	SRX1923428	1	f	⎯	⎯	not scored	⎯	Gen 1 isoform 1	⎯	Gen 1 Major	⎯	Gen 1 Major	⎯	⎯	not scored/no intact homolog detected in Gen 1	⎯	⎯	not scored	⎯	⎯	⎯	not scored/no intact homolog detected in Gen 1	⎯	⎯
37191	Not Assigned	Kansase	2013	KSU-USMARC	Clinical and non-Clinical Strains	SRX1923495	1	f	⎯	⎯	not scored	⎯	Gen 1 isoform 1	⎯	Gen 1 Major	⎯	Gen 1 Major	⎯	⎯	not scored/no intact homolog detected in Gen 1	⎯	⎯	not scored	⎯	⎯	⎯	not scored/no intact homolog detected in Gen 1	⎯	⎯
37201	Not Assigned	Kansase	2013	KSU-USMARC	Clinical and non-Clinical Strains	SRX1923506	1	f	⎯	⎯	not scored	⎯	Gen 1 isoform 1	⎯	Gen 1 Major	⎯	Gen 1 Major	⎯	⎯	not scored/no intact homolog detected in Gen 1	⎯	⎯	not scored	⎯	⎯	⎯	not scored/no intact homolog detected in Gen 1	⎯	⎯
37202	Not Assigned	Kansase	2013	KSU-USMARC	Clinical and non-Clinical Strains	SRX1923517	1	f	⎯	⎯	not scored	⎯	Gen 1 isoform 1	⎯	Gen 1 Major	⎯	Gen 1 Major	⎯	⎯	not scored/no intact homolog detected in Gen 1	⎯	⎯	not scored	⎯	⎯	⎯	not scored/no intact homolog detected in Gen 1	⎯	⎯
37203	Not Assigned	Kansase	2013	KSU-USMARC	Clinical and non-Clinical Strains	SRX1923528	1	f	⎯	⎯	not scored	⎯	Gen 1 isoform 1	⎯	Gen 1 Major	⎯	Gen 1 Major	⎯	⎯	not scored/no intact homolog detected in Gen 1	⎯	⎯	not scored	⎯	⎯	⎯	not scored/no intact homolog detected in Gen 1	⎯	⎯
37217	Not Assigned	Kansase	2013	KSU-USMARC	Clinical and non-Clinical Strains	SRX1923539	1	f	⎯	⎯	not scored	⎯	Gen 1 isoform 1	⎯	Gen 1 Major	⎯	Gen 1 Major	⎯	⎯	not scored/no intact homolog detected in Gen 1	⎯	⎯	not scored	⎯	⎯	⎯	not scored/no intact homolog detected in Gen 1	⎯	⎯
37218	Not Assigned	Kansase	2013	KSU-USMARC	Clinical and non-Clinical Strains	SRX1923550	1	f	⎯	⎯	not scored	⎯	Gen 1 isoform 1	⎯	Gen 1 Major	⎯	Gen 1 Major	⎯	⎯	not scored/no intact homolog detected in Gen 1	⎯	⎯	not scored	⎯	⎯	⎯	not scored/no intact homolog detected in Gen 1	⎯	⎯
37219	Not Assigned	Kansase	2013	KSU-USMARC	Clinical and non-Clinical Strains	SRX1923561	1	f	⎯	⎯	not scored	⎯	Gen 1 isoform 1	⎯	Gen 1 Major	⎯	Gen 1 Major	⎯	⎯	not scored/no intact homolog detected in Gen 1	⎯	⎯	not scored	⎯	⎯	⎯	not scored/no intact homolog detected in Gen 1	⎯	⎯
37229	Not Assigned	Kansase	2013	KSU-USMARC	Clinical and non-Clinical Strains	SRX1923572	1	f	⎯	⎯	not scored	⎯	Gen 1 isoform 1	⎯	Gen 1 Major	⎯	Gen 1 Major	⎯	⎯	not scored/no intact homolog detected in Gen 1	⎯	⎯	not scored	⎯	⎯	⎯	not scored/no intact homolog detected in Gen 1	⎯	⎯
37230	Not Assigned	Kansase	2013	KSU-USMARC	Clinical and non-Clinical Strains	SRX1923429	1	f	⎯	⎯	not scored	⎯	Gen 1 isoform 1	⎯	Gen 1 Major	⎯	Gen 1 Major	⎯	⎯	not scored/no intact homolog detected in Gen 1	⎯	⎯	not scored	⎯	⎯	⎯	not scored/no intact homolog detected in Gen 1	⎯	⎯
37231	Not Assigned	Kansase	2013	KSU-USMARC	Clinical and non-Clinical Strains	SRX1923440	1	f	⎯	⎯	not scored	⎯	Gen 1 isoform 1	⎯	Gen 1 Major	⎯	Gen 1 Major	⎯	⎯	not scored/no intact homolog detected in Gen 1	⎯	⎯	not scored	⎯	⎯	⎯	not scored/no intact homolog detected in Gen 1	⎯	⎯
37241	Not Assigned	Kansase	2013	KSU-USMARC	Clinical and non-Clinical Strains	SRX1923451	1	f	⎯	⎯	not scored	⎯	Gen 1 isoform 1	⎯	Gen 1 Major	⎯	Gen 1 Major	⎯	⎯	not scored/no intact homolog detected in Gen 1	⎯	⎯	not scored	⎯	⎯	⎯	not scored/no intact homolog detected in Gen 1	⎯	⎯
37245	Not Assigned	Kansase	2013	KSU-USMARC	Clinical and non-Clinical Strains	SRX1923462	1	f	⎯	⎯	not scored	⎯	Gen 1 isoform 1	⎯	Gen 1 Major	⎯	Gen 1 Major	⎯	⎯	not scored/no intact homolog detected in Gen 1	⎯	⎯	not scored	⎯	⎯	⎯	not scored/no intact homolog detected in Gen 1	⎯	⎯
37246	Not Assigned	Kansase	2013	KSU-USMARC	Clinical and non-Clinical Strains	SRX1923479	1	f	⎯	⎯	not scored	⎯	Gen 1 isoform 1	⎯	Gen 1 Major	⎯	Gen 1 Major	⎯	⎯	not scored/no intact homolog detected in Gen 1	⎯	⎯	not scored	⎯	⎯	⎯	not scored/no intact homolog detected in Gen 1	⎯	⎯
37248	Not Assigned	Kansase	2013	KSU-USMARC	Clinical and non-Clinical Strains	SRX1923490	1	f	⎯	⎯	not scored	⎯	Gen 1 isoform 1	⎯	Gen 1 Major	⎯	Gen 1 Major	⎯	⎯	not scored/no intact homolog detected in Gen 1	⎯	⎯	not scored	⎯	⎯	⎯	not scored/no intact homolog detected in Gen 1	⎯	⎯
37249	Not Assigned	Kansase	2013	KSU-USMARC	Clinical and non-Clinical Strains	SRX1923491	1	f	⎯	⎯	not scored	⎯	Gen 1 isoform 1	⎯	Gen 1 Major	⎯	Gen 1 Major	⎯	⎯	not scored/no intact homolog detected in Gen 1	⎯	⎯	not scored	⎯	⎯	⎯	not scored/no intact homolog detected in Gen 1	⎯	⎯
37250	Not Assigned	Kansase	2013	KSU-USMARC	Clinical and non-Clinical Strains	SRX1923492	1	f	⎯	⎯	not scored	⎯	Gen 1 isoform 1	⎯	Gen 1 Major	⎯	Gen 1 Major	⎯	⎯	not scored/no intact homolog detected in Gen 1	⎯	⎯	not scored	⎯	⎯	⎯	not scored/no intact homolog detected in Gen 1	⎯	⎯
37267	Not Assigned	Kansase	2013	KSU-USMARC	Clinical and non-Clinical Strains	SRX1923493	1	f	⎯	⎯	not scored	⎯	Gen 1 isoform 1	⎯	Gen 1 Major	⎯	Gen 1 Major	⎯	⎯	not scored/no intact homolog detected in Gen 1	⎯	⎯	not scored	⎯	⎯	⎯	not scored/no intact homolog detected in Gen 1	⎯	⎯
37268	Not Assigned	Kansase	2013	KSU-USMARC	Clinical and non-Clinical Strains	SRX1923494	1	f	⎯	⎯	not scored	⎯	Gen 1 isoform 1	⎯	Gen 1 Major	⎯	Gen 1 Major	⎯	⎯	not scored/no intact homolog detected in Gen 1	⎯	⎯	not scored	⎯	⎯	⎯	not scored/no intact homolog detected in Gen 1	⎯	⎯
37269	Not Assigned	Kansase	2013	KSU-USMARC	Clinical and non-Clinical Strains	SRX1923496	1	f	⎯	⎯	not scored	⎯	Gen 1 isoform 1	⎯	Gen 1 Major	⎯	Gen 1 Major	⎯	⎯	not scored/no intact homolog detected in Gen 1	⎯	⎯	not scored	⎯	⎯	⎯	not scored/no intact homolog detected in Gen 1	⎯	⎯
37279	Not Assigned	Kansase	2013	KSU-USMARC	Clinical and non-Clinical Strains	SRX1923497	1	f	⎯	⎯	not scored	⎯	Gen 1 isoform 1	⎯	Gen 1 Major	⎯	Gen 1 Major	⎯	⎯	not scored/no intact homolog detected in Gen 1	⎯	⎯	not scored	⎯	⎯	⎯	not scored/no intact homolog detected in Gen 1	⎯	⎯
37280	Not Assigned	Kansase	2013	KSU-USMARC	Clinical and non-Clinical Strains	SRX1923498	1	f	⎯	⎯	not scored	⎯	Gen 1 isoform 1	⎯	Gen 1 Major	⎯	Gen 1 Major	⎯	⎯	not scored/no intact homolog detected in Gen 1	⎯	⎯	not scored	⎯	⎯	⎯	not scored/no intact homolog detected in Gen 1	⎯	⎯
37281	Not Assigned	Kansase	2013	KSU-USMARC	Clinical and non-Clinical Strains	SRX1923499	1	f	⎯	⎯	not scored	⎯	Gen 1 isoform 1	⎯	Gen 1 Major	⎯	Gen 1 Major	⎯	⎯	not scored/no intact homolog detected in Gen 1	⎯	⎯	not scored	⎯	⎯	⎯	not scored/no intact homolog detected in Gen 1	⎯	⎯
37291	Not Assigned	Kansase	2013	KSU-USMARC	Clinical and non-Clinical Strains	SRX1923500	1	f	⎯	⎯	not scored	⎯	Gen 1 isoform 1	⎯	Gen 1 Major	⎯	Gen 1 Major	⎯	⎯	not scored/no intact homolog detected in Gen 1	⎯	⎯	not scored	⎯	⎯	⎯	not scored/no intact homolog detected in Gen 1	⎯	⎯
37292	Not Assigned	Kansase	2013	KSU-USMARC	Clinical and non-Clinical Strains	SRX1923501	1	f	⎯	⎯	not scored	⎯	Gen 1 isoform 1	⎯	Gen 1 Major	⎯	Gen 1 Major	⎯	⎯	not scored/no intact homolog detected in Gen 1	⎯	⎯	not scored	⎯	⎯	⎯	not scored/no intact homolog detected in Gen 1	⎯	⎯
37293	Not Assigned	Kansase	2013	KSU-USMARC	Clinical and non-Clinical Strains	SRX1923502	1	f	⎯	⎯	not scored	⎯	Gen 1 isoform 1	⎯	Gen 1 Major	⎯	Gen 1 Major	⎯	⎯	not scored/no intact homolog detected in Gen 1	⎯	⎯	not scored	⎯	⎯	⎯	not scored/no intact homolog detected in Gen 1	⎯	⎯
37308	Not Assigned	Kansase	2013	KSU-USMARC	Clinical and non-Clinical Strains	SRX1923503	1	f	⎯	⎯	not scored	⎯	Gen 1 isoform 1	⎯	Gen 1 Major	⎯	Gen 1 Major	⎯	⎯	not scored/no intact homolog detected in Gen 1	⎯	⎯	not scored	⎯	⎯	⎯	not scored/no intact homolog detected in Gen 1	⎯	⎯
37309	Not Assigned	Kansase	2013	KSU-USMARC	Clinical and non-Clinical Strains	SRX1923504	1	f	⎯	⎯	not scored	⎯	Gen 1 isoform 1	⎯	Gen 1 Major	⎯	Gen 1 Major	⎯	⎯	not scored/no intact homolog detected in Gen 1	⎯	⎯	not scored	⎯	⎯	⎯	not scored/no intact homolog detected in Gen 1	⎯	⎯
37310	Not Assigned	Kansase	2013	KSU-USMARC	Clinical and non-Clinical Strains	SRX1923505	1	f	⎯	⎯	not scored	⎯	Gen 1 isoform 1	⎯	Gen 1 Major	⎯	Gen 1 Major	⎯	⎯	not scored/no intact homolog detected in Gen 1	⎯	⎯	not scored	⎯	⎯	⎯	not scored/no intact homolog detected in Gen 1	⎯	⎯
37322	Not Assigned	Kansase	2013	KSU-USMARC	Clinical and non-Clinical Strains	SRX1923507	1	f	⎯	⎯	not scored	⎯	Gen 1 isoform 1	⎯	Gen 1 Major	⎯	Gen 1 Major	⎯	⎯	not scored/no intact homolog detected in Gen 1	⎯	⎯	not scored	⎯	⎯	⎯	not scored/no intact homolog detected in Gen 1	⎯	⎯
37324	Not Assigned	Kansase	2013	KSU-USMARC	Clinical and non-Clinical Strains	SRX1923508	1	f	⎯	⎯	not scored	⎯	Gen 1 isoform 1	⎯	Gen 1 Major	⎯	Gen 1 Major	⎯	⎯	not scored/no intact homolog detected in Gen 1	⎯	⎯	not scored	⎯	⎯	⎯	not scored/no intact homolog detected in Gen 1	⎯	⎯
37336	Not Assigned	Kansase	2013	KSU-USMARC	Clinical and non-Clinical Strains	SRX1923509	1	f	⎯	⎯	not scored	⎯	Gen 1 isoform 1	⎯	Gen 1 Major	⎯	Gen 1 Major	⎯	⎯	not scored/no intact homolog detected in Gen 1	⎯	⎯	not scored	⎯	⎯	⎯	not scored/no intact homolog detected in Gen 1	⎯	⎯
37337	Not Assigned	Kansase	2013	KSU-USMARC	Clinical and non-Clinical Strains	SRX1923510	1	f	⎯	⎯	not scored	⎯	Gen 1 isoform 1	⎯	Gen 1 Major	⎯	Gen 1 Major	⎯	⎯	not scored/no intact homolog detected in Gen 1	⎯	⎯	not scored	⎯	⎯	⎯	not scored/no intact homolog detected in Gen 1	⎯	⎯
37338	Not Assigned	Kansase	2013	KSU-USMARC	Clinical and non-Clinical Strains	SRX1923511	1	f	⎯	⎯	not scored	⎯	Gen 1 isoform 1	⎯	Gen 1 Major	⎯	Gen 1 Major	⎯	⎯	not scored/no intact homolog detected in Gen 1	⎯	⎯	not scored	⎯	⎯	⎯	not scored/no intact homolog detected in Gen 1	⎯	⎯
37352	Not Assigned	Kansase	2013	KSU-USMARC	Clinical and non-Clinical Strains	SRX1923512	1	f	⎯	⎯	not scored	⎯	Gen 1 isoform 1	⎯	Gen 1 Major	⎯	Gen 1 Major	⎯	⎯	not scored/no intact homolog detected in Gen 1	⎯	⎯	not scored	⎯	⎯	⎯	not scored/no intact homolog detected in Gen 1	⎯	⎯
37353	Not Assigned	Kansase	2013	KSU-USMARC	Clinical and non-Clinical Strains	SRX1923513	1	f	⎯	⎯	not scored	⎯	Gen 1 isoform 1	⎯	Gen 1 Major	⎯	Gen 1 Major	⎯	⎯	not scored/no intact homolog detected in Gen 1	⎯	⎯	not scored	⎯	⎯	⎯	not scored/no intact homolog detected in Gen 1	⎯	⎯
37354	Not Assigned	Kansase	2013	KSU-USMARC	Clinical and non-Clinical Strains	SRX1923514	1	f	⎯	⎯	not scored	⎯	Gen 1 isoform 1	⎯	Gen 1 Major	⎯	Gen 1 Major	⎯	⎯	not scored/no intact homolog detected in Gen 1	⎯	⎯	not scored	⎯	⎯	⎯	not scored/no intact homolog detected in Gen 1	⎯	⎯
37365	Not Assigned	Kansase	2013	KSU-USMARC	Clinical and non-Clinical Strains	SRX1923515	1	f	⎯	⎯	not scored	⎯	Gen 1 isoform 1	⎯	Gen 1 Major	⎯	Gen 1 Major	⎯	⎯	not scored/no intact homolog detected in Gen 1	⎯	⎯	not scored	⎯	⎯	⎯	not scored/no intact homolog detected in Gen 1	⎯	⎯
37366	Not Assigned	Kansase	2013	KSU-USMARC	Clinical and non-Clinical Strains	SRX1923516	1	f	⎯	⎯	not scored	⎯	Gen 1 isoform 1	⎯	Gen 1 Major	⎯	Gen 1 Major	⎯	⎯	not scored/no intact homolog detected in Gen 1	⎯	⎯	not scored	⎯	⎯	⎯	not scored/no intact homolog detected in Gen 1	⎯	⎯
37367	Not Assigned	Kansase	2013	KSU-USMARC	Clinical and non-Clinical Strains	SRX1923518	1	f	⎯	⎯	not scored	⎯	Gen 1 isoform 1	⎯	Gen 1 Major	⎯	Gen 1 Major	⎯	⎯	not scored/no intact homolog detected in Gen 1	⎯	⎯	not scored	⎯	⎯	⎯	not scored/no intact homolog detected in Gen 1	⎯	⎯
37435	Not Assigned	Kansase	2013	KSU-USMARC	Clinical and non-Clinical Strains	SRX1923519	1	i	⎯	⎯	not scored	⎯	Gen 1 isoform 1	⎯	Gen 1 Major	⎯	Gen 1 Major	⎯	⎯	not scored/no intact homolog detected in Gen 1	⎯	⎯	not scored	⎯	⎯	⎯	not scored/no intact homolog detected in Gen 1	⎯	⎯
37436	Not Assigned	Kansase	2013	KSU-USMARC	Clinical and non-Clinical Strains	SRX1923520	1	i	⎯	⎯	not scored	⎯	Gen 1 isoform 1	⎯	Gen 1 Major	⎯	Gen 1 Major	⎯	⎯	not scored/no intact homolog detected in Gen 1	⎯	⎯	not scored	⎯	⎯	⎯	not scored/no intact homolog detected in Gen 1	⎯	⎯
37437	Not Assigned	Kansase	2013	KSU-USMARC	Clinical and non-Clinical Strains	SRX1923521	1	i	⎯	⎯	not scored	⎯	Gen 1 isoform 1	⎯	Gen 1 Major	⎯	Gen 1 Major	⎯	⎯	not scored/no intact homolog detected in Gen 1	⎯	⎯	not scored	⎯	⎯	⎯	not scored/no intact homolog detected in Gen 1	⎯	⎯
37474	Not Assigned	Kansase	2013	KSU-USMARC	Clinical and non-Clinical Strains	SRX1923522	1	e	⎯	⎯	not scored	⎯	Gen 1 isoform 1	⎯	Gen 1 Major	⎯	Gen 1 Major	⎯	⎯	not scored/no intact homolog detected in Gen 1	⎯	⎯	not scored	⎯	⎯	⎯	not scored/no intact homolog detected in Gen 1	⎯	⎯
37475	Not Assigned	Kansase	2013	KSU-USMARC	Clinical and non-Clinical Strains	SRX1923523	1	e	⎯	⎯	not scored	⎯	Gen 1 isoform 1	⎯	Gen 1 Major	⎯	Gen 1 Major	⎯	⎯	not scored/no intact homolog detected in Gen 1	⎯	⎯	not scored	⎯	⎯	⎯	not scored/no intact homolog detected in Gen 1	⎯	⎯
37476	Not Assigned	Kansase	2013	KSU-USMARC	Clinical and non-Clinical Strains	SRX1923524	1	e	⎯	⎯	not scored	⎯	Gen 1 isoform 1	⎯	Gen 1 Major	⎯	Gen 1 Major	⎯	⎯	not scored/no intact homolog detected in Gen 1	⎯	⎯	not scored	⎯	⎯	⎯	not scored/no intact homolog detected in Gen 1	⎯	⎯
37520	Not Assigned	Kansase	2013	KSU-USMARC	Clinical and non-Clinical Strains	SRX1923525	1	e	⎯	⎯	not scored	⎯	Gen 1 isoform 1	⎯	Gen 1 Major	⎯	Gen 1 Major	⎯	⎯	not scored/no intact homolog detected in Gen 1	⎯	⎯	not scored	⎯	⎯	⎯	not scored/no intact homolog detected in Gen 1	⎯	⎯
37521	Not Assigned	Kansase	2013	KSU-USMARC	Clinical and non-Clinical Strains	SRX1923526	1	e	⎯	⎯	not scored	⎯	Gen 1 isoform 1	⎯	Gen 1 Major	⎯	Gen 1 Major	⎯	⎯	not scored/no intact homolog detected in Gen 1	⎯	⎯	not scored	⎯	⎯	⎯	not scored/no intact homolog detected in Gen 1	⎯	⎯
37522	Not Assigned	Kansase	2013	KSU-USMARC	Clinical and non-Clinical Strains	SRX1923527	1	e	⎯	⎯	not scored	⎯	Gen 1 isoform 1	⎯	Gen 1 Major	⎯	Gen 1 Major	⎯	⎯	not scored/no intact homolog detected in Gen 1	⎯	⎯	not scored	⎯	⎯	⎯	not scored/no intact homolog detected in Gen 1	⎯	⎯
37539	Not Assigned	Kansase	2013	KSU-USMARC	Clinical and non-Clinical Strains	SRX1923529	1	i	⎯	⎯	not scored	⎯	Gen 1 isoform 1	⎯	Gen 1 Major	⎯	Gen 1 Major	⎯	⎯	not scored/no intact homolog detected in Gen 1	⎯	⎯	not scored	⎯	⎯	⎯	not scored/no intact homolog detected in Gen 1	⎯	⎯
37540	Not Assigned	Kansase	2013	KSU-USMARC	Clinical and non-Clinical Strains	SRX1923530	1	i	⎯	⎯	not scored	⎯	Gen 1 isoform 1	⎯	Gen 1 Major	⎯	Gen 1 Major	⎯	⎯	not scored/no intact homolog detected in Gen 1	⎯	⎯	not scored	⎯	⎯	⎯	not scored/no intact homolog detected in Gen 1	⎯	⎯
37541	Not Assigned	Kansase	2013	KSU-USMARC	Clinical and non-Clinical Strains	SRX1923531	1	i	⎯	⎯	not scored	⎯	Gen 1 isoform 1	⎯	Gen 1 Major	⎯	Gen 1 Major	⎯	⎯	not scored/no intact homolog detected in Gen 1	⎯	⎯	not scored	⎯	⎯	⎯	not scored/no intact homolog detected in Gen 1	⎯	⎯
37562	Not Assigned	Kansase	2013	KSU-USMARC	Clinical and non-Clinical Strains	SRX1923532	1	e	⎯	⎯	not scored	⎯	Gen 1 isoform 1	⎯	Gen 1 Major	⎯	Gen 1 Major	⎯	⎯	not scored/no intact homolog detected in Gen 1	⎯	⎯	not scored	⎯	⎯	⎯	not scored/no intact homolog detected in Gen 1	⎯	⎯
37563	Not Assigned	Kansase	2013	KSU-USMARC	Clinical and non-Clinical Strains	SRX1923533	1	e	⎯	⎯	not scored	⎯	Gen 1 isoform 1	⎯	Gen 1 Major	⎯	Gen 1 Major	⎯	⎯	not scored/no intact homolog detected in Gen 1	⎯	⎯	not scored	⎯	⎯	⎯	not scored/no intact homolog detected in Gen 1	⎯	⎯
37564	Not Assigned	Kansase	2013	KSU-USMARC	Clinical and non-Clinical Strains	SRX1923534	1	e	⎯	⎯	not scored	⎯	Gen 1 isoform 1	⎯	Gen 1 Major	⎯	Gen 1 Major	⎯	⎯	not scored/no intact homolog detected in Gen 1	⎯	⎯	not scored	⎯	⎯	⎯	not scored/no intact homolog detected in Gen 1	⎯	⎯
37586	Not Assigned	Kansase	2013	KSU-USMARC	Clinical and non-Clinical Strains	SRX1923535	2	c	⎯	⎯	not scored	⎯	Gen 2 isoform 1	⎯	Gen 2 Major	⎯	Gen 2 Major	⎯	⎯	Gen 2 isoform 1	⎯	⎯	Gen 2 isoform 1	⎯	⎯	⎯	Gen 2 isoform 1	⎯	⎯
37587	Not Assigned	Kansase	2013	KSU-USMARC	Clinical and non-Clinical Strains	SRX1923536	2	c	⎯	⎯	not scored	⎯	Gen 2 isoform 1	⎯	Gen 2 Major	⎯	Gen 2 Major	⎯	⎯	Gen 2 isoform 1	⎯	⎯	Gen 2 isoform 1	⎯	⎯	⎯	Gen 2 isoform 1	⎯	⎯
37588	Not Assigned	Kansase	2013	KSU-USMARC	Clinical and non-Clinical Strains	SRX1923537	2	c	⎯	⎯	not scored	⎯	Gen 2 isoform 1	⎯	Gen 2 Major	⎯	Gen 2 Major	⎯	⎯	Gen 2 isoform 1	⎯	⎯	Gen 2 isoform 1	⎯	⎯	⎯	Gen 2 isoform 1	⎯	⎯
37664	Not Assigned	Kansase	2013	KSU-USMARC	Clinical and non-Clinical Strains	SRX1923538	1	b	⎯	⎯	not scored	⎯	Gen 1 isoform 1	⎯	Gen 1 Major	⎯	Gen 1 Major	⎯	⎯	not scored/no intact homolog detected in Gen 1	⎯	⎯	not scored	⎯	⎯	⎯	not scored/no intact homolog detected in Gen 1	⎯	⎯
37666	Not Assigned	Kansase	2013	KSU-USMARC	Clinical and non-Clinical Strains	SRX1923540	1	b	⎯	⎯	not scored	⎯	Gen 1 isoform 1	⎯	Gen 1 Major	⎯	Gen 1 Major	⎯	⎯	not scored/no intact homolog detected in Gen 1	⎯	⎯	not scored	⎯	⎯	⎯	not scored/no intact homolog detected in Gen 1	⎯	⎯
37681	Not Assigned	Kansase	2013	KSU-USMARC	Clinical and non-Clinical Strains	SRX1923541	2	b	⎯	⎯	not scored	⎯	Gen 2 isoform 1	⎯	Gen 2 Major	⎯	Gen 2 Major	⎯	⎯	not scored	⎯	⎯	not scored	⎯	⎯	⎯	not scored	⎯	⎯
37682	Not Assigned	Kansase	2013	KSU-USMARC	Clinical and non-Clinical Strains	SRX1923542	2	b	⎯	⎯	not scored	⎯	Gen 2 isoform 1	⎯	Gen 2 Major	⎯	Gen 2 Major	⎯	⎯	not scored	⎯	⎯	not scored	⎯	⎯	⎯	not scored	⎯	⎯
37683	Not Assigned	Kansase	2013	KSU-USMARC	Clinical and non-Clinical Strains	SRX1923543	2	b	⎯	⎯	not scored	⎯	Gen 2 isoform 1	⎯	Gen 2 Major	⎯	Gen 2 Major	⎯	⎯	not scored	⎯	⎯	not scored	⎯	⎯	⎯	not scored	⎯	⎯
37709	Not Assigned	Kansase	2013	KSU-USMARC	Clinical and non-Clinical Strains	SRX1923544	1	f	⎯	⎯	not scored	⎯	Gen 1 isoform 1	⎯	Gen 1 Major	⎯	Gen 1 Major	⎯	⎯	not scored/no intact homolog detected in Gen 1	⎯	⎯	not scored	⎯	⎯	⎯	not scored/no intact homolog detected in Gen 1	⎯	⎯
37711	Not Assigned	Kansase	2013	KSU-USMARC	Clinical and non-Clinical Strains	SRX1923545	1	f	⎯	⎯	not scored	⎯	Gen 1 isoform 1	⎯	Gen 1 Major	⎯	Gen 1 Major	⎯	⎯	not scored/no intact homolog detected in Gen 1	⎯	⎯	not scored	⎯	⎯	⎯	not scored/no intact homolog detected in Gen 1	⎯	⎯
37734	Not Assigned	Kansase	2013	KSU-USMARC	Clinical and non-Clinical Strains	SRX1923546	1	b	⎯	⎯	not scored	⎯	Gen 1 isoform 1	⎯	Gen 1 Major	⎯	Gen 1 Major	⎯	⎯	not scored/no intact homolog detected in Gen 1	⎯	⎯	not scored	⎯	⎯	⎯	not scored/no intact homolog detected in Gen 1	⎯	⎯
37735	Not Assigned	Kansase	2013	KSU-USMARC	Clinical and non-Clinical Strains	SRX1923547	1	b	⎯	⎯	not scored	⎯	Gen 1 isoform 1	⎯	Gen 1 Major	⎯	Gen 1 Major	⎯	⎯	not scored/no intact homolog detected in Gen 1	⎯	⎯	not scored	⎯	⎯	⎯	not scored/no intact homolog detected in Gen 1	⎯	⎯
37736	Not Assigned	Kansase	2013	KSU-USMARC	Clinical and non-Clinical Strains	SRX1923548	1	b	⎯	⎯	not scored	⎯	Gen 1 isoform 1	⎯	Gen 1 Major	⎯	Gen 1 Major	⎯	⎯	not scored/no intact homolog detected in Gen 1	⎯	⎯	not scored	⎯	⎯	⎯	not scored/no intact homolog detected in Gen 1	⎯	⎯
37754	Not Assigned	Kansase	2013	KSU-USMARC	Clinical and non-Clinical Strains	SRX1923549	1	b	⎯	⎯	not scored	⎯	Gen 1 isoform 1	⎯	Gen 1 Major	⎯	Gen 1 Major	⎯	⎯	not scored/no intact homolog detected in Gen 1	⎯	⎯	not scored	⎯	⎯	⎯	not scored/no intact homolog detected in Gen 1	⎯	⎯
37755	Not Assigned	Kansase	2013	KSU-USMARC	Clinical and non-Clinical Strains	SRX1923551	1	b	⎯	⎯	not scored	⎯	Gen 1 isoform 1	⎯	Gen 1 Major	⎯	Gen 1 Major	⎯	⎯	not scored/no intact homolog detected in Gen 1	⎯	⎯	not scored	⎯	⎯	⎯	not scored/no intact homolog detected in Gen 1	⎯	⎯
37756	Not Assigned	Kansase	2013	KSU-USMARC	Clinical and non-Clinical Strains	SRX1923552	1	b	⎯	⎯	not scored	⎯	Gen 1 isoform 1	⎯	Gen 1 Major	⎯	Gen 1 Major	⎯	⎯	not scored/no intact homolog detected in Gen 1	⎯	⎯	not scored	⎯	⎯	⎯	not scored/no intact homolog detected in Gen 1	⎯	⎯
37766	Not Assigned	Kansase	2013	KSU-USMARC	Clinical and non-Clinical Strains	SRX1923553	1	f	⎯	⎯	not scored	⎯	Gen 1 isoform 1	⎯	Gen 1 Major	⎯	Gen 1 Major	⎯	⎯	not scored/no intact homolog detected in Gen 1	⎯	⎯	not scored	⎯	⎯	⎯	not scored/no intact homolog detected in Gen 1	⎯	⎯
37767	Not Assigned	Kansase	2013	KSU-USMARC	Clinical and non-Clinical Strains	SRX1923554	1	f	⎯	⎯	not scored	⎯	Gen 1 isoform 1	⎯	Gen 1 Major	⎯	Gen 1 Major	⎯	⎯	not scored/no intact homolog detected in Gen 1	⎯	⎯	not scored	⎯	⎯	⎯	not scored/no intact homolog detected in Gen 1	⎯	⎯
37768	Not Assigned	Kansase	2013	KSU-USMARC	Clinical and non-Clinical Strains	SRX1923555	1	f	⎯	⎯	not scored	⎯	Gen 1 isoform 1	⎯	Gen 1 Major	⎯	Gen 1 Major	⎯	⎯	not scored/no intact homolog detected in Gen 1	⎯	⎯	not scored	⎯	⎯	⎯	not scored/no intact homolog detected in Gen 1	⎯	⎯
37778	Not Assigned	Kansase	2013	KSU-USMARC	Clinical and non-Clinical Strains	SRX1923556	1	b	1	b	2	CP017495	Gen 1 isoform 1	BG548_01775	Gen 1 Major	BG548_12730	Gen 1 Major	BG548_01365	BG548_01630	does not have intact gene	BG548_01640, BG548_01650	not detected	does not have intact gene/multiple stop codons	BG548_02940	BG548_07580	BG548_09245	not detected	not detected	BG548_11865
37779	Not Assigned	Kansase	2013	KSU-USMARC	Clinical and non-Clinical Strains	SRX1923557	1	b	⎯	⎯	not scored	⎯	Gen 1 isoform 1	⎯	Gen 1 Major	⎯	Gen 1 Major	⎯	⎯	not scored/no intact homolog detected in Gen 1	⎯	⎯	not scored	⎯	⎯	⎯	not scored/no intact homolog detected in Gen 1	⎯	⎯
37780	Not Assigned	Kansase	2013	KSU-USMARC	Clinical and non-Clinical Strains	SRX1923558	1	b	⎯	⎯	not scored	⎯	Gen 1 isoform 1	⎯	Gen 1 Major	⎯	Gen 1 Major	⎯	⎯	not scored/no intact homolog detected in Gen 1	⎯	⎯	not scored	⎯	⎯	⎯	not scored/no intact homolog detected in Gen 1	⎯	⎯
37821	Not Assigned	Kansase	2013	KSU-USMARC	Clinical and non-Clinical Strains	SRX1923559	1	b	⎯	⎯	not scored	⎯	Gen 1 isoform 1	⎯	Gen 1 Major	⎯	Gen 1 Major	⎯	⎯	not scored/no intact homolog detected in Gen 1	⎯	⎯	not scored	⎯	⎯	⎯	not scored/no intact homolog detected in Gen 1	⎯	⎯
37822	Not Assigned	Kansase	2013	KSU-USMARC	Clinical and non-Clinical Strains	SRX1923560	1	b	⎯	⎯	not scored	⎯	Gen 1 isoform 1	⎯	Gen 1 Major	⎯	Gen 1 Major	⎯	⎯	not scored/no intact homolog detected in Gen 1	⎯	⎯	not scored	⎯	⎯	⎯	not scored/no intact homolog detected in Gen 1	⎯	⎯
37823	Not Assigned	Kansase	2013	KSU-USMARC	Clinical and non-Clinical Strains	SRX1923562	1	b	⎯	⎯	not scored	⎯	Gen 1 isoform 1	⎯	Gen 1 Major	⎯	Gen 1 Major	⎯	⎯	not scored/no intact homolog detected in Gen 1	⎯	⎯	not scored	⎯	⎯	⎯	not scored/no intact homolog detected in Gen 1	⎯	⎯
37836	Not Assigned	Kansase	2013	KSU-USMARC	Clinical and non-Clinical Strains	SRX1923563	2	b	⎯	⎯	not scored	⎯	Gen 2 isoform 1	⎯	Gen 2 Major	⎯	Gen 2 Major	⎯	⎯	not scored	⎯	⎯	not scored	⎯	⎯	⎯	not scored	⎯	⎯
37837	Not Assigned	Kansase	2013	KSU-USMARC	Clinical and non-Clinical Strains	SRX1923564	2	b	⎯	⎯	not scored	⎯	Gen 2 isoform 1	⎯	Gen 2 Major	⎯	Gen 2 Major	⎯	⎯	not scored	⎯	⎯	not scored	⎯	⎯	⎯	not scored	⎯	⎯
37838	Not Assigned	Kansase	2013	KSU-USMARC	Clinical and non-Clinical Strains	SRX1923565	2	b	⎯	⎯	not scored	⎯	Gen 2 isoform 1	⎯	Gen 2 Major	⎯	Gen 2 Major	⎯	⎯	not scored	⎯	⎯	not scored	⎯	⎯	⎯	not scored	⎯	⎯
37849	Not Assigned	Kansase	2013	KSU-USMARC	Clinical and non-Clinical Strains	SRX1923566	1	f	⎯	⎯	not scored	⎯	Gen 1 isoform 1	⎯	Gen 1 Major	⎯	Gen 1 Major	⎯	⎯	not scored/no intact homolog detected in Gen 1	⎯	⎯	not scored	⎯	⎯	⎯	not scored/no intact homolog detected in Gen 1	⎯	⎯
37857	Not Assigned	Kansase	2013	KSU-USMARC	Clinical and non-Clinical Strains	SRX1923567	2	d	⎯	⎯	not scored	⎯	Gen 2 isoform 2	⎯	Gen 2 Major	⎯	Gen 2 Major	⎯	⎯	not scored	⎯	⎯	not scored	⎯	⎯	⎯	not scored	⎯	⎯
37858	Not Assigned	Kansase	2013	KSU-USMARC	Clinical and non-Clinical Strains	SRX1923568	2	d	⎯	⎯	not scored	⎯	Gen 2 isoform 2	⎯	Gen 2 Major	⎯	Gen 2 Major	⎯	⎯	not scored	⎯	⎯	not scored	⎯	⎯	⎯	not scored	⎯	⎯
37859	Not Assigned	Kansase	2013	KSU-USMARC	Clinical and non-Clinical Strains	SRX1923569	2	d	⎯	⎯	not scored	⎯	Gen 2 isoform 2	⎯	Gen 2 Major	⎯	Gen 2 Major	⎯	⎯	not scored	⎯	⎯	not scored	⎯	⎯	⎯	not scored	⎯	⎯
37880	Not Assigned	Kansase	2013	KSU-USMARC	Clinical and non-Clinical Strains	SRX1923570	1	b	⎯	⎯	not scored	⎯	Gen 1 isoform 1	⎯	Gen 1 Major	⎯	Gen 1 Major	⎯	⎯	not scored/no intact homolog detected in Gen 1	⎯	⎯	not scored	⎯	⎯	⎯	not scored/no intact homolog detected in Gen 1	⎯	⎯
37881	Not Assigned	Kansase	2013	KSU-USMARC	Clinical and non-Clinical Strains	SRX1923571	1	b	⎯	⎯	not scored	⎯	Gen 1 isoform 1	⎯	Gen 1 Major	⎯	Gen 1 Major	⎯	⎯	not scored/no intact homolog detected in Gen 1	⎯	⎯	not scored	⎯	⎯	⎯	not scored/no intact homolog detected in Gen 1	⎯	⎯
37882	Not Assigned	Kansase	2013	KSU-USMARC	Clinical and non-Clinical Strains	SRX1923573	1	b	⎯	⎯	not scored	⎯	Gen 1 isoform 1	⎯	Gen 1 Major	⎯	Gen 1 Major	⎯	⎯	not scored/no intact homolog detected in Gen 1	⎯	⎯	not scored	⎯	⎯	⎯	not scored/no intact homolog detected in Gen 1	⎯	⎯
37902	Not Assigned	Kansase	2013	KSU-USMARC	Clinical and non-Clinical Strains	SRX1923574	1	f	⎯	⎯	not scored	⎯	Gen 1 isoform 1	⎯	Gen 1 Major	⎯	Gen 1 Major	⎯	⎯	not scored/no intact homolog detected in Gen 1	⎯	⎯	not scored	⎯	⎯	⎯	not scored/no intact homolog detected in Gen 1	⎯	⎯
37903	Not Assigned	Kansase	2013	KSU-USMARC	Clinical and non-Clinical Strains	SRX1923575	1	f	⎯	⎯	not scored	⎯	Gen 1 isoform 1	⎯	Gen 1 Major	⎯	Gen 1 Major	⎯	⎯	not scored/no intact homolog detected in Gen 1	⎯	⎯	not scored	⎯	⎯	⎯	not scored/no intact homolog detected in Gen 1	⎯	⎯
37904	Not Assigned	Kansase	2013	KSU-USMARC	Clinical and non-Clinical Strains	SRX1923576	1	f	⎯	⎯	not scored	⎯	Gen 1 isoform 1	⎯	Gen 1 Major	⎯	Gen 1 Major	⎯	⎯	not scored/no intact homolog detected in Gen 1	⎯	⎯	not scored	⎯	⎯	⎯	not scored/no intact homolog detected in Gen 1	⎯	⎯
37915	Not Assigned	Kansase	2013	KSU-USMARC	Clinical and non-Clinical Strains	SRX1923577	1	b	⎯	⎯	not scored	⎯	Gen 1 isoform 1	⎯	Gen 1 Major	⎯	Gen 1 Major	⎯	⎯	not scored/no intact homolog detected in Gen 1	⎯	⎯	not scored	⎯	⎯	⎯	not scored/no intact homolog detected in Gen 1	⎯	⎯
37916	Not Assigned	Kansase	2013	KSU-USMARC	Clinical and non-Clinical Strains	SRX1923578	1	b	⎯	⎯	not scored	⎯	Gen 1 isoform 1	⎯	Gen 1 Major	⎯	Gen 1 Major	⎯	⎯	not scored/no intact homolog detected in Gen 1	⎯	⎯	not scored	⎯	⎯	⎯	not scored/no intact homolog detected in Gen 1	⎯	⎯
37917	Not Assigned	Kansase	2013	KSU-USMARC	Clinical and non-Clinical Strains	SRX1923579	1	b	⎯	⎯	not scored	⎯	Gen 1 isoform 1	⎯	Gen 1 Major	⎯	Gen 1 Major	⎯	⎯	not scored/no intact homolog detected in Gen 1	⎯	⎯	not scored	⎯	⎯	⎯	not scored/no intact homolog detected in Gen 1	⎯	⎯
37956	Not Assigned	Kansase	2013	KSU-USMARC	Clinical and non-Clinical Strains	SRX1923580	1	f	⎯	⎯	not scored	⎯	Gen 1 isoform 1	⎯	Gen 1 Major	⎯	Gen 1 Major	⎯	⎯	not scored/no intact homolog detected in Gen 1	⎯	⎯	not scored	⎯	⎯	⎯	not scored/no intact homolog detected in Gen 1	⎯	⎯
37957	Not Assigned	Kansase	2013	KSU-USMARC	Clinical and non-Clinical Strains	SRX1923581	1	f	⎯	⎯	not scored	⎯	Gen 1 isoform 1	⎯	Gen 1 Major	⎯	Gen 1 Major	⎯	⎯	not scored/no intact homolog detected in Gen 1	⎯	⎯	not scored	⎯	⎯	⎯	not scored/no intact homolog detected in Gen 1	⎯	⎯
38072	Not Assigned	Kansase	2013	KSU-USMARC	Clinical and non-Clinical Strains	SRX1923582	1	f	⎯	⎯	not scored	⎯	Gen 1 isoform 1	⎯	Gen 1 Major	⎯	Gen 1 Major	⎯	⎯	not scored/no intact homolog detected in Gen 1	⎯	⎯	not scored	⎯	⎯	⎯	not scored/no intact homolog detected in Gen 1	⎯	⎯
38073	Not Assigned	Kansase	2013	KSU-USMARC	Clinical and non-Clinical Strains	SRX1923430	1	f	⎯	⎯	not scored	⎯	Gen 1 isoform 1	⎯	Gen 1 Major	⎯	Gen 1 Major	⎯	⎯	not scored/no intact homolog detected in Gen 1	⎯	⎯	not scored	⎯	⎯	⎯	not scored/no intact homolog detected in Gen 1	⎯	⎯
38074	Not Assigned	Kansase	2013	KSU-USMARC	Clinical and non-Clinical Strains	SRX1923431	1	f	⎯	⎯	not scored	⎯	Gen 1 isoform 1	⎯	Gen 1 Major	⎯	Gen 1 Major	⎯	⎯	not scored/no intact homolog detected in Gen 1	⎯	⎯	not scored	⎯	⎯	⎯	not scored/no intact homolog detected in Gen 1	⎯	⎯
38089	Not Assigned	Kansase	2013	KSU-USMARC	Clinical and non-Clinical Strains	SRX1923432	1	f	1	f	2	CP017494	Gen 1 isoform 1	BG567_01775	Gen 1 Major	BG567_02270	Gen 1 Major	BG567_01365	BG567_01630	does not have intact gene	BG567_01640, BG567_01650	not detected	does not have intact gene/multiple stop codons	BG567_03110	BG567_07730	BG567_09395	not detected	not detected	BG567_12015
38090	Not Assigned	Kansase	2013	KSU-USMARC	Clinical and non-Clinical Strains	SRX1923433	1	f	⎯	⎯	not scored	⎯	Gen 1 isoform 1	⎯	Gen 1 Major	⎯	Gen 1 Major	⎯	⎯	not scored/no intact homolog detected in Gen 1	⎯	⎯	not scored	⎯	⎯	⎯	not scored/no intact homolog detected in Gen 1	⎯	⎯
38091	Not Assigned	Kansase	2013	KSU-USMARC	Clinical and non-Clinical Strains	SRX1923434	1	f	⎯	⎯	not scored	⎯	Gen 1 isoform 1	⎯	Gen 1 Major	⎯	Gen 1 Major	⎯	⎯	not scored/no intact homolog detected in Gen 1	⎯	⎯	not scored	⎯	⎯	⎯	not scored/no intact homolog detected in Gen 1	⎯	⎯
38101	Not Assigned	Kansase	2013	KSU-USMARC	Clinical and non-Clinical Strains	SRX1923435	1	f	⎯	⎯	not scored	⎯	Gen 1 isoform 1	⎯	Gen 1 Major	⎯	Gen 1 Major	⎯	⎯	not scored/no intact homolog detected in Gen 1	⎯	⎯	not scored	⎯	⎯	⎯	not scored/no intact homolog detected in Gen 1	⎯	⎯
38102	Not Assigned	Kansase	2013	KSU-USMARC	Clinical and non-Clinical Strains	SRX1923436	1	f	⎯	⎯	not scored	⎯	Gen 1 isoform 1	⎯	Gen 1 Major	⎯	Gen 1 Major	⎯	⎯	not scored/no intact homolog detected in Gen 1	⎯	⎯	not scored	⎯	⎯	⎯	not scored/no intact homolog detected in Gen 1	⎯	⎯
38103	Not Assigned	Kansase	2013	KSU-USMARC	Clinical and non-Clinical Strains	SRX1923437	1	f	⎯	⎯	not scored	⎯	Gen 1 isoform 1	⎯	Gen 1 Major	⎯	Gen 1 Major	⎯	⎯	not scored/no intact homolog detected in Gen 1	⎯	⎯	not scored	⎯	⎯	⎯	not scored/no intact homolog detected in Gen 1	⎯	⎯
38113	Not Assigned	Kansase	2013	KSU-USMARC	Clinical and non-Clinical Strains	SRX1923438	1	f	⎯	⎯	not scored	⎯	Gen 1 isoform 1	⎯	Gen 1 Major	⎯	Gen 1 Major	⎯	⎯	not scored/no intact homolog detected in Gen 1	⎯	⎯	not scored	⎯	⎯	⎯	not scored/no intact homolog detected in Gen 1	⎯	⎯
38114	Not Assigned	Kansase	2013	KSU-USMARC	Clinical and non-Clinical Strains	SRX1923439	1	f	⎯	⎯	not scored	⎯	Gen 1 isoform 1	⎯	Gen 1 Major	⎯	Gen 1 Major	⎯	⎯	not scored/no intact homolog detected in Gen 1	⎯	⎯	not scored	⎯	⎯	⎯	not scored/no intact homolog detected in Gen 1	⎯	⎯
38115	Not Assigned	Kansase	2013	KSU-USMARC	Clinical and non-Clinical Strains	SRX1923441	1	f	⎯	⎯	not scored	⎯	Gen 1 isoform 1	⎯	Gen 1 Major	⎯	Gen 1 Major	⎯	⎯	not scored/no intact homolog detected in Gen 1	⎯	⎯	not scored	⎯	⎯	⎯	not scored/no intact homolog detected in Gen 1	⎯	⎯
38119	Not Assigned	Kansase	2013	KSU-USMARC	Clinical and non-Clinical Strains	SRX1923442	1	f	⎯	⎯	not scored	⎯	Gen 1 isoform 1	⎯	Gen 1 Major	⎯	Gen 1 Major	⎯	⎯	not scored/no intact homolog detected in Gen 1	⎯	⎯	not scored	⎯	⎯	⎯	not scored/no intact homolog detected in Gen 1	⎯	⎯
38120	Not Assigned	Kansase	2013	KSU-USMARC	Clinical and non-Clinical Strains	SRX1923443	1	f	1	f	2	CP017493	Gen 1 isoform 1	BG568_01775	Gen 1 Major	BG568_02270	Gen 1 Major	BG568_01365	BG568_01630	does not have intact gene	BG568_01640, BG568_01650	not detected	does not have intact gene/multiple stop codons	BG568_03110	BG568_07735	BG568_09405	not detected	not detected	BG568_12025
38121	Not Assigned	Kansase	2013	KSU-USMARC	Clinical and non-Clinical Strains	SRX1923444	1	f	⎯	⎯	not scored	⎯	Gen 1 isoform 1	⎯	Gen 1 Major	⎯	Gen 1 Major	⎯	⎯	not scored/no intact homolog detected in Gen 1	⎯	⎯	not scored	⎯	⎯	⎯	not scored/no intact homolog detected in Gen 1	⎯	⎯
38134	Not Assigned	Kansase	2013	KSU-USMARC	Clinical and non-Clinical Strains	SRX1923445	1	f	⎯	⎯	not scored	⎯	Gen 1 isoform 1	⎯	Gen 1 Major	⎯	Gen 1 Major	⎯	⎯	not scored/no intact homolog detected in Gen 1	⎯	⎯	not scored	⎯	⎯	⎯	not scored/no intact homolog detected in Gen 1	⎯	⎯
38135	Not Assigned	Kansase	2013	KSU-USMARC	Clinical and non-Clinical Strains	SRX1923446	1	f	⎯	⎯	not scored	⎯	Gen 1 isoform 1	⎯	Gen 1 Major	⎯	Gen 1 Major	⎯	⎯	not scored/no intact homolog detected in Gen 1	⎯	⎯	not scored	⎯	⎯	⎯	not scored/no intact homolog detected in Gen 1	⎯	⎯
38136	Not Assigned	Kansase	2013	KSU-USMARC	Clinical and non-Clinical Strains	SRX1923447	1	f	⎯	⎯	not scored	⎯	Gen 1 isoform 1	⎯	Gen 1 Major	⎯	Gen 1 Major	⎯	⎯	not scored/no intact homolog detected in Gen 1	⎯	⎯	not scored	⎯	⎯	⎯	not scored/no intact homolog detected in Gen 1	⎯	⎯
38146	Not Assigned	Kansase	2013	KSU-USMARC	Clinical and non-Clinical Strains	SRX1923448	1	f	⎯	⎯	not scored	⎯	Gen 1 isoform 1	⎯	Gen 1 Major	⎯	Gen 1 Major	⎯	⎯	not scored/no intact homolog detected in Gen 1	⎯	⎯	not scored	⎯	⎯	⎯	not scored/no intact homolog detected in Gen 1	⎯	⎯
38147	Not Assigned	Kansase	2013	KSU-USMARC	Clinical and non-Clinical Strains	SRX1923449	1	f	⎯	⎯	not scored	⎯	Gen 1 isoform 1	⎯	Gen 1 Major	⎯	Gen 1 Major	⎯	⎯	not scored/no intact homolog detected in Gen 1	⎯	⎯	not scored	⎯	⎯	⎯	not scored/no intact homolog detected in Gen 1	⎯	⎯
38148	Not Assigned	Kansase	2013	KSU-USMARC	Clinical and non-Clinical Strains	SRX1923450	1	f	⎯	⎯	not scored	⎯	Gen 1 isoform 1	⎯	Gen 1 Major	⎯	Gen 1 Major	⎯	⎯	not scored/no intact homolog detected in Gen 1	⎯	⎯	not scored	⎯	⎯	⎯	not scored/no intact homolog detected in Gen 1	⎯	⎯
38158	Not Assigned	Kansase	2013	KSU-USMARC	Clinical and non-Clinical Strains	SRX1923452	1	f	⎯	⎯	not scored	⎯	Gen 1 isoform 1	⎯	Gen 1 Major	⎯	Gen 1 Major	⎯	⎯	not scored/no intact homolog detected in Gen 1	⎯	⎯	not scored	⎯	⎯	⎯	not scored/no intact homolog detected in Gen 1	⎯	⎯
38159	Not Assigned	Kansase	2013	KSU-USMARC	Clinical and non-Clinical Strains	SRX1923453	1	f	⎯	⎯	not scored	⎯	Gen 1 isoform 1	⎯	Gen 1 Major	⎯	Gen 1 Major	⎯	⎯	not scored/no intact homolog detected in Gen 1	⎯	⎯	not scored	⎯	⎯	⎯	not scored/no intact homolog detected in Gen 1	⎯	⎯
38160	Not Assigned	Kansase	2013	KSU-USMARC	Clinical and non-Clinical Strains	SRX1923454	1	f	⎯	⎯	not scored	⎯	Gen 1 isoform 1	⎯	Gen 1 Major	⎯	Gen 1 Major	⎯	⎯	not scored/no intact homolog detected in Gen 1	⎯	⎯	not scored	⎯	⎯	⎯	not scored/no intact homolog detected in Gen 1	⎯	⎯
38164	Not Assigned	Kansase	2013	KSU-USMARC	Clinical and non-Clinical Strains	SRX1923455	1	f	⎯	⎯	not scored	⎯	Gen 1 isoform 1	⎯	Gen 1 Major	⎯	Gen 1 Major	⎯	⎯	not scored/no intact homolog detected in Gen 1	⎯	⎯	not scored	⎯	⎯	⎯	not scored/no intact homolog detected in Gen 1	⎯	⎯
38165	Not Assigned	Kansase	2013	KSU-USMARC	Clinical and non-Clinical Strains	SRX1923456	1	f	⎯	⎯	not scored	⎯	Gen 1 isoform 1	⎯	Gen 1 Major	⎯	Gen 1 Major	⎯	⎯	not scored/no intact homolog detected in Gen 1	⎯	⎯	not scored	⎯	⎯	⎯	not scored/no intact homolog detected in Gen 1	⎯	⎯
38166	Not Assigned	Kansase	2013	KSU-USMARC	Clinical and non-Clinical Strains	SRX1923457	1	f	⎯	⎯	not scored	⎯	Gen 1 isoform 1	⎯	Gen 1 Major	⎯	Gen 1 Major	⎯	⎯	not scored/no intact homolog detected in Gen 1	⎯	⎯	not scored	⎯	⎯	⎯	not scored/no intact homolog detected in Gen 1	⎯	⎯
38176	Not Assigned	Kansase	2013	KSU-USMARC	Clinical and non-Clinical Strains	SRX1923458	1	f	⎯	⎯	not scored	⎯	Gen 1 isoform 1	⎯	Gen 1 Major	⎯	Gen 1 Major	⎯	⎯	not scored/no intact homolog detected in Gen 1	⎯	⎯	not scored	⎯	⎯	⎯	not scored/no intact homolog detected in Gen 1	⎯	⎯
38177	Not Assigned	Kansase	2013	KSU-USMARC	Clinical and non-Clinical Strains	SRX1923459	1	f	⎯	⎯	not scored	⎯	Gen 1 isoform 1	⎯	Gen 1 Major	⎯	Gen 1 Major	⎯	⎯	not scored/no intact homolog detected in Gen 1	⎯	⎯	not scored	⎯	⎯	⎯	not scored/no intact homolog detected in Gen 1	⎯	⎯
38178	Not Assigned	Kansase	2013	KSU-USMARC	Clinical and non-Clinical Strains	SRX1923460	1	f	⎯	⎯	not scored	⎯	Gen 1 isoform 1	⎯	Gen 1 Major	⎯	Gen 1 Major	⎯	⎯	not scored/no intact homolog detected in Gen 1	⎯	⎯	not scored	⎯	⎯	⎯	not scored/no intact homolog detected in Gen 1	⎯	⎯
38188	Not Assigned	Kansase	2013	KSU-USMARC	Clinical and non-Clinical Strains	SRX1923461	1	f	⎯	⎯	not scored	⎯	Gen 1 isoform 1	⎯	Gen 1 Major	⎯	Gen 1 Major	⎯	⎯	not scored/no intact homolog detected in Gen 1	⎯	⎯	not scored	⎯	⎯	⎯	not scored/no intact homolog detected in Gen 1	⎯	⎯
38189	Not Assigned	Kansase	2013	KSU-USMARC	Clinical and non-Clinical Strains	SRX1923463	1	f	⎯	⎯	not scored	⎯	Gen 1 isoform 1	⎯	Gen 1 Major	⎯	Gen 1 Major	⎯	⎯	not scored/no intact homolog detected in Gen 1	⎯	⎯	not scored	⎯	⎯	⎯	not scored/no intact homolog detected in Gen 1	⎯	⎯
38190	Not Assigned	Kansase	2013	KSU-USMARC	Clinical and non-Clinical Strains	SRX1923464	1	f	⎯	⎯	not scored	⎯	Gen 1 isoform 1	⎯	Gen 1 Major	⎯	Gen 1 Major	⎯	⎯	not scored/no intact homolog detected in Gen 1	⎯	⎯	not scored	⎯	⎯	⎯	not scored/no intact homolog detected in Gen 1	⎯	⎯
38200	Not Assigned	Kansase	2013	KSU-USMARC	Clinical and non-Clinical Strains	SRX1923465	1	f	⎯	⎯	not scored	⎯	Gen 1 isoform 1	⎯	Gen 1 Major	⎯	Gen 1 Major	⎯	⎯	not scored/no intact homolog detected in Gen 1	⎯	⎯	not scored	⎯	⎯	⎯	not scored/no intact homolog detected in Gen 1	⎯	⎯
38201	Not Assigned	Kansase	2013	KSU-USMARC	Clinical and non-Clinical Strains	SRX1923466	1	f	⎯	⎯	not scored	⎯	Gen 1 isoform 1	⎯	Gen 1 Major	⎯	Gen 1 Major	⎯	⎯	not scored/no intact homolog detected in Gen 1	⎯	⎯	not scored	⎯	⎯	⎯	not scored/no intact homolog detected in Gen 1	⎯	⎯
38202	Not Assigned	Kansase	2013	KSU-USMARC	Clinical and non-Clinical Strains	SRX1923467	1	f	1	f	2	CP017492	Gen 1 isoform 1	BG569_01775	Gen 1 Major	BG569_02270	Gen 1 Major	BG569_01365	BG569_01630	does not have intact gene	BG569_01640, BG569_01650	not detected	does not have intact gene/multiple stop codons	BG569_03110	BG569_07735	BG569_09405	not detected	not detected	BG569_12025
38212	Not Assigned	Kansase	2013	KSU-USMARC	Clinical and non-Clinical Strains	SRX1923468	1	f	⎯	⎯	not scored	⎯	Gen 1 isoform 1	⎯	Gen 1 Major	⎯	Gen 1 Major	⎯	⎯	not scored/no intact homolog detected in Gen 1	⎯	⎯	not scored	⎯	⎯	⎯	not scored/no intact homolog detected in Gen 1	⎯	⎯
38213	Not Assigned	Kansase	2013	KSU-USMARC	Clinical and non-Clinical Strains	SRX1923469	1	f	⎯	⎯	not scored	⎯	Gen 1 isoform 1	⎯	Gen 1 Major	⎯	Gen 1 Major	⎯	⎯	not scored/no intact homolog detected in Gen 1	⎯	⎯	not scored	⎯	⎯	⎯	not scored/no intact homolog detected in Gen 1	⎯	⎯
38214	Not Assigned	Kansase	2013	KSU-USMARC	Clinical and non-Clinical Strains	SRX1923471	1	f	⎯	⎯	not scored	⎯	Gen 1 isoform 1	⎯	Gen 1 Major	⎯	Gen 1 Major	⎯	⎯	not scored/no intact homolog detected in Gen 1	⎯	⎯	not scored	⎯	⎯	⎯	not scored/no intact homolog detected in Gen 1	⎯	⎯
38226	Not Assigned	Kansase	2013	KSU-USMARC	Clinical and non-Clinical Strains	SRX1923477	1	f	⎯	⎯	not scored	⎯	Gen 1 isoform 1	⎯	Gen 1 Major	⎯	Gen 1 Major	⎯	⎯	not scored/no intact homolog detected in Gen 1	⎯	⎯	not scored	⎯	⎯	⎯	not scored/no intact homolog detected in Gen 1	⎯	⎯
38236	Not Assigned	Kansase	2013	KSU-USMARC	Clinical and non-Clinical Strains	SRX1923478	1	f	⎯	⎯	not scored	⎯	Gen 1 isoform 1	⎯	Gen 1 Major	⎯	Gen 1 Major	⎯	⎯	not scored/no intact homolog detected in Gen 1	⎯	⎯	not scored	⎯	⎯	⎯	not scored/no intact homolog detected in Gen 1	⎯	⎯
38237	Not Assigned	Kansase	2013	KSU-USMARC	Clinical and non-Clinical Strains	SRX1923480	1	f	⎯	⎯	not scored	⎯	Gen 1 isoform 1	⎯	Gen 1 Major	⎯	Gen 1 Major	⎯	⎯	not scored/no intact homolog detected in Gen 1	⎯	⎯	not scored	⎯	⎯	⎯	not scored/no intact homolog detected in Gen 1	⎯	⎯
38238	Not Assigned	Kansase	2013	KSU-USMARC	Clinical and non-Clinical Strains	SRX1923481	1	f	⎯	⎯	not scored	⎯	Gen 1 isoform 1	⎯	Gen 1 Major	⎯	Gen 1 Major	⎯	⎯	not scored/no intact homolog detected in Gen 1	⎯	⎯	not scored	⎯	⎯	⎯	not scored/no intact homolog detected in Gen 1	⎯	⎯
38248	Not Assigned	Kansase	2013	KSU-USMARC	Clinical and non-Clinical Strains	SRX1923482	1	f	⎯	⎯	not scored	⎯	Gen 1 isoform 1	⎯	Gen 1 Major	⎯	Gen 1 Major	⎯	⎯	not scored/no intact homolog detected in Gen 1	⎯	⎯	not scored	⎯	⎯	⎯	not scored/no intact homolog detected in Gen 1	⎯	⎯
38249	Not Assigned	Kansase	2013	KSU-USMARC	Clinical and non-Clinical Strains	SRX1923483	1	f	⎯	⎯	not scored	⎯	Gen 1 isoform 1	⎯	Gen 1 Major	⎯	Gen 1 Major	⎯	⎯	not scored/no intact homolog detected in Gen 1	⎯	⎯	not scored	⎯	⎯	⎯	not scored/no intact homolog detected in Gen 1	⎯	⎯
38250	Not Assigned	Kansase	2013	KSU-USMARC	Clinical and non-Clinical Strains	SRX1923484	1	f	⎯	⎯	not scored	⎯	Gen 1 isoform 1	⎯	Gen 1 Major	⎯	Gen 1 Major	⎯	⎯	not scored/no intact homolog detected in Gen 1	⎯	⎯	not scored	⎯	⎯	⎯	not scored/no intact homolog detected in Gen 1	⎯	⎯
38266	Not Assigned	Kansase	2013	KSU-USMARC	Clinical and non-Clinical Strains	SRX1923485	1	f	⎯	⎯	not scored	⎯	Gen 1 isoform 1	⎯	Gen 1 Major	⎯	Gen 1 Major	⎯	⎯	not scored/no intact homolog detected in Gen 1	⎯	⎯	not scored	⎯	⎯	⎯	not scored/no intact homolog detected in Gen 1	⎯	⎯
38267	Not Assigned	Kansase	2013	KSU-USMARC	Clinical and non-Clinical Strains	SRX1923486	1	f	⎯	⎯	not scored	⎯	Gen 1 isoform 1	⎯	Gen 1 Major	⎯	Gen 1 Major	⎯	⎯	not scored/no intact homolog detected in Gen 1	⎯	⎯	not scored	⎯	⎯	⎯	not scored/no intact homolog detected in Gen 1	⎯	⎯
38268	Not Assigned	Kansase	2013	KSU-USMARC	Clinical and non-Clinical Strains	SRX1923487	1	f	⎯	⎯	not scored	⎯	Gen 1 isoform 1	⎯	Gen 1 Major	⎯	Gen 1 Major	⎯	⎯	not scored/no intact homolog detected in Gen 1	⎯	⎯	not scored	⎯	⎯	⎯	not scored/no intact homolog detected in Gen 1	⎯	⎯
38278	Not Assigned	Kansase	2013	KSU-USMARC	Clinical and non-Clinical Strains	SRX1923488	1	f	⎯	⎯	not scored	⎯	Gen 1 isoform 1	⎯	Gen 1 Major	⎯	Gen 1 Major	⎯	⎯	not scored/no intact homolog detected in Gen 1	⎯	⎯	not scored	⎯	⎯	⎯	not scored/no intact homolog detected in Gen 1	⎯	⎯
38279	Not Assigned	Kansase	2013	KSU-USMARC	Clinical and non-Clinical Strains	SRX1923489	1	f	⎯	⎯	not scored	⎯	Gen 1 isoform 1	⎯	Gen 1 Major	⎯	Gen 1 Major	⎯	⎯	not scored/no intact homolog detected in Gen 1	⎯	⎯	not scored	⎯	⎯	⎯	not scored/no intact homolog detected in Gen 1	⎯	⎯
38280	Not Assigned	Kansase	2013	KSU-USMARC	Clinical and non-Clinical Strains	SRX1923594	1	f	⎯	⎯	not scored	⎯	Gen 1 isoform 1	⎯	Gen 1 Major	⎯	Gen 1 Major	⎯	⎯	not scored/no intact homolog detected in Gen 1	⎯	⎯	not scored	⎯	⎯	⎯	not scored/no intact homolog detected in Gen 1	⎯	⎯
38290	Not Assigned	Kansase	2013	KSU-USMARC	Clinical and non-Clinical Strains	SRX1923595	1	f	⎯	⎯	not scored	⎯	Gen 1 isoform 1	⎯	Gen 1 Major	⎯	Gen 1 Major	⎯	⎯	not scored/no intact homolog detected in Gen 1	⎯	⎯	not scored	⎯	⎯	⎯	not scored/no intact homolog detected in Gen 1	⎯	⎯
38291	Not Assigned	Kansase	2013	KSU-USMARC	Clinical and non-Clinical Strains	SRX1923656	1	f	⎯	⎯	not scored	⎯	Gen 1 isoform 1	⎯	Gen 1 Major	⎯	Gen 1 Major	⎯	⎯	not scored/no intact homolog detected in Gen 1	⎯	⎯	not scored	⎯	⎯	⎯	not scored/no intact homolog detected in Gen 1	⎯	⎯
38292	Not Assigned	Kansase	2013	KSU-USMARC	Clinical and non-Clinical Strains	SRX1923667	1	f	⎯	⎯	not scored	⎯	Gen 1 isoform 1	⎯	Gen 1 Major	⎯	Gen 1 Major	⎯	⎯	not scored/no intact homolog detected in Gen 1	⎯	⎯	not scored	⎯	⎯	⎯	not scored/no intact homolog detected in Gen 1	⎯	⎯
38302	Not Assigned	Kansase	2013	KSU-USMARC	Clinical and non-Clinical Strains	SRX1923678	1	f	⎯	⎯	not scored	⎯	Gen 1 isoform 1	⎯	Gen 1 Major	⎯	Gen 1 Major	⎯	⎯	not scored/no intact homolog detected in Gen 1	⎯	⎯	not scored	⎯	⎯	⎯	not scored/no intact homolog detected in Gen 1	⎯	⎯
38304	Not Assigned	Kansase	2013	KSU-USMARC	Clinical and non-Clinical Strains	SRX1923689	1	f	⎯	⎯	not scored	⎯	Gen 1 isoform 1	⎯	Gen 1 Major	⎯	Gen 1 Major	⎯	⎯	not scored/no intact homolog detected in Gen 1	⎯	⎯	not scored	⎯	⎯	⎯	not scored/no intact homolog detected in Gen 1	⎯	⎯
38314	Not Assigned	Kansase	2013	KSU-USMARC	Clinical and non-Clinical Strains	SRX1923700	1	f	⎯	⎯	not scored	⎯	Gen 1 isoform 1	⎯	Gen 1 Major	⎯	Gen 1 Major	⎯	⎯	not scored/no intact homolog detected in Gen 1	⎯	⎯	not scored	⎯	⎯	⎯	not scored/no intact homolog detected in Gen 1	⎯	⎯
38315	Not Assigned	Kansase	2013	KSU-USMARC	Clinical and non-Clinical Strains	SRX1923711	1	f	⎯	⎯	not scored	⎯	Gen 1 isoform 1	⎯	Gen 1 Major	⎯	Gen 1 Major	⎯	⎯	not scored/no intact homolog detected in Gen 1	⎯	⎯	not scored	⎯	⎯	⎯	not scored/no intact homolog detected in Gen 1	⎯	⎯
38316	Not Assigned	Kansase	2013	KSU-USMARC	Clinical and non-Clinical Strains	SRX1923722	1	f	⎯	⎯	not scored	⎯	Gen 1 isoform 1	⎯	Gen 1 Major	⎯	Gen 1 Major	⎯	⎯	not scored/no intact homolog detected in Gen 1	⎯	⎯	not scored	⎯	⎯	⎯	not scored/no intact homolog detected in Gen 1	⎯	⎯
38329	Not Assigned	Kansase	2013	KSU-USMARC	Clinical and non-Clinical Strains	SRX1923733	1	f	⎯	⎯	not scored	⎯	Gen 1 isoform 1	⎯	Gen 1 Major	⎯	Gen 1 Major	⎯	⎯	not scored/no intact homolog detected in Gen 1	⎯	⎯	not scored	⎯	⎯	⎯	not scored/no intact homolog detected in Gen 1	⎯	⎯
38330	Not Assigned	Kansase	2013	KSU-USMARC	Clinical and non-Clinical Strains	SRX1923596	1	f	⎯	⎯	not scored	⎯	Gen 1 isoform 1	⎯	Gen 1 Major	⎯	Gen 1 Major	⎯	⎯	not scored/no intact homolog detected in Gen 1	⎯	⎯	not scored	⎯	⎯	⎯	not scored/no intact homolog detected in Gen 1	⎯	⎯
38331	Not Assigned	Kansase	2013	KSU-USMARC	Clinical and non-Clinical Strains	SRX1923607	1	f	⎯	⎯	not scored	⎯	Gen 1 isoform 1	⎯	Gen 1 Major	⎯	Gen 1 Major	⎯	⎯	not scored/no intact homolog detected in Gen 1	⎯	⎯	not scored	⎯	⎯	⎯	not scored/no intact homolog detected in Gen 1	⎯	⎯
38341	Not Assigned	Kansase	2013	KSU-USMARC	Clinical and non-Clinical Strains	SRX1923618	1	f	⎯	⎯	not scored	⎯	Gen 1 isoform 1	⎯	Gen 1 Major	⎯	Gen 1 Major	⎯	⎯	not scored/no intact homolog detected in Gen 1	⎯	⎯	not scored	⎯	⎯	⎯	not scored/no intact homolog detected in Gen 1	⎯	⎯
38342	Not Assigned	Kansase	2013	KSU-USMARC	Clinical and non-Clinical Strains	SRX1923629	1	f	⎯	⎯	not scored	⎯	Gen 1 isoform 1	⎯	Gen 1 Major	⎯	Gen 1 Major	⎯	⎯	not scored/no intact homolog detected in Gen 1	⎯	⎯	not scored	⎯	⎯	⎯	not scored/no intact homolog detected in Gen 1	⎯	⎯
38343	Not Assigned	Kansase	2013	KSU-USMARC	Clinical and non-Clinical Strains	SRX1923640	1	f	⎯	⎯	not scored	⎯	Gen 1 isoform 1	⎯	Gen 1 Major	⎯	Gen 1 Major	⎯	⎯	not scored/no intact homolog detected in Gen 1	⎯	⎯	not scored	⎯	⎯	⎯	not scored/no intact homolog detected in Gen 1	⎯	⎯
38353	Not Assigned	Kansase	2013	KSU-USMARC	Clinical and non-Clinical Strains	SRX1923651	1	f	⎯	⎯	not scored	⎯	Gen 1 isoform 1	⎯	Gen 1 Major	⎯	Gen 1 Major	⎯	⎯	not scored/no intact homolog detected in Gen 1	⎯	⎯	not scored	⎯	⎯	⎯	not scored/no intact homolog detected in Gen 1	⎯	⎯
38354	Not Assigned	Kansase	2013	KSU-USMARC	Clinical and non-Clinical Strains	SRX1923652	1	f	⎯	⎯	not scored	⎯	Gen 1 isoform 1	⎯	Gen 1 Major	⎯	Gen 1 Major	⎯	⎯	not scored/no intact homolog detected in Gen 1	⎯	⎯	not scored	⎯	⎯	⎯	not scored/no intact homolog detected in Gen 1	⎯	⎯
38355	Not Assigned	Kansase	2013	KSU-USMARC	Clinical and non-Clinical Strains	SRX1923653	1	f	⎯	⎯	not scored	⎯	Gen 1 isoform 1	⎯	Gen 1 Major	⎯	Gen 1 Major	⎯	⎯	not scored/no intact homolog detected in Gen 1	⎯	⎯	not scored	⎯	⎯	⎯	not scored/no intact homolog detected in Gen 1	⎯	⎯
38365	Not Assigned	Kansase	2013	KSU-USMARC	Clinical and non-Clinical Strains	SRX1923654	1	i	⎯	⎯	not scored	⎯	Gen 1 isoform 1	⎯	Gen 1 Major	⎯	Gen 1 Major	⎯	⎯	not scored/no intact homolog detected in Gen 1	⎯	⎯	not scored	⎯	⎯	⎯	not scored/no intact homolog detected in Gen 1	⎯	⎯
38374	Not Assigned	Kansase	2013	KSU-USMARC	Clinical and non-Clinical Strains	SRX1923655	2 (corrected here)	not subtyped due to missing data	⎯	⎯	not scored	⎯	Not enough data	⎯	Gen 2 Major	⎯	Gen 2 Major	⎯	⎯	Insufficient sequence coverage	⎯	⎯	not scored	⎯	⎯	⎯	not scored/no intact homolog detected in Gen 1	⎯	⎯
38375	Not Assigned	Kansase	2013	KSU-USMARC	Clinical and non-Clinical Strains	SRX1923657	2	c	⎯	⎯	not scored	⎯	Gen 2 isoform 1	⎯	Gen 2 Major	⎯	Gen 2 Major	⎯	⎯	Gen 2 isoform 1	⎯	⎯	Gen 2 isoform 1	⎯	⎯	⎯	Gen 2 isoform 1	⎯	⎯
38376	Not Assigned	Kansase	2013	KSU-USMARC	Clinical and non-Clinical Strains	SRX1923658	2	c	⎯	⎯	not scored	⎯	Gen 2 isoform 1	⎯	Gen 2 Major	⎯	Gen 2 Major	⎯	⎯	Gen 2 isoform 1	⎯	⎯	Gen 2 isoform 1	⎯	⎯	⎯	Gen 2 isoform 1	⎯	⎯
38389	Not Assigned	Kansase	2013	KSU-USMARC	Clinical and non-Clinical Strains	SRX1923659	1	i	⎯	⎯	not scored	⎯	Gen 1 isoform 1	⎯	Gen 1 Major	⎯	Gen 1 Major	⎯	⎯	not scored/no intact homolog detected in Gen 1	⎯	⎯	not scored	⎯	⎯	⎯	not scored/no intact homolog detected in Gen 1	⎯	⎯
38390	Not Assigned	Kansase	2013	KSU-USMARC	Clinical and non-Clinical Strains	SRX1923660	1	i	⎯	⎯	not scored	⎯	Gen 1 isoform 1	⎯	Gen 1 Major	⎯	Gen 1 Major	⎯	⎯	not scored/no intact homolog detected in Gen 1	⎯	⎯	not scored	⎯	⎯	⎯	not scored/no intact homolog detected in Gen 1	⎯	⎯
38391	Not Assigned	Kansase	2013	KSU-USMARC	Clinical and non-Clinical Strains	SRX1923661	1	i	⎯	⎯	not scored	⎯	Gen 1 isoform 1	⎯	Gen 1 Major	⎯	Gen 1 Major	⎯	⎯	not scored/no intact homolog detected in Gen 1	⎯	⎯	not scored	⎯	⎯	⎯	not scored/no intact homolog detected in Gen 1	⎯	⎯
38404	Not Assigned	Kansase	2013	KSU-USMARC	Clinical and non-Clinical Strains	SRX1923662	2	c	⎯	⎯	not scored	⎯	Gen 2 isoform 1	⎯	Gen 2 Major	⎯	Gen 2 Major	⎯	⎯	Gen 2 isoform 1	⎯	⎯	Gen 2 isoform 1	⎯	⎯	⎯	Gen 2 isoform 1	⎯	⎯
38405	Not Assigned	Kansase	2013	KSU-USMARC	Clinical and non-Clinical Strains	SRX1923663	2	c	⎯	⎯	not scored	⎯	Gen 2 isoform 1	⎯	Gen 2 Major	⎯	Gen 2 Major	⎯	⎯	Gen 2 isoform 1	⎯	⎯	Gen 2 isoform 1	⎯	⎯	⎯	Gen 2 isoform 1	⎯	⎯
38406	Not Assigned	Kansase	2013	KSU-USMARC	Clinical and non-Clinical Strains	SRX1923664	2	c	⎯	⎯	not scored	⎯	Gen 2 isoform 1	⎯	Gen 2 Major	⎯	Gen 2 Major	⎯	⎯	Gen 2 isoform 1	⎯	⎯	Gen 2 isoform 1	⎯	⎯	⎯	Gen 2 isoform 1	⎯	⎯
38433	Not Assigned	Kansase	2013	KSU-USMARC	Clinical and non-Clinical Strains	SRX1923665	2	c	⎯	⎯	not scored	⎯	Gen 2 isoform 1	⎯	Gen 2 Major	⎯	Gen 2 Major	⎯	⎯	Gen 2 isoform 1	⎯	⎯	Gen 2 isoform 1	⎯	⎯	⎯	Gen 2 isoform 1	⎯	⎯
38436	Not Assigned	Kansase	2013	KSU-USMARC	Clinical and non-Clinical Strains	SRX1923666	2	c	⎯	⎯	not scored	⎯	Gen 2 isoform 1	⎯	Gen 2 Major	⎯	Gen 2 Major	⎯	⎯	Gen 2 isoform 1	⎯	⎯	Gen 2 isoform 1	⎯	⎯	⎯	Gen 2 isoform 1	⎯	⎯
38445	Not Assigned	Kansase	2013	KSU-USMARC	Clinical and non-Clinical Strains	SRX1923668	1	i	⎯	⎯	not scored	⎯	Gen 1 isoform 1	⎯	Gen 1 Major	⎯	Gen 1 Major	⎯	⎯	not scored/no intact homolog detected in Gen 1	⎯	⎯	not scored	⎯	⎯	⎯	not scored/no intact homolog detected in Gen 1	⎯	⎯
38446	Not Assigned	Kansase	2013	KSU-USMARC	Clinical and non-Clinical Strains	SRX1923669	1	i	⎯	⎯	not scored	⎯	Gen 1 isoform 1	⎯	Gen 1 Major	⎯	Gen 1 Major	⎯	⎯	not scored/no intact homolog detected in Gen 1	⎯	⎯	not scored	⎯	⎯	⎯	not scored/no intact homolog detected in Gen 1	⎯	⎯
38447	Not Assigned	Kansase	2013	KSU-USMARC	Clinical and non-Clinical Strains	SRX1923670	1	i	⎯	⎯	not scored	⎯	Gen 1 isoform 1	⎯	Gen 1 Major	⎯	Gen 1 Major	⎯	⎯	not scored/no intact homolog detected in Gen 1	⎯	⎯	not scored	⎯	⎯	⎯	not scored/no intact homolog detected in Gen 1	⎯	⎯
38461	Not Assigned	Kansase	2013	KSU-USMARC	Clinical and non-Clinical Strains	SRX1923671	1	i	⎯	⎯	not scored	⎯	Gen 1 isoform 1	⎯	Gen 1 Major	⎯	Gen 1 Major	⎯	⎯	not scored/no intact homolog detected in Gen 1	⎯	⎯	not scored	⎯	⎯	⎯	not scored/no intact homolog detected in Gen 1	⎯	⎯
38463	Not Assigned	Kansase	2013	KSU-USMARC	Clinical and non-Clinical Strains	SRX1923672	1	i	⎯	⎯	not scored	⎯	Gen 1 isoform 1	⎯	Gen 1 Major	⎯	Gen 1 Major	⎯	⎯	not scored/no intact homolog detected in Gen 1	⎯	⎯	not scored	⎯	⎯	⎯	not scored/no intact homolog detected in Gen 1	⎯	⎯
38464	Not Assigned	Kansase	2013	KSU-USMARC	Clinical and non-Clinical Strains	SRX1923673	1	i	⎯	⎯	not scored	⎯	Gen 1 isoform 1	⎯	Gen 1 Major	⎯	Gen 1 Major	⎯	⎯	not scored/no intact homolog detected in Gen 1	⎯	⎯	not scored	⎯	⎯	⎯	not scored/no intact homolog detected in Gen 1	⎯	⎯
38465	Not Assigned	Kansase	2013	KSU-USMARC	Clinical and non-Clinical Strains	SRX1923674	1	i	⎯	⎯	not scored	⎯	Gen 1 isoform 1	⎯	Gen 1 Major	⎯	Gen 1 Major	⎯	⎯	not scored/no intact homolog detected in Gen 1	⎯	⎯	not scored	⎯	⎯	⎯	not scored/no intact homolog detected in Gen 1	⎯	⎯
38488	Not Assigned	Kansase	2013	KSU-USMARC	Clinical and non-Clinical Strains	SRX1923675	2	c	⎯	⎯	not scored	⎯	Gen 1 isoform 1	⎯	Gen 2 Major	⎯	Gen 2 Major	⎯	⎯	Gen 2 isoform 1	⎯	⎯	Gen 2 isoform 1	⎯	⎯	⎯	Gen 2 isoform 1	⎯	⎯
38509	Not Assigned	Kansase	2013	KSU-USMARC	Clinical and non-Clinical Strains	SRX1923676	1	i	⎯	⎯	not scored	⎯	Gen 2 isoform 1	⎯	Gen 1 Major	⎯	Gen 1 Major	⎯	⎯	not scored/no intact homolog detected in Gen 1	⎯	⎯	not scored	⎯	⎯	⎯	not scored/no intact homolog detected in Gen 1	⎯	⎯
38510	Not Assigned	Kansase	2013	KSU-USMARC	Clinical and non-Clinical Strains	SRX1923677	1	i	⎯	⎯	not scored	⎯	Gen 1 isoform 1	⎯	Gen 1 Major	⎯	Gen 1 Major	⎯	⎯	not scored/no intact homolog detected in Gen 1	⎯	⎯	not scored	⎯	⎯	⎯	not scored/no intact homolog detected in Gen 1	⎯	⎯
38511	Not Assigned	Kansase	2013	KSU-USMARC	Clinical and non-Clinical Strains	SRX1923679	1	i	⎯	⎯	not scored	⎯	Gen 1 isoform 1	⎯	Gen 1 Major	⎯	Gen 1 Major	⎯	⎯	not scored/no intact homolog detected in Gen 1	⎯	⎯	not scored	⎯	⎯	⎯	not scored/no intact homolog detected in Gen 1	⎯	⎯
38521	Not Assigned	Kansase	2013	KSU-USMARC	Clinical and non-Clinical Strains	SRX1923680	1	i	⎯	⎯	not scored	⎯	Gen 1 isoform 1	⎯	Gen 1 Major	⎯	Gen 1 Major	⎯	⎯	not scored/no intact homolog detected in Gen 1	⎯	⎯	not scored	⎯	⎯	⎯	not scored/no intact homolog detected in Gen 1	⎯	⎯
38522	Not Assigned	Kansase	2013	KSU-USMARC	Clinical and non-Clinical Strains	SRX1923681	1	i	⎯	⎯	not scored	⎯	Gen 1 isoform 1	⎯	Gen 1 Major	⎯	Gen 1 Major	⎯	⎯	not scored/no intact homolog detected in Gen 1	⎯	⎯	not scored	⎯	⎯	⎯	not scored/no intact homolog detected in Gen 1	⎯	⎯
38523	Not Assigned	Kansase	2013	KSU-USMARC	Clinical and non-Clinical Strains	SRX1923682	1	i	⎯	⎯	not scored	⎯	Gen 1 isoform 1	⎯	Gen 1 Major	⎯	Gen 1 Major	⎯	⎯	not scored/no intact homolog detected in Gen 1	⎯	⎯	not scored	⎯	⎯	⎯	not scored/no intact homolog detected in Gen 1	⎯	⎯
38535	Not Assigned	Kansase	2013	KSU-USMARC	Clinical and non-Clinical Strains	SRX1923683	2	c	⎯	⎯	not scored	⎯	Gen 2 isoform 1	⎯	Gen 2 Major	⎯	Gen 2 Major	⎯	⎯	Gen 2 isoform 1	⎯	⎯	Gen 2 isoform 1	⎯	⎯	⎯	Gen 2 isoform 1	⎯	⎯
38536	Not Assigned	Kansase	2013	KSU-USMARC	Clinical and non-Clinical Strains	SRX1923684	2	c	⎯	⎯	not scored	⎯	Gen 2 isoform 1	⎯	Gen 2 Major	⎯	Gen 2 Major	⎯	⎯	Gen 2 isoform 1	⎯	⎯	Gen 2 isoform 1	⎯	⎯	⎯	Gen 2 isoform 1	⎯	⎯
38537	Not Assigned	Kansase	2013	KSU-USMARC	Clinical and non-Clinical Strains	SRX1923685	2	c	⎯	⎯	not scored	⎯	Gen 2 isoform 1	⎯	Gen 2 Major	⎯	Gen 2 Major	⎯	⎯	Gen 2 isoform 1	⎯	⎯	Gen 2 isoform 1	⎯	⎯	⎯	Gen 2 isoform 1	⎯	⎯
38547	Not Assigned	Kansase	2013	KSU-USMARC	Clinical and non-Clinical Strains	SRX1923686	2	c	⎯	⎯	not scored	⎯	Gen 2 isoform 1	⎯	Gen 2 Major	⎯	Gen 2 Major	⎯	⎯	Gen 2 isoform 1	⎯	⎯	Gen 2 isoform 1	⎯	⎯	⎯	Gen 2 isoform 1	⎯	⎯
38548	Not Assigned	Kansase	2013	KSU-USMARC	Clinical and non-Clinical Strains	SRX1923687	2	c	⎯	⎯	not scored	⎯	Gen 2 isoform 1	⎯	Gen 2 Major	⎯	Gen 2 Major	⎯	⎯	Gen 2 isoform 1	⎯	⎯	Gen 2 isoform 1	⎯	⎯	⎯	Gen 2 isoform 1	⎯	⎯
38549	Not Assigned	Kansase	2013	KSU-USMARC	Clinical and non-Clinical Strains	SRX1923688	2	c	⎯	⎯	not scored	⎯	Gen 2 isoform 1	⎯	Gen 2 Major	⎯	Gen 2 Major	⎯	⎯	Gen 2 isoform 1	⎯	⎯	Gen 2 isoform 1	⎯	⎯	⎯	Gen 2 isoform 1	⎯	⎯
38559	Not Assigned	Kansase	2013	KSU-USMARC	Clinical and non-Clinical Strains	SRX1923690	2	c	⎯	⎯	not scored	⎯	Gen 2 isoform 1	⎯	Gen 2 Major	⎯	Gen 2 Major	⎯	⎯	Gen 2 isoform 1	⎯	⎯	Gen 2 isoform 1	⎯	⎯	⎯	Gen 2 isoform 1	⎯	⎯
38560	Not Assigned	Kansase	2013	KSU-USMARC	Clinical and non-Clinical Strains	SRX1923691	2	c	⎯	⎯	not scored	⎯	Gen 2 isoform 1	⎯	Gen 2 Major	⎯	Gen 2 Major	⎯	⎯	Gen 2 isoform 1	⎯	⎯	Gen 2 isoform 1	⎯	⎯	⎯	Gen 2 isoform 1	⎯	⎯
38561	Not Assigned	Kansase	2013	KSU-USMARC	Clinical and non-Clinical Strains	SRX1923692	2	c	⎯	⎯	not scored	⎯	Gen 2 isoform 1	⎯	Gen 2 Major	⎯	Gen 2 Major	⎯	⎯	Gen 2 isoform 1	⎯	⎯	Gen 2 isoform 1	⎯	⎯	⎯	Gen 2 isoform 1	⎯	⎯
38571	Not Assigned	Kansase	2013	KSU-USMARC	Clinical and non-Clinical Strains	SRX1923693	2	c	⎯	⎯	not scored	⎯	Gen 2 isoform 1	⎯	Gen 2 Major	⎯	Gen 2 Major	⎯	⎯	Gen 2 isoform 1	⎯	⎯	Gen 2 isoform 1	⎯	⎯	⎯	Gen 2 isoform 1	⎯	⎯
38572	Not Assigned	Kansase	2013	KSU-USMARC	Clinical and non-Clinical Strains	SRX1923694	2	c	⎯	⎯	not scored	⎯	Gen 2 isoform 1	⎯	Gen 2 Major	⎯	Gen 2 Major	⎯	⎯	Gen 2 isoform 1	⎯	⎯	Gen 2 isoform 1	⎯	⎯	⎯	Gen 2 isoform 1	⎯	⎯
38573	Not Assigned	Kansase	2013	KSU-USMARC	Clinical and non-Clinical Strains	SRX1923695	2	c	⎯	⎯	not scored	⎯	Gen 2 isoform 1	⎯	Gen 2 Major	⎯	Gen 2 Major	⎯	⎯	Gen 2 isoform 1	⎯	⎯	Gen 2 isoform 1	⎯	⎯	⎯	Gen 2 isoform 1	⎯	⎯
38584	Not Assigned	Kansase	2013	KSU-USMARC	Clinical and non-Clinical Strains	SRX1923696	2	c	⎯	⎯	not scored	⎯	Gen 2 isoform 1	⎯	Gen 2 Major	⎯	Gen 2 Major	⎯	⎯	Gen 2 isoform 1	⎯	⎯	Gen 2 isoform 1	⎯	⎯	⎯	Gen 2 isoform 1	⎯	⎯
38585	Not Assigned	Kansase	2013	KSU-USMARC	Clinical and non-Clinical Strains	SRX1923697	2	c	⎯	⎯	not scored	⎯	Gen 2 isoform 1	⎯	Gen 2 Major	⎯	Gen 2 Major	⎯	⎯	Gen 2 isoform 1	⎯	⎯	Gen 2 isoform 1	⎯	⎯	⎯	Gen 2 isoform 1	⎯	⎯
38586	Not Assigned	Kansase	2013	KSU-USMARC	Clinical and non-Clinical Strains	SRX1923698	2	c	⎯	⎯	not scored	⎯	Gen 2 isoform 1	⎯	Gen 2 Major	⎯	Gen 2 Major	⎯	⎯	Gen 2 isoform 1	⎯	⎯	Gen 2 isoform 1	⎯	⎯	⎯	Gen 2 isoform 1	⎯	⎯
38599	Not Assigned	Kansase	2013	KSU-USMARC	Clinical and non-Clinical Strains	SRX1923699	2	c	2	c	6	CP017491	Gen 2 isoform 1	BG598_01940	Gen 2 Major	BG598_12310	Gen 2 Major	BG598_01520	BG598_01785	Gen 2 isoform 1	BG598_01795	not detected	Gen 2 isoform 1	BG598_03375	BG598_08365	BG598_10395	Gen 2 isoform 1	BG598_11885	BG598_12480
38600	Not Assigned	Kansase	2013	KSU-USMARC	Clinical and non-Clinical Strains	SRX1923701	2	c	⎯	⎯	not scored	⎯	Gen 2 isoform 1	⎯	Gen 2 Major	⎯	Gen 2 Major	⎯	⎯	Gen 2 isoform 1	⎯	⎯	Gen 2 isoform 1	⎯	⎯	⎯	Gen 2 isoform 1	⎯	⎯
38611	Not Assigned	Kansase	2013	KSU-USMARC	Clinical and non-Clinical Strains	SRX1923702	2	c	⎯	⎯	not scored	⎯	Gen 2 isoform 1	⎯	Gen 2 Major	⎯	Gen 2 Major	⎯	⎯	Gen 2 isoform 1	⎯	⎯	Gen 2 isoform 1	⎯	⎯	⎯	Gen 2 isoform 1	⎯	⎯
38612	Not Assigned	Kansase	2013	KSU-USMARC	Clinical and non-Clinical Strains	SRX1923703	2	c	⎯	⎯	not scored	⎯	Gen 2 isoform 1	⎯	Gen 2 Major	⎯	Gen 2 Major	⎯	⎯	Gen 2 isoform 1	⎯	⎯	Gen 2 isoform 1	⎯	⎯	⎯	Gen 2 isoform 1	⎯	⎯
38622	Not Assigned	Kansase	2013	KSU-USMARC	Clinical and non-Clinical Strains	SRX1923704	2	c	⎯	⎯	not scored	⎯	Gen 2 isoform 1	⎯	Gen 2 Major	⎯	Gen 2 Major	⎯	⎯	Gen 2 isoform 1	⎯	⎯	Gen 2 isoform 1	⎯	⎯	⎯	Gen 2 isoform 1	⎯	⎯
38623	Not Assigned	Kansase	2013	KSU-USMARC	Clinical and non-Clinical Strains	SRX1923705	2	c	⎯	⎯	not scored	⎯	Gen 2 isoform 1	⎯	Gen 2 Major	⎯	Gen 2 Major	⎯	⎯	Gen 2 isoform 1	⎯	⎯	Gen 2 isoform 1	⎯	⎯	⎯	Gen 2 isoform 1	⎯	⎯
38624	Not Assigned	Kansase	2013	KSU-USMARC	Clinical and non-Clinical Strains	SRX1923706	2	c	⎯	⎯	not scored	⎯	Gen 2 isoform 1	⎯	Gen 2 Major	⎯	Gen 2 Major	⎯	⎯	Gen 2 isoform 1	⎯	⎯	Gen 2 isoform 1	⎯	⎯	⎯	Gen 2 isoform 1	⎯	⎯
38634	Not Assigned	Kansase	2013	KSU-USMARC	Clinical and non-Clinical Strains	SRX1923707	2	c	⎯	⎯	not scored	⎯	Gen 2 isoform 1	⎯	Gen 2 Major	⎯	Gen 2 Major	⎯	⎯	Gen 2 isoform 1	⎯	⎯	Gen 2 isoform 1	⎯	⎯	⎯	Gen 2 isoform 1	⎯	⎯
38635	Not Assigned	Kansase	2013	KSU-USMARC	Clinical and non-Clinical Strains	SRX1923708	2	c	⎯	⎯	not scored	⎯	Gen 2 isoform 1	⎯	Gen 2 Major	⎯	Gen 2 Major	⎯	⎯	Gen 2 isoform 1	⎯	⎯	Gen 2 isoform 1	⎯	⎯	⎯	Gen 2 isoform 1	⎯	⎯
38650	Not Assigned	Kansase	2013	KSU-USMARC	Clinical and non-Clinical Strains	SRX1923709	2	c	⎯	⎯	not scored	⎯	Gen 2 isoform 1	⎯	Gen 2 Major	⎯	Gen 2 Major	⎯	⎯	Gen 2 isoform 1	⎯	⎯	Gen 2 isoform 1	⎯	⎯	⎯	Gen 2 isoform 1	⎯	⎯
38651	Not Assigned	Kansase	2013	KSU-USMARC	Clinical and non-Clinical Strains	SRX1923710	2	c	⎯	⎯	not scored	⎯	Gen 2 isoform 1	⎯	Gen 2 Major	⎯	Gen 2 Major	⎯	⎯	Gen 2 isoform 1	⎯	⎯	Gen 2 isoform 1	⎯	⎯	⎯	Gen 2 isoform 1	⎯	⎯
38652	Not Assigned	Kansase	2013	KSU-USMARC	Clinical and non-Clinical Strains	SRX1923712	2	c	⎯	⎯	not scored	⎯	Gen 2 isoform 1	⎯	Gen 2 Major	⎯	Gen 2 Major	⎯	⎯	Gen 2 isoform 1	⎯	⎯	Gen 2 isoform 1	⎯	⎯	⎯	Gen 2 isoform 1	⎯	⎯
38662	Not Assigned	Kansase	2013	KSU-USMARC	Clinical and non-Clinical Strains	SRX1923713	2	c	⎯	⎯	not scored	⎯	Gen 2 isoform 1	⎯	Gen 2 Major	⎯	Gen 2 Major	⎯	⎯	not scored	⎯	⎯	Gen 2 isoform 1	⎯	⎯	⎯	Gen 2 isoform 1	⎯	⎯
38663	Not Assigned	Kansase	2013	KSU-USMARC	Clinical and non-Clinical Strains	SRX1923714	2	c	⎯	⎯	not scored	⎯	Gen 2 isoform 1	⎯	Gen 2 Major	⎯	Gen 2 Major	⎯	⎯	Gen 2 isoform 1	⎯	⎯	Gen 2 isoform 1	⎯	⎯	⎯	Gen 2 isoform 1	⎯	⎯
38664	Not Assigned	Kansase	2013	KSU-USMARC	Clinical and non-Clinical Strains	SRX1923715	2	c	⎯	⎯	not scored	⎯	Gen 2 isoform 1	⎯	Gen 2 Major	⎯	Gen 2 Major	⎯	⎯	Gen 2 isoform 1	⎯	⎯	Gen 2 isoform 1	⎯	⎯	⎯	Gen 2 isoform 1	⎯	⎯
38904	Not Assigned	Kansase	2013	KSU-USMARC	Clinical and non-Clinical Strains	SRX1923716	2	c	⎯	⎯	not scored	⎯	Gen 2 isoform 1	⎯	Gen 2 Major	⎯	Gen 2 Major	⎯	⎯	Gen 2 isoform 1	⎯	⎯	Gen 2 isoform 1	⎯	⎯	⎯	Gen 2 isoform 1	⎯	⎯
38905	Not Assigned	Kansase	2013	KSU-USMARC	Clinical and non-Clinical Strains	SRX1923717	2	c	⎯	⎯	not scored	⎯	Gen 2 isoform 1	⎯	Gen 2 Major	⎯	Gen 2 Major	⎯	⎯	Gen 2 isoform 1	⎯	⎯	Gen 2 isoform 1	⎯	⎯	⎯	Gen 2 isoform 1	⎯	⎯
38915	Not Assigned	Kansase	2013	KSU-USMARC	Clinical and non-Clinical Strains	SRX1923718	2	c	⎯	⎯	not scored	⎯	Gen 2 isoform 1	⎯	Gen 2 Major	⎯	Gen 2 Major	⎯	⎯	Gen 2 isoform 1	⎯	⎯	Gen 2 isoform 1	⎯	⎯	⎯	Gen 2 isoform 1	⎯	⎯
38916	Not Assigned	Kansase	2013	KSU-USMARC	Clinical and non-Clinical Strains	SRX1923719	2	c	⎯	⎯	not scored	⎯	Gen 2 isoform 1	⎯	Gen 2 Major	⎯	Gen 2 Major	⎯	⎯	Gen 2 isoform 1	⎯	⎯	Gen 2 isoform 1	⎯	⎯	⎯	Gen 2 isoform 1	⎯	⎯
38917	Not Assigned	Kansase	2013	KSU-USMARC	Clinical and non-Clinical Strains	SRX1923720	2	c	⎯	⎯	not scored	⎯	Gen 2 isoform 1	⎯	Gen 2 Major	⎯	Gen 2 Major	⎯	⎯	Gen 2 isoform 1	⎯	⎯	Gen 2 isoform 1	⎯	⎯	⎯	Gen 2 isoform 1	⎯	⎯
38928	Not Assigned	Kansase	2013	KSU-USMARC	Clinical and non-Clinical Strains	SRX1923721	2	c	⎯	⎯	not scored	⎯	Gen 2 isoform 1	⎯	Gen 2 Major	⎯	Gen 2 Major	⎯	⎯	Gen 2 isoform 1	⎯	⎯	Gen 2 isoform 1	⎯	⎯	⎯	Gen 2 isoform 1	⎯	⎯
38945	Not Assigned	Kansase	2013	KSU-USMARC	Clinical and non-Clinical Strains	SRX1923723	2	c	⎯	⎯	not scored	⎯	Gen 2 isoform 1	⎯	Gen 2 Major	⎯	Gen 2 Major	⎯	⎯	Gen 2 isoform 1	⎯	⎯	Gen 2 isoform 1	⎯	⎯	⎯	Gen 2 isoform 1	⎯	⎯
38946	Not Assigned	Kansase	2013	KSU-USMARC	Clinical and non-Clinical Strains	SRX1923724	2	c	⎯	⎯	not scored	⎯	Gen 2 isoform 1	⎯	Gen 2 Major	⎯	Gen 2 Major	⎯	⎯	Gen 2 isoform 1	⎯	⎯	Gen 2 isoform 1	⎯	⎯	⎯	Gen 2 isoform 1	⎯	⎯
38947	Not Assigned	Kansase	2013	KSU-USMARC	Clinical and non-Clinical Strains	SRX1923725	2	c	⎯	⎯	not scored	⎯	Gen 2 isoform 1	⎯	Gen 2 Major	⎯	Gen 2 Major	⎯	⎯	Gen 2 isoform 1	⎯	⎯	Gen 2 isoform 1	⎯	⎯	⎯	Gen 2 isoform 1	⎯	⎯
38957	Not Assigned	Kansase	2013	KSU-USMARC	Clinical and non-Clinical Strains	SRX1923726	2	b	⎯	⎯	not scored	⎯	Gen 2 isoform 1	⎯	Gen 2 Major	⎯	Gen 2 Major	⎯	⎯	not scored	⎯	⎯	not scored	⎯	⎯	⎯	not scored	⎯	⎯
38958	Not Assigned	Kansase	2013	KSU-USMARC	Clinical and non-Clinical Strains	SRX1923727	2	b	⎯	⎯	not scored	⎯	Gen 2 isoform 1	⎯	Gen 2 Major	⎯	Gen 2 Major	⎯	⎯	not scored	⎯	⎯	not scored	⎯	⎯	⎯	not scored	⎯	⎯
38959	Not Assigned	Kansase	2013	KSU-USMARC	Clinical and non-Clinical Strains	SRX1923728	2	b	⎯	⎯	not scored	⎯	Gen 2 isoform 1	⎯	Gen 2 Major	⎯	Gen 2 Major	⎯	⎯	not scored	⎯	⎯	not scored	⎯	⎯	⎯	not scored	⎯	⎯
38969	Not Assigned	Kansase	2013	KSU-USMARC	Clinical and non-Clinical Strains	SRX1923729	1	f	⎯	⎯	not scored	⎯	Gen 1 isoform 1	⎯	Gen 1 Major	⎯	Gen 1 Major	⎯	⎯	not scored/no intact homolog detected in Gen 1	⎯	⎯	not scored	⎯	⎯	⎯	not scored/no intact homolog detected in Gen 1	⎯	⎯
38970	Not Assigned	Kansase	2013	KSU-USMARC	Clinical and non-Clinical Strains	SRX1923730	1	f	⎯	⎯	not scored	⎯	Gen 1 isoform 1	⎯	Gen 1 Major	⎯	Gen 1 Major	⎯	⎯	not scored/no intact homolog detected in Gen 1	⎯	⎯	not scored	⎯	⎯	⎯	not scored/no intact homolog detected in Gen 1	⎯	⎯
38971	Not Assigned	Kansase	2013	KSU-USMARC	Clinical and non-Clinical Strains	SRX1923731	1	f	⎯	⎯	not scored	⎯	Gen 1 isoform 1	⎯	Gen 1 Major	⎯	Gen 1 Major	⎯	⎯	not scored/no intact homolog detected in Gen 1	⎯	⎯	not scored	⎯	⎯	⎯	not scored/no intact homolog detected in Gen 1	⎯	⎯
38993	Not Assigned	Kansase	2013	KSU-USMARC	Clinical and non-Clinical Strains	SRX1923732	2	b	⎯	⎯	not scored	⎯	Gen 2 isoform 1	⎯	Gen 2 Major	⎯	Gen 2 Major	⎯	⎯	not scored	⎯	⎯	not scored	⎯	⎯	⎯	not scored	⎯	⎯
38994	Not Assigned	Kansase	2013	KSU-USMARC	Clinical and non-Clinical Strains	SRX1923734	2	b	⎯	⎯	not scored	⎯	Gen 2 isoform 1	⎯	Gen 2 Major	⎯	Gen 2 Major	⎯	⎯	not scored	⎯	⎯	not scored	⎯	⎯	⎯	not scored	⎯	⎯
38995	Not Assigned	Kansase	2013	KSU-USMARC	Clinical and non-Clinical Strains	SRX1923735	2	b	⎯	⎯	not scored	⎯	Gen 2 isoform 1	⎯	Gen 2 Major	⎯	Gen 2 Major	⎯	⎯	not scored	⎯	⎯	not scored	⎯	⎯	⎯	not scored	⎯	⎯
39011	Not Assigned	Kansase	2013	KSU-USMARC	Clinical and non-Clinical Strains	SRX1923736	2	b	⎯	⎯	not scored	⎯	Gen 2 isoform 1	⎯	Gen 2 Major	⎯	Gen 2 Major	⎯	⎯	not scored	⎯	⎯	not scored	⎯	⎯	⎯	not scored	⎯	⎯
39012	Not Assigned	Kansase	2013	KSU-USMARC	Clinical and non-Clinical Strains	SRX1923737	2	b	⎯	⎯	not scored	⎯	Gen 2 isoform 1	⎯	Gen 2 Major	⎯	Gen 2 Major	⎯	⎯	not scored	⎯	⎯	not scored	⎯	⎯	⎯	not scored	⎯	⎯
39013	Not Assigned	Kansase	2013	KSU-USMARC	Clinical and non-Clinical Strains	SRX1923738	2	b	⎯	⎯	not scored	⎯	Gen 2 isoform 1	⎯	Gen 2 Major	⎯	Gen 2 Major	⎯	⎯	not scored	⎯	⎯	not scored	⎯	⎯	⎯	not scored	⎯	⎯
39034	Not Assigned	Kansase	2013	KSU-USMARC	Clinical and non-Clinical Strains	SRX1923739	1	b	⎯	⎯	not scored	⎯	Gen 1 isoform 1	⎯	Gen 1 Major	⎯	Gen 1 Major	⎯	⎯	not scored/no intact homolog detected in Gen 1	⎯	⎯	not scored	⎯	⎯	⎯	not scored/no intact homolog detected in Gen 1	⎯	⎯
39035	Not Assigned	Kansase	2013	KSU-USMARC	Clinical and non-Clinical Strains	SRX1923740	1	b	⎯	⎯	not scored	⎯	Gen 1 isoform 1	⎯	Gen 1 Major	⎯	Gen 1 Major	⎯	⎯	not scored/no intact homolog detected in Gen 1	⎯	⎯	not scored	⎯	⎯	⎯	not scored/no intact homolog detected in Gen 1	⎯	⎯
39036	Not Assigned	Kansase	2013	KSU-USMARC	Clinical and non-Clinical Strains	SRX1923741	1	b	⎯	⎯	not scored	⎯	Gen 1 isoform 1	⎯	Gen 1 Major	⎯	Gen 1 Major	⎯	⎯	not scored/no intact homolog detected in Gen 1	⎯	⎯	not scored	⎯	⎯	⎯	not scored/no intact homolog detected in Gen 1	⎯	⎯
39047	Not Assigned	Kansase	2013	KSU-USMARC	Clinical and non-Clinical Strains	SRX1923742	1	b	⎯	⎯	not scored	⎯	Gen 1 isoform 1	⎯	Gen 1 Major	⎯	Gen 1 Major	⎯	⎯	not scored/no intact homolog detected in Gen 1	⎯	⎯	not scored	⎯	⎯	⎯	not scored/no intact homolog detected in Gen 1	⎯	⎯
39048	Not Assigned	Kansase	2013	KSU-USMARC	Clinical and non-Clinical Strains	SRX1923743	1	b	⎯	⎯	not scored	⎯	Gen 1 isoform 1	⎯	Gen 1 Major	⎯	Gen 1 Major	⎯	⎯	not scored/no intact homolog detected in Gen 1	⎯	⎯	not scored	⎯	⎯	⎯	not scored/no intact homolog detected in Gen 1	⎯	⎯
39049	Not Assigned	Kansase	2013	KSU-USMARC	Clinical and non-Clinical Strains	SRX1923597	1	b	⎯	⎯	not scored	⎯	Gen 1 isoform 1	⎯	Gen 1 Major	⎯	Gen 1 Major	⎯	⎯	not scored/no intact homolog detected in Gen 1	⎯	⎯	not scored	⎯	⎯	⎯	not scored/no intact homolog detected in Gen 1	⎯	⎯
39059	Not Assigned	Kansase	2013	KSU-USMARC	Clinical and non-Clinical Strains	SRX1923598	1	b	⎯	⎯	not scored	⎯	Gen 1 isoform 1	⎯	Gen 1 Major	⎯	Gen 1 Major	⎯	⎯	not scored/no intact homolog detected in Gen 1	⎯	⎯	not scored	⎯	⎯	⎯	not scored/no intact homolog detected in Gen 1	⎯	⎯
39060	Not Assigned	Kansase	2013	KSU-USMARC	Clinical and non-Clinical Strains	SRX1923599	1	b	⎯	⎯	not scored	⎯	Gen 1 isoform 1	⎯	Gen 1 Major	⎯	Gen 1 Major	⎯	⎯	not scored/no intact homolog detected in Gen 1	⎯	⎯	not scored	⎯	⎯	⎯	not scored/no intact homolog detected in Gen 1	⎯	⎯
39061	Not Assigned	Kansase	2013	KSU-USMARC	Clinical and non-Clinical Strains	SRX1923600	1	b	⎯	⎯	not scored	⎯	Gen 1 isoform 1	⎯	Gen 1 Major	⎯	Gen 1 Major	⎯	⎯	not scored/no intact homolog detected in Gen 1	⎯	⎯	not scored	⎯	⎯	⎯	not scored/no intact homolog detected in Gen 1	⎯	⎯
39107	Not Assigned	Kansase	2013	KSU-USMARC	Clinical and non-Clinical Strains	SRX1923601	1	b	1	b	2	CP017490	Gen 1 isoform 1	BG549_01775	Gen 1 Major	BG549_12740	Gen 1 Major	BG549_01365	BG549_01630	does not have intact gene	BG549_01640, BG549_01650	not detected	does not have intact gene/multiple stop codons	BG549_02940	BG549_07585	BG549_09255	not detected	not detected	BG549_11875
39108	Not Assigned	Kansase	2013	KSU-USMARC	Clinical and non-Clinical Strains	SRX1923602	1	b	⎯	⎯	not scored	⎯	Gen 1 isoform 1	⎯	Gen 1 Major	⎯	Gen 1 Major	⎯	⎯	not scored/no intact homolog detected in Gen 1	⎯	⎯	not scored	⎯	⎯	⎯	not scored/no intact homolog detected in Gen 1	⎯	⎯
39109	Not Assigned	Kansase	2013	KSU-USMARC	Clinical and non-Clinical Strains	SRX1923603	1	b	⎯	⎯	not scored	⎯	Gen 1 isoform 1	⎯	Gen 1 Major	⎯	Gen 1 Major	⎯	⎯	not scored/no intact homolog detected in Gen 1	⎯	⎯	not scored	⎯	⎯	⎯	not scored/no intact homolog detected in Gen 1	⎯	⎯
39119	Not Assigned	Kansase	2013	KSU-USMARC	Clinical and non-Clinical Strains	SRX1923604	2	b	⎯	⎯	not scored	⎯	Gen 2 isoform 1	⎯	Gen 2 Major	⎯	Gen 2 Major	⎯	⎯	not scored	⎯	⎯	not scored	⎯	⎯	⎯	not scored	⎯	⎯
39120	Not Assigned	Kansase	2013	KSU-USMARC	Clinical and non-Clinical Strains	SRX1923605	2	b	⎯	⎯	not scored	⎯	Gen 2 isoform 1	⎯	Gen 2 Major	⎯	Gen 2 Major	⎯	⎯	not scored	⎯	⎯	not scored	⎯	⎯	⎯	not scored	⎯	⎯
39121	Not Assigned	Kansase	2013	KSU-USMARC	Clinical and non-Clinical Strains	SRX1923606	2	b	⎯	⎯	not scored	⎯	Gen 2 isoform 1	⎯	Gen 2 Major	⎯	Gen 2 Major	⎯	⎯	not scored	⎯	⎯	not scored	⎯	⎯	⎯	not scored	⎯	⎯
39146	Not Assigned	Kansase	2013	KSU-USMARC	Clinical and non-Clinical Strains	SRX1923608	2	b	⎯	⎯	not scored	⎯	Gen 2 isoform 1	⎯	Gen 2 Major	⎯	Gen 2 Major	⎯	⎯	not scored	⎯	⎯	not scored	⎯	⎯	⎯	not scored	⎯	⎯
39157	Not Assigned	Kansase	2013	KSU-USMARC	Clinical and non-Clinical Strains	SRX1923609	2	b	⎯	⎯	not scored	⎯	Gen 2 isoform 1	⎯	Gen 2 Major	⎯	Gen 2 Major	⎯	⎯	not scored	⎯	⎯	not scored	⎯	⎯	⎯	not scored	⎯	⎯
39158	Not Assigned	Kansase	2013	KSU-USMARC	Clinical and non-Clinical Strains	SRX1923610	2	b	⎯	⎯	not scored	⎯	Gen 2 isoform 1	⎯	Gen 2 Major	⎯	Gen 2 Major	⎯	⎯	not scored	⎯	⎯	not scored	⎯	⎯	⎯	not scored	⎯	⎯
39159	Not Assigned	Kansase	2013	KSU-USMARC	Clinical and non-Clinical Strains	SRX1923611	2	b	⎯	⎯	not scored	⎯	Gen 2 isoform 1	⎯	Gen 2 Major	⎯	Gen 2 Major	⎯	⎯	not scored	⎯	⎯	not scored	⎯	⎯	⎯	not scored	⎯	⎯
39179	Not Assigned	Kansase	2013	KSU-USMARC	Clinical and non-Clinical Strains	SRX1923612	1	b	⎯	⎯	not scored	⎯	Gen 1 isoform 1	⎯	Gen 1 Major	⎯	Gen 1 Major	⎯	⎯	not scored/no intact homolog detected in Gen 1	⎯	⎯	not scored	⎯	⎯	⎯	not scored/no intact homolog detected in Gen 1	⎯	⎯
39180	Not Assigned	Kansase	2013	KSU-USMARC	Clinical and non-Clinical Strains	SRX1923613	1	b	⎯	⎯	not scored	⎯	Gen 1 isoform 1	⎯	Gen 1 Major	⎯	Gen 1 Major	⎯	⎯	not scored/no intact homolog detected in Gen 1	⎯	⎯	not scored	⎯	⎯	⎯	not scored/no intact homolog detected in Gen 1	⎯	⎯
39181	Not Assigned	Kansase	2013	KSU-USMARC	Clinical and non-Clinical Strains	SRX1923614	1	b	⎯	⎯	not scored	⎯	Gen 1 isoform 1	⎯	Gen 1 Major	⎯	Gen 1 Major	⎯	⎯	not scored/no intact homolog detected in Gen 1	⎯	⎯	not scored	⎯	⎯	⎯	not scored/no intact homolog detected in Gen 1	⎯	⎯
39192	Not Assigned	Kansase	2013	KSU-USMARC	Clinical and non-Clinical Strains	SRX1923615	1	f	⎯	⎯	not scored	⎯	Gen 1 isoform 1	⎯	Gen 1 Major	⎯	Gen 1 Major	⎯	⎯	not scored/no intact homolog detected in Gen 1	⎯	⎯	not scored	⎯	⎯	⎯	not scored/no intact homolog detected in Gen 1	⎯	⎯
39193	Not Assigned	Kansase	2013	KSU-USMARC	Clinical and non-Clinical Strains	SRX1923616	1	f	⎯	⎯	not scored	⎯	Gen 1 isoform 1	⎯	Gen 1 Major	⎯	Gen 1 Major	⎯	⎯	not scored/no intact homolog detected in Gen 1	⎯	⎯	not scored	⎯	⎯	⎯	not scored/no intact homolog detected in Gen 1	⎯	⎯
39215	Not Assigned	Kansase	2013	KSU-USMARC	Clinical and non-Clinical Strains	SRX1923617	2	b	⎯	⎯	not scored	⎯	Gen 2 isoform 1	⎯	Gen 2 Major	⎯	Gen 2 Major	⎯	⎯	not scored	⎯	⎯	not scored	⎯	⎯	⎯	not scored	⎯	⎯
39216	Not Assigned	Kansase	2013	KSU-USMARC	Clinical and non-Clinical Strains	SRX1923619	2	b	⎯	⎯	not scored	⎯	Gen 2 isoform 1	⎯	Gen 2 Major	⎯	Gen 2 Major	⎯	⎯	not scored	⎯	⎯	not scored	⎯	⎯	⎯	not scored	⎯	⎯
39217	Not Assigned	Kansase	2013	KSU-USMARC	Clinical and non-Clinical Strains	SRX1923620	2	b	⎯	⎯	not scored	⎯	Gen 2 isoform 1	⎯	Gen 2 Major	⎯	Gen 2 Major	⎯	⎯	not scored	⎯	⎯	not scored	⎯	⎯	⎯	not scored	⎯	⎯
39227	Not Assigned	Kansase	2013	KSU-USMARC	Clinical and non-Clinical Strains	SRX1923621	2	b	⎯	⎯	not scored	⎯	Gen 2 isoform 1	⎯	Gen 2 Major	⎯	Gen 2 Major	⎯	⎯	not scored	⎯	⎯	not scored	⎯	⎯	⎯	not scored	⎯	⎯
39228	Not Assigned	Kansase	2013	KSU-USMARC	Clinical and non-Clinical Strains	SRX1923622	2	b	⎯	⎯	not scored	⎯	Gen 2 isoform 1	⎯	Gen 2 Major	⎯	Gen 2 Major	⎯	⎯	not scored	⎯	⎯	not scored	⎯	⎯	⎯	not scored	⎯	⎯
39229	Not Assigned	Kansase	2013	KSU-USMARC	Clinical and non-Clinical Strains	SRX1923623	2	b	⎯	⎯	not scored	⎯	Gen 2 isoform 1	⎯	Gen 2 Major	⎯	Gen 2 Major	⎯	⎯	not scored	⎯	⎯	not scored	⎯	⎯	⎯	not scored	⎯	⎯
39233	Not Assigned	Kansase	2013	KSU-USMARC	Clinical and non-Clinical Strains	SRX1923624	1	b	⎯	⎯	not scored	⎯	Gen 1 isoform 1	⎯	Gen 1 Major	⎯	Gen 1 Major	⎯	⎯	not scored/no intact homolog detected in Gen 1	⎯	⎯	not scored	⎯	⎯	⎯	not scored/no intact homolog detected in Gen 1	⎯	⎯
39234	Not Assigned	Kansase	2013	KSU-USMARC	Clinical and non-Clinical Strains	SRX1923625	1	b	⎯	⎯	not scored	⎯	Gen 1 isoform 1	⎯	Gen 1 Major	⎯	Gen 1 Major	⎯	⎯	not scored/no intact homolog detected in Gen 1	⎯	⎯	not scored	⎯	⎯	⎯	not scored/no intact homolog detected in Gen 1	⎯	⎯
39235	Not Assigned	Kansase	2013	KSU-USMARC	Clinical and non-Clinical Strains	SRX1923626	1	b	⎯	⎯	not scored	⎯	Gen 1 isoform 1	⎯	Gen 1 Major	⎯	Gen 1 Major	⎯	⎯	not scored/no intact homolog detected in Gen 1	⎯	⎯	not scored	⎯	⎯	⎯	not scored/no intact homolog detected in Gen 1	⎯	⎯
39257	Not Assigned	Kansase	2013	KSU-USMARC	Clinical and non-Clinical Strains	SRX1923627	1	f	⎯	⎯	not scored	⎯	Gen 1 isoform 1	⎯	Gen 1 Major	⎯	Gen 1 Major	⎯	⎯	not scored/no intact homolog detected in Gen 1	⎯	⎯	not scored	⎯	⎯	⎯	not scored/no intact homolog detected in Gen 1	⎯	⎯
39258	Not Assigned	Kansase	2013	KSU-USMARC	Clinical and non-Clinical Strains	SRX1923628	1	b	⎯	⎯	not scored	⎯	Gen 1 isoform 1	⎯	Gen 1 Major	⎯	Gen 1 Major	⎯	⎯	not scored/no intact homolog detected in Gen 1	⎯	⎯	not scored	⎯	⎯	⎯	not scored/no intact homolog detected in Gen 1	⎯	⎯
39259	Not Assigned	Kansase	2013	KSU-USMARC	Clinical and non-Clinical Strains	SRX1923630	1	b	⎯	⎯	not scored	⎯	Gen 1 isoform 1	⎯	Gen 1 Major	⎯	Gen 1 Major	⎯	⎯	not scored/no intact homolog detected in Gen 1	⎯	⎯	not scored	⎯	⎯	⎯	not scored/no intact homolog detected in Gen 1	⎯	⎯
39260	Not Assigned	Kansase	2013	KSU-USMARC	Clinical and non-Clinical Strains	SRX1923631	1	b	⎯	⎯	not scored	⎯	Gen 1 isoform 1	⎯	Gen 1 Major	⎯	Gen 1 Major	⎯	⎯	not scored/no intact homolog detected in Gen 1	⎯	⎯	not scored	⎯	⎯	⎯	not scored/no intact homolog detected in Gen 1	⎯	⎯
39270	Not Assigned	Kansase	2013	KSU-USMARC	Clinical and non-Clinical Strains	SRX1923632	1	f	⎯	⎯	not scored	⎯	Gen 1 isoform 1	⎯	Gen 1 Major	⎯	Gen 1 Major	⎯	⎯	not scored/no intact homolog detected in Gen 1	⎯	⎯	not scored	⎯	⎯	⎯	not scored/no intact homolog detected in Gen 1	⎯	⎯
39271	Not Assigned	Kansase	2013	KSU-USMARC	Clinical and non-Clinical Strains	SRX1923633	1	f	⎯	⎯	not scored	⎯	Gen 1 isoform 1	⎯	Gen 1 Major	⎯	Gen 1 Major	⎯	⎯	not scored/no intact homolog detected in Gen 1	⎯	⎯	not scored	⎯	⎯	⎯	not scored/no intact homolog detected in Gen 1	⎯	⎯
39272	Not Assigned	Kansase	2013	KSU-USMARC	Clinical and non-Clinical Strains	SRX1923634	1	b	⎯	⎯	not scored	⎯	Gen 1 isoform 1	⎯	Gen 1 Major	⎯	Gen 1 Major	⎯	⎯	not scored/no intact homolog detected in Gen 1	⎯	⎯	not scored	⎯	⎯	⎯	not scored/no intact homolog detected in Gen 1	⎯	⎯
39274	Not Assigned	Kansase	2013	KSU-USMARC	Clinical and non-Clinical Strains	SRX1923635	1	f	⎯	⎯	not scored	⎯	Gen 1 isoform 1	⎯	Gen 1 Major	⎯	Gen 1 Major	⎯	⎯	not scored/no intact homolog detected in Gen 1	⎯	⎯	not scored	⎯	⎯	⎯	not scored/no intact homolog detected in Gen 1	⎯	⎯
39275	Not Assigned	Kansase	2013	KSU-USMARC	Clinical and non-Clinical Strains	SRX1923636	1	f	⎯	⎯	not scored	⎯	Gen 1 isoform 1	⎯	Gen 1 Major	⎯	Gen 1 Major	⎯	⎯	not scored/no intact homolog detected in Gen 1	⎯	⎯	not scored	⎯	⎯	⎯	not scored/no intact homolog detected in Gen 1	⎯	⎯
39276	Not Assigned	Kansase	2013	KSU-USMARC	Clinical and non-Clinical Strains	SRX1923637	1	f	⎯	⎯	not scored	⎯	Gen 1 isoform 1	⎯	Gen 1 Major	⎯	Gen 1 Major	⎯	⎯	not scored/no intact homolog detected in Gen 1	⎯	⎯	not scored	⎯	⎯	⎯	not scored/no intact homolog detected in Gen 1	⎯	⎯
39284	Not Assigned	Kansase	2013	KSU-USMARC	Clinical and non-Clinical Strains	SRX1923638	1	f	⎯	⎯	not scored	⎯	Gen 1 isoform 1	⎯	Gen 1 Major	⎯	Gen 1 Major	⎯	⎯	not scored/no intact homolog detected in Gen 1	⎯	⎯	not scored	⎯	⎯	⎯	not scored/no intact homolog detected in Gen 1	⎯	⎯
39285	Not Assigned	Kansase	2013	KSU-USMARC	Clinical and non-Clinical Strains	SRX1923639	1	f	⎯	⎯	not scored	⎯	Gen 1 isoform 1	⎯	Gen 1 Major	⎯	Gen 1 Major	⎯	⎯	not scored/no intact homolog detected in Gen 1	⎯	⎯	not scored	⎯	⎯	⎯	not scored/no intact homolog detected in Gen 1	⎯	⎯
39286	Not Assigned	Kansase	2013	KSU-USMARC	Clinical and non-Clinical Strains	SRX1923641	1	f	⎯	⎯	not scored	⎯	Gen 1 isoform 1	⎯	Gen 1 Major	⎯	Gen 1 Major	⎯	⎯	not scored/no intact homolog detected in Gen 1	⎯	⎯	not scored	⎯	⎯	⎯	not scored/no intact homolog detected in Gen 1	⎯	⎯
39296	Not Assigned	Kansase	2013	KSU-USMARC	Clinical and non-Clinical Strains	SRX1923642	1	f	⎯	⎯	not scored	⎯	Gen 1 isoform 1	⎯	Gen 1 Major	⎯	Gen 1 Major	⎯	⎯	not scored/no intact homolog detected in Gen 1	⎯	⎯	not scored	⎯	⎯	⎯	not scored/no intact homolog detected in Gen 1	⎯	⎯
39297	Not Assigned	Kansase	2013	KSU-USMARC	Clinical and non-Clinical Strains	SRX1923643	1	f	⎯	⎯	not scored	⎯	Gen 1 isoform 1	⎯	Gen 1 Major	⎯	Gen 1 Major	⎯	⎯	not scored/no intact homolog detected in Gen 1	⎯	⎯	not scored	⎯	⎯	⎯	not scored/no intact homolog detected in Gen 1	⎯	⎯
39298	Not Assigned	Kansase	2013	KSU-USMARC	Clinical and non-Clinical Strains	SRX1923644	1	f	⎯	⎯	not scored	⎯	Gen 1 isoform 1	⎯	Gen 1 Major	⎯	Gen 1 Major	⎯	⎯	not scored/no intact homolog detected in Gen 1	⎯	⎯	not scored	⎯	⎯	⎯	not scored/no intact homolog detected in Gen 1	⎯	⎯
39308	Not Assigned	Kansase	2013	KSU-USMARC	Clinical and non-Clinical Strains	SRX1923645	1	f	⎯	⎯	not scored	⎯	Gen 1 isoform 1	⎯	Gen 1 Major	⎯	Gen 1 Major	⎯	⎯	not scored/no intact homolog detected in Gen 1	⎯	⎯	not scored	⎯	⎯	⎯	not scored/no intact homolog detected in Gen 1	⎯	⎯
39309	Not Assigned	Kansase	2013	KSU-USMARC	Clinical and non-Clinical Strains	SRX1923646	1	f	1	f	2	CP017489	Gen 1 isoform 1	BG570_01775	Gen 1 Major	BG570_12750	Gen 1 Major	BG570_01365	BG570_01630	does not have intact gene	BG570_01640, BG570_01650	not detected	does not have intact gene/multiple stop codons	BG570_02940	BG570_07595	BG570_09265	not detected	not detected	BG570_11885
39310	Not Assigned	Kansase	2013	KSU-USMARC	Clinical and non-Clinical Strains	SRX1923647	1	f	⎯	⎯	not scored	⎯	Gen 1 isoform 1	⎯	Gen 1 Major	⎯	Gen 1 Major	⎯	⎯	not scored/no intact homolog detected in Gen 1	⎯	⎯	not scored	⎯	⎯	⎯	not scored/no intact homolog detected in Gen 1	⎯	⎯
39320	Not Assigned	Kansase	2013	KSU-USMARC	Clinical and non-Clinical Strains	SRX1923648	1	f	⎯	⎯	not scored	⎯	Gen 1 isoform 1	⎯	Gen 1 Major	⎯	Gen 1 Major	⎯	⎯	not scored/no intact homolog detected in Gen 1	⎯	⎯	not scored	⎯	⎯	⎯	not scored/no intact homolog detected in Gen 1	⎯	⎯
39321	Not Assigned	Kansase	2013	KSU-USMARC	Clinical and non-Clinical Strains	SRX1923649	1	f	⎯	⎯	not scored	⎯	Gen 1 isoform 1	⎯	Gen 1 Major	⎯	Gen 1 Major	⎯	⎯	not scored/no intact homolog detected in Gen 1	⎯	⎯	not scored	⎯	⎯	⎯	not scored/no intact homolog detected in Gen 1	⎯	⎯
39322	Not Assigned	Kansase	2013	KSU-USMARC	Clinical and non-Clinical Strains	SRX1923650	1	f	⎯	⎯	not scored	⎯	Gen 1 isoform 1	⎯	Gen 1 Major	⎯	Gen 1 Major	⎯	⎯	not scored/no intact homolog detected in Gen 1	⎯	⎯	not scored	⎯	⎯	⎯	not scored/no intact homolog detected in Gen 1	⎯	⎯
39333	Not Assigned	Kansase	2013	KSU-USMARC	Clinical and non-Clinical Strains	SRX1923744	1	f	⎯	⎯	not scored	⎯	Gen 1 isoform 1	⎯	Gen 1 Major	⎯	Gen 1 Major	⎯	⎯	not scored/no intact homolog detected in Gen 1	⎯	⎯	not scored	⎯	⎯	⎯	not scored/no intact homolog detected in Gen 1	⎯	⎯
39334	Not Assigned	Kansase	2013	KSU-USMARC	Clinical and non-Clinical Strains	SRX1923745	1	f	⎯	⎯	not scored	⎯	Gen 1 isoform 1	⎯	Gen 1 Major	⎯	Gen 1 Major	⎯	⎯	not scored/no intact homolog detected in Gen 1	⎯	⎯	not scored	⎯	⎯	⎯	not scored/no intact homolog detected in Gen 1	⎯	⎯
39335	Not Assigned	Kansase	2013	KSU-USMARC	Clinical and non-Clinical Strains	SRX1923756	1	f	⎯	⎯	not scored	⎯	Gen 1 isoform 1	⎯	Gen 1 Major	⎯	Gen 1 Major	⎯	⎯	not scored/no intact homolog detected in Gen 1	⎯	⎯	not scored	⎯	⎯	⎯	not scored/no intact homolog detected in Gen 1	⎯	⎯
39345	Not Assigned	Kansase	2013	KSU-USMARC	Clinical and non-Clinical Strains	SRX1923767	1	f	⎯	⎯	not scored	⎯	Gen 1 isoform 1	⎯	Gen 1 Major	⎯	Gen 1 Major	⎯	⎯	not scored/no intact homolog detected in Gen 1	⎯	⎯	not scored	⎯	⎯	⎯	not scored/no intact homolog detected in Gen 1	⎯	⎯
39346	Not Assigned	Kansase	2013	KSU-USMARC	Clinical and non-Clinical Strains	SRX1923778	1	f	⎯	⎯	not scored	⎯	Gen 1 isoform 1	⎯	Gen 1 Major	⎯	Gen 1 Major	⎯	⎯	not scored/no intact homolog detected in Gen 1	⎯	⎯	not scored	⎯	⎯	⎯	not scored/no intact homolog detected in Gen 1	⎯	⎯
39347	Not Assigned	Kansase	2013	KSU-USMARC	Clinical and non-Clinical Strains	SRX1923789	1	f	⎯	⎯	not scored	⎯	Gen 1 isoform 1	⎯	Gen 1 Major	⎯	Gen 1 Major	⎯	⎯	not scored/no intact homolog detected in Gen 1	⎯	⎯	not scored	⎯	⎯	⎯	not scored/no intact homolog detected in Gen 1	⎯	⎯
39357	Not Assigned	Kansase	2013	KSU-USMARC	Clinical and non-Clinical Strains	SRX1923800	1	f	⎯	⎯	not scored	⎯	Gen 1 isoform 1	⎯	Gen 1 Major	⎯	Gen 1 Major	⎯	⎯	not scored/no intact homolog detected in Gen 1	⎯	⎯	not scored	⎯	⎯	⎯	not scored/no intact homolog detected in Gen 1	⎯	⎯
39358	Not Assigned	Kansase	2013	KSU-USMARC	Clinical and non-Clinical Strains	SRX1923811	1	f	⎯	⎯	not scored	⎯	Gen 1 isoform 1	⎯	Gen 1 Major	⎯	Gen 1 Major	⎯	⎯	not scored/no intact homolog detected in Gen 1	⎯	⎯	not scored	⎯	⎯	⎯	not scored/no intact homolog detected in Gen 1	⎯	⎯
39360	Not Assigned	Kansase	2013	KSU-USMARC	Clinical and non-Clinical Strains	SRX1923822	1	f	⎯	⎯	not scored	⎯	Gen 1 isoform 1	⎯	Gen 1 Major	⎯	Gen 1 Major	⎯	⎯	not scored/no intact homolog detected in Gen 1	⎯	⎯	not scored	⎯	⎯	⎯	not scored/no intact homolog detected in Gen 1	⎯	⎯
39361	Not Assigned	Kansase	2013	KSU-USMARC	Clinical and non-Clinical Strains	SRX1923833	1	f	⎯	⎯	not scored	⎯	Gen 1 isoform 1	⎯	Gen 1 Major	⎯	Gen 1 Major	⎯	⎯	not scored/no intact homolog detected in Gen 1	⎯	⎯	not scored	⎯	⎯	⎯	not scored/no intact homolog detected in Gen 1	⎯	⎯
39362	Not Assigned	Kansase	2013	KSU-USMARC	Clinical and non-Clinical Strains	SRX1923746	1	f	⎯	⎯	not scored	⎯	Gen 1 isoform 1	⎯	Gen 1 Major	⎯	Gen 1 Major	⎯	⎯	not scored/no intact homolog detected in Gen 1	⎯	⎯	not scored	⎯	⎯	⎯	not scored/no intact homolog detected in Gen 1	⎯	⎯
39373	Not Assigned	Kansase	2013	KSU-USMARC	Clinical and non-Clinical Strains	SRX1923747	1	b	1	b	2	CP017488	Gen 1 isoform 1	BG550_01775	Gen 1 Major	BG550_12730	Gen 1 Major	BG550_01365	BG550_01630	does not have intact gene	BG550_01640, BG550_01650	not detected	does not have intact gene/multiple stop codons	BG550_02940	BG550_07585	BG550_09250	not detected	not detected	BG550_11865
39374	Not Assigned	Kansase	2013	KSU-USMARC	Clinical and non-Clinical Strains	SRX1923748	1	b	⎯	⎯	not scored	⎯	Gen 1 isoform 1	⎯	Gen 1 Major	⎯	Gen 1 Major	⎯	⎯	not scored/no intact homolog detected in Gen 1	⎯	⎯	not scored	⎯	⎯	⎯	not scored/no intact homolog detected in Gen 1	⎯	⎯
39381	Not Assigned	Kansase	2013	KSU-USMARC	Clinical and non-Clinical Strains	SRX1923749	1	b	⎯	⎯	not scored	⎯	Gen 1 isoform 1	⎯	Gen 1 Major	⎯	Gen 1 Major	⎯	⎯	not scored/no intact homolog detected in Gen 1	⎯	⎯	not scored	⎯	⎯	⎯	not scored/no intact homolog detected in Gen 1	⎯	⎯
39382	Not Assigned	Kansase	2013	KSU-USMARC	Clinical and non-Clinical Strains	SRX1923750	1	b	1	b	2	CP017487	Gen 1 isoform 1	BG551_01775	Gen 1 Major	BG551_12745	Gen 1 Major	BG551_01365	BG551_01630	does not have intact gene	BG551_01640, BG551_01650	not detected	does not have intact gene/multiple stop codons	BG551_02940	BG551_07585	BG551_09260	not detected	not detected	BG551_11880
39383	Not Assigned	Kansase	2013	KSU-USMARC	Clinical and non-Clinical Strains	SRX1923751	1	b	⎯	⎯	not scored	⎯	Gen 1 isoform 1	⎯	Gen 1 Major	⎯	Gen 1 Major	⎯	⎯	not scored/no intact homolog detected in Gen 1	⎯	⎯	not scored	⎯	⎯	⎯	not scored/no intact homolog detected in Gen 1	⎯	⎯
39393	Not Assigned	Kansase	2013	KSU-USMARC	Clinical and non-Clinical Strains	SRX1923752	1	b	⎯	⎯	not scored	⎯	Gen 1 isoform 1	⎯	Gen 1 Major	⎯	Gen 1 Major	⎯	⎯	not scored/no intact homolog detected in Gen 1	⎯	⎯	not scored	⎯	⎯	⎯	not scored/no intact homolog detected in Gen 1	⎯	⎯
39394	Not Assigned	Kansase	2013	KSU-USMARC	Clinical and non-Clinical Strains	SRX1923753	1	b	1	b	2	CP017486	Gen 1 isoform 1	BG552_01775	Gen 1 Major	BG552_12720	Gen 1 Major	BG552_01365	BG552_01630	does not have intact gene	BG552_01640, BG552_01650	not detected	does not have intact gene/multiple stop codons	BG552_02940	BG552_07575	BG552_09240	not detected	not detected	BG552_11855
39395	Not Assigned	Kansase	2013	KSU-USMARC	Clinical and non-Clinical Strains	SRX1923754	1	b	⎯	⎯	not scored	⎯	Gen 1 isoform 1	⎯	Gen 1 Major	⎯	Gen 1 Major	⎯	⎯	not scored/no intact homolog detected in Gen 1	⎯	⎯	not scored	⎯	⎯	⎯	not scored/no intact homolog detected in Gen 1	⎯	⎯
39396	Not Assigned	Kansase	2013	KSU-USMARC	Clinical and non-Clinical Strains	SRX1923755	1	f	⎯	⎯	not scored	⎯	Gen 1 isoform 1	⎯	Gen 1 Major	⎯	Gen 1 Major	⎯	⎯	not scored/no intact homolog detected in Gen 1	⎯	⎯	not scored	⎯	⎯	⎯	not scored/no intact homolog detected in Gen 1	⎯	⎯
39397	Not Assigned	Kansase	2013	KSU-USMARC	Clinical and non-Clinical Strains	SRX1923757	1	f	⎯	⎯	not scored	⎯	Gen 1 isoform 1	⎯	Gen 1 Major	⎯	Gen 1 Major	⎯	⎯	not scored/no intact homolog detected in Gen 1	⎯	⎯	not scored	⎯	⎯	⎯	not scored/no intact homolog detected in Gen 1	⎯	⎯
39398	Not Assigned	Kansase	2013	KSU-USMARC	Clinical and non-Clinical Strains	SRX1923758	1	f	⎯	⎯	not scored	⎯	Gen 1 isoform 1	⎯	Gen 1 Major	⎯	Gen 1 Major	⎯	⎯	not scored/no intact homolog detected in Gen 1	⎯	⎯	not scored	⎯	⎯	⎯	not scored/no intact homolog detected in Gen 1	⎯	⎯
39408	Not Assigned	Kansase	2013	KSU-USMARC	Clinical and non-Clinical Strains	SRX1923759	1	f	⎯	⎯	not scored	⎯	Gen 1 isoform 1	⎯	Gen 1 Major	⎯	Gen 1 Major	⎯	⎯	not scored/no intact homolog detected in Gen 1	⎯	⎯	not scored	⎯	⎯	⎯	not scored/no intact homolog detected in Gen 1	⎯	⎯
39409	Not Assigned	Kansase	2013	KSU-USMARC	Clinical and non-Clinical Strains	SRX1923760	1	f	1	f	2	CP017485	Gen 1 isoform 1	BG571_01775	Gen 1 Major	BG571_12760	Gen 1 Major	BG571_01365	BG571_01630	does not have intact gene	BG571_01640, BG571_01650	not detected	does not have intact gene/multiple stop codons	BG571_02940	BG571_07605	BG571_09270	not detected	not detected	BG571_11890
39410	Not Assigned	Kansase	2013	KSU-USMARC	Clinical and non-Clinical Strains	SRX1923761	1	f	⎯	⎯	not scored	⎯	Gen 1 isoform 1	⎯	Gen 1 Major	⎯	Gen 1 Major	⎯	⎯	not scored/no intact homolog detected in Gen 1	⎯	⎯	not scored	⎯	⎯	⎯	not scored/no intact homolog detected in Gen 1	⎯	⎯
39420	Not Assigned	Kansase	2013	KSU-USMARC	Clinical and non-Clinical Strains	SRX1923762	1	f	⎯	⎯	not scored	⎯	Gen 1 isoform 1	⎯	Gen 1 Major	⎯	Gen 1 Major	⎯	⎯	not scored/no intact homolog detected in Gen 1	⎯	⎯	not scored	⎯	⎯	⎯	not scored/no intact homolog detected in Gen 1	⎯	⎯
39421	Not Assigned	Kansase	2013	KSU-USMARC	Clinical and non-Clinical Strains	SRX1923763	1	f	⎯	⎯	not scored	⎯	Gen 1 isoform 1	⎯	Gen 1 Major	⎯	Gen 1 Major	⎯	⎯	not scored/no intact homolog detected in Gen 1	⎯	⎯	not scored	⎯	⎯	⎯	not scored/no intact homolog detected in Gen 1	⎯	⎯
39422	Not Assigned	Kansase	2013	KSU-USMARC	Clinical and non-Clinical Strains	SRX1923764	1	f	⎯	⎯	not scored	⎯	Gen 1 isoform 1	⎯	Gen 1 Major	⎯	Gen 1 Major	⎯	⎯	not scored/no intact homolog detected in Gen 1	⎯	⎯	not scored	⎯	⎯	⎯	not scored/no intact homolog detected in Gen 1	⎯	⎯
39432	Not Assigned	Kansase	2013	KSU-USMARC	Clinical and non-Clinical Strains	SRX1923765	1	f	⎯	⎯	not scored	⎯	Gen 1 isoform 1	⎯	Gen 1 Major	⎯	Gen 1 Major	⎯	⎯	not scored/no intact homolog detected in Gen 1	⎯	⎯	not scored	⎯	⎯	⎯	not scored/no intact homolog detected in Gen 1	⎯	⎯
39433	Not Assigned	Kansase	2013	KSU-USMARC	Clinical and non-Clinical Strains	SRX1923766	1	f	1	f	2	CP017484	Gen 1 isoform 1	BG572_01775	Gen 1 Major	BG572_12755	Gen 1 Major	BG572_01365	BG572_01630	does not have intact gene	BG572_01640, BG572_01650	not detected	does not have intact gene/multiple stop codons	BG572_02940	BG572_07600	BG572_09270	not detected	not detected	BG572_11890
39434	Not Assigned	Kansase	2013	KSU-USMARC	Clinical and non-Clinical Strains	SRX1923768	1	f	⎯	⎯	not scored	⎯	Gen 1 isoform 1	⎯	Gen 1 Major	⎯	Gen 1 Major	⎯	⎯	not scored/no intact homolog detected in Gen 1	⎯	⎯	not scored	⎯	⎯	⎯	not scored/no intact homolog detected in Gen 1	⎯	⎯
39444	Not Assigned	Kansase	2013	KSU-USMARC	Clinical and non-Clinical Strains	SRX1923769	1	f	⎯	⎯	not scored	⎯	Gen 1 isoform 1	⎯	Gen 1 Major	⎯	Gen 1 Major	⎯	⎯	not scored/no intact homolog detected in Gen 1	⎯	⎯	not scored	⎯	⎯	⎯	not scored/no intact homolog detected in Gen 1	⎯	⎯
39445	Not Assigned	Kansase	2013	KSU-USMARC	Clinical and non-Clinical Strains	SRX1923770	1	f	⎯	⎯	not scored	⎯	Gen 1 isoform 1	⎯	Gen 1 Major	⎯	Gen 1 Major	⎯	⎯	not scored/no intact homolog detected in Gen 1	⎯	⎯	not scored	⎯	⎯	⎯	not scored/no intact homolog detected in Gen 1	⎯	⎯
39446	Not Assigned	Kansase	2013	KSU-USMARC	Clinical and non-Clinical Strains	SRX1923771	1	f	⎯	⎯	not scored	⎯	Gen 1 isoform 1	⎯	Gen 1 Major	⎯	Gen 1 Major	⎯	⎯	not scored/no intact homolog detected in Gen 1	⎯	⎯	not scored	⎯	⎯	⎯	not scored/no intact homolog detected in Gen 1	⎯	⎯
39457	Not Assigned	Kansase	2013	KSU-USMARC	Clinical and non-Clinical Strains	SRX1923772	1	f	⎯	⎯	not scored	⎯	Gen 1 isoform 1	⎯	Gen 1 Major	⎯	Gen 1 Major	⎯	⎯	not scored/no intact homolog detected in Gen 1	⎯	⎯	not scored	⎯	⎯	⎯	not scored/no intact homolog detected in Gen 1	⎯	⎯
39458	Not Assigned	Kansase	2013	KSU-USMARC	Clinical and non-Clinical Strains	SRX1923773	1	f	⎯	⎯	not scored	⎯	Gen 1 isoform 1	⎯	Gen 1 Major	⎯	Gen 1 Major	⎯	⎯	not scored/no intact homolog detected in Gen 1	⎯	⎯	not scored	⎯	⎯	⎯	not scored/no intact homolog detected in Gen 1	⎯	⎯
39468	Not Assigned	Kansase	2013	KSU-USMARC	Clinical and non-Clinical Strains	SRX1923774	1	f	⎯	⎯	not scored	⎯	Gen 1 isoform 1	⎯	Gen 1 Major	⎯	Gen 1 Major	⎯	⎯	not scored/no intact homolog detected in Gen 1	⎯	⎯	not scored	⎯	⎯	⎯	not scored/no intact homolog detected in Gen 1	⎯	⎯
39469	Not Assigned	Kansase	2013	KSU-USMARC	Clinical and non-Clinical Strains	SRX1923775	1	f	⎯	⎯	not scored	⎯	Gen 1 isoform 1	⎯	Gen 1 Major	⎯	Gen 1 Major	⎯	⎯	not scored/no intact homolog detected in Gen 1	⎯	⎯	not scored	⎯	⎯	⎯	not scored/no intact homolog detected in Gen 1	⎯	⎯
39470	Not Assigned	Kansase	2013	KSU-USMARC	Clinical and non-Clinical Strains	SRX1923776	1	f	⎯	⎯	not scored	⎯	Gen 1 isoform 1	⎯	Gen 1 Major	⎯	Gen 1 Major	⎯	⎯	not scored/no intact homolog detected in Gen 1	⎯	⎯	not scored	⎯	⎯	⎯	not scored/no intact homolog detected in Gen 1	⎯	⎯
39471	Not Assigned	Kansase	2013	KSU-USMARC	Clinical and non-Clinical Strains	SRX1923777	1	f	⎯	⎯	not scored	⎯	Gen 1 isoform 1	⎯	Gen 1 Major	⎯	Gen 1 Major	⎯	⎯	not scored/no intact homolog detected in Gen 1	⎯	⎯	not scored	⎯	⎯	⎯	not scored/no intact homolog detected in Gen 1	⎯	⎯
39472	Not Assigned	Kansase	2013	KSU-USMARC	Clinical and non-Clinical Strains	SRX1923779	1	f	⎯	⎯	not scored	⎯	Gen 1 isoform 1	⎯	Gen 1 Major	⎯	Gen 1 Major	⎯	⎯	not scored/no intact homolog detected in Gen 1	⎯	⎯	not scored	⎯	⎯	⎯	not scored/no intact homolog detected in Gen 1	⎯	⎯
39473	Not Assigned	Kansase	2013	KSU-USMARC	Clinical and non-Clinical Strains	SRX1923780	1	f	⎯	⎯	not scored	⎯	Gen 1 isoform 1	⎯	Gen 1 Major	⎯	Gen 1 Major	⎯	⎯	not scored/no intact homolog detected in Gen 1	⎯	⎯	not scored	⎯	⎯	⎯	not scored/no intact homolog detected in Gen 1	⎯	⎯
39483	Not Assigned	Kansase	2013	KSU-USMARC	Clinical and non-Clinical Strains	SRX1923781	1	f	⎯	⎯	not scored	⎯	Gen 1 isoform 1	⎯	Gen 1 Major	⎯	Gen 1 Major	⎯	⎯	not scored/no intact homolog detected in Gen 1	⎯	⎯	not scored	⎯	⎯	⎯	not scored/no intact homolog detected in Gen 1	⎯	⎯
39484	Not Assigned	Kansase	2013	KSU-USMARC	Clinical and non-Clinical Strains	SRX1923782	1	f	⎯	⎯	not scored	⎯	Gen 1 isoform 1	⎯	Gen 1 Major	⎯	Gen 1 Major	⎯	⎯	not scored/no intact homolog detected in Gen 1	⎯	⎯	not scored	⎯	⎯	⎯	not scored/no intact homolog detected in Gen 1	⎯	⎯
39485	Not Assigned	Kansase	2013	KSU-USMARC	Clinical and non-Clinical Strains	SRX1923783	1	f	⎯	⎯	not scored	⎯	Gen 1 isoform 1	⎯	Gen 1 Major	⎯	Gen 1 Major	⎯	⎯	not scored/no intact homolog detected in Gen 1	⎯	⎯	not scored	⎯	⎯	⎯	not scored/no intact homolog detected in Gen 1	⎯	⎯
39495	Not Assigned	Kansase	2013	KSU-USMARC	Clinical and non-Clinical Strains	SRX1923784	1	f	⎯	⎯	not scored	⎯	Gen 1 isoform 1	⎯	Gen 1 Major	⎯	Gen 1 Major	⎯	⎯	not scored/no intact homolog detected in Gen 1	⎯	⎯	not scored	⎯	⎯	⎯	not scored/no intact homolog detected in Gen 1	⎯	⎯
39496	Not Assigned	Kansase	2013	KSU-USMARC	Clinical and non-Clinical Strains	SRX1923785	1	f	⎯	⎯	not scored	⎯	Gen 1 isoform 1	⎯	Gen 1 Major	⎯	Gen 1 Major	⎯	⎯	not scored/no intact homolog detected in Gen 1	⎯	⎯	not scored	⎯	⎯	⎯	not scored/no intact homolog detected in Gen 1	⎯	⎯
39497	Not Assigned	Kansase	2013	KSU-USMARC	Clinical and non-Clinical Strains	SRX1923786	1	f	⎯	⎯	not scored	⎯	Gen 1 isoform 1	⎯	Gen 1 Major	⎯	Gen 1 Major	⎯	⎯	not scored/no intact homolog detected in Gen 1	⎯	⎯	not scored	⎯	⎯	⎯	not scored/no intact homolog detected in Gen 1	⎯	⎯
56292	Not Assigned	Tennessee	2013	KSU-USMARC	Clinical and non-Clinical Strains	SRX1923787	1	i	⎯	⎯	not scored	⎯	Gen 1 isoform 1	⎯	Gen 1 Major	⎯	Gen 1 Major	⎯	⎯	not scored/no intact homolog detected in Gen 1	⎯	⎯	not scored	⎯	⎯	⎯	not scored/no intact homolog detected in Gen 1	⎯	⎯
56293	Not Assigned	Tennessee	2013	KSU-USMARC	Clinical and non-Clinical Strains	SRX1923788	1	i	⎯	⎯	not scored	⎯	Gen 1 isoform 1	⎯	Gen 1 Major	⎯	Gen 1 Major	⎯	⎯	not scored/no intact homolog detected in Gen 1	⎯	⎯	not scored	⎯	⎯	⎯	not scored/no intact homolog detected in Gen 1	⎯	⎯
56294	Not Assigned	Tennessee	2013	KSU-USMARC	Clinical and non-Clinical Strains	SRX1923790	1	i	⎯	⎯	not scored	⎯	Gen 1 isoform 1	⎯	Gen 1 Major	⎯	Gen 1 Major	⎯	⎯	not scored/no intact homolog detected in Gen 1	⎯	⎯	not scored	⎯	⎯	⎯	not scored/no intact homolog detected in Gen 1	⎯	⎯
56295	Not Assigned	Tennessee	2013	KSU-USMARC	Clinical and non-Clinical Strains	SRX1923791	1	i	⎯	⎯	not scored	⎯	Gen 1 isoform 1	⎯	Gen 1 Major	⎯	Gen 1 Major	⎯	⎯	not scored/no intact homolog detected in Gen 1	⎯	⎯	not scored	⎯	⎯	⎯	not scored/no intact homolog detected in Gen 1	⎯	⎯
56296	Not Assigned	Tennessee	2013	KSU-USMARC	Clinical and non-Clinical Strains	SRX1923792	1	i	⎯	⎯	not scored	⎯	Gen 1 isoform 1	⎯	Gen 1 Major	⎯	Gen 1 Major	⎯	⎯	not scored/no intact homolog detected in Gen 1	⎯	⎯	not scored	⎯	⎯	⎯	not scored/no intact homolog detected in Gen 1	⎯	⎯
56312	Not Assigned	Tennessee	2013	KSU-USMARC	Clinical and non-Clinical Strains	SRX1923793	1	i	⎯	⎯	not scored	⎯	Gen 1 isoform 1	⎯	Gen 1 Major	⎯	Gen 1 Major	⎯	⎯	not scored/no intact homolog detected in Gen 1	⎯	⎯	not scored	⎯	⎯	⎯	not scored/no intact homolog detected in Gen 1	⎯	⎯
56313	Not Assigned	Tennessee	2013	KSU-USMARC	Clinical and non-Clinical Strains	SRX1923794	1	i	⎯	⎯	not scored	⎯	Gen 1 isoform 1	⎯	Gen 1 Major	⎯	Gen 1 Major	⎯	⎯	not scored/no intact homolog detected in Gen 1	⎯	⎯	not scored	⎯	⎯	⎯	not scored/no intact homolog detected in Gen 1	⎯	⎯
56314	Not Assigned	Tennessee	2013	KSU-USMARC	Clinical and non-Clinical Strains	SRX1923795	1	i	⎯	⎯	not scored	⎯	Gen 1 isoform 1	⎯	Gen 1 Major	⎯	Gen 1 Major	⎯	⎯	not scored/no intact homolog detected in Gen 1	⎯	⎯	not scored	⎯	⎯	⎯	not scored/no intact homolog detected in Gen 1	⎯	⎯
56316	Not Assigned	Tennessee	2013	KSU-USMARC	Clinical and non-Clinical Strains	SRX1923797	1	i	⎯	⎯	not scored	⎯	Gen 1 isoform 1	⎯	Gen 1 Major	⎯	Gen 1 Major	⎯	⎯	not scored/no intact homolog detected in Gen 1	⎯	⎯	not scored	⎯	⎯	⎯	not scored/no intact homolog detected in Gen 1	⎯	⎯
56317	Not Assigned	Tennessee	2013	KSU-USMARC	Clinical and non-Clinical Strains	SRX1923798	1	i	⎯	⎯	not scored	⎯	Gen 1 isoform 1	⎯	Gen 1 Major	⎯	Gen 1 Major	⎯	⎯	not scored/no intact homolog detected in Gen 1	⎯	⎯	not scored	⎯	⎯	⎯	not scored/no intact homolog detected in Gen 1	⎯	⎯
56318	Not Assigned	Tennessee	2013	KSU-USMARC	Clinical and non-Clinical Strains	SRX1923799	1	i	⎯	⎯	not scored	⎯	Gen 1 isoform 1	⎯	Gen 1 Major	⎯	Gen 1 Major	⎯	⎯	not scored/no intact homolog detected in Gen 1	⎯	⎯	not scored	⎯	⎯	⎯	not scored/no intact homolog detected in Gen 1	⎯	⎯
56319	Not Assigned	Tennessee	2013	KSU-USMARC	Clinical and non-Clinical Strains	SRX1923801	1	i	⎯	⎯	not scored	⎯	Gen 1 isoform 1	⎯	Gen 1 Major	⎯	Gen 1 Major	⎯	⎯	not scored/no intact homolog detected in Gen 1	⎯	⎯	not scored	⎯	⎯	⎯	not scored/no intact homolog detected in Gen 1	⎯	⎯
56320	Not Assigned	Tennessee	2013	KSU-USMARC	Clinical and non-Clinical Strains	SRX1923802	1	i	⎯	⎯	not scored	⎯	Gen 1 isoform 1	⎯	Gen 1 Major	⎯	Gen 1 Major	⎯	⎯	not scored/no intact homolog detected in Gen 1	⎯	⎯	not scored	⎯	⎯	⎯	not scored/no intact homolog detected in Gen 1	⎯	⎯
56321	Not Assigned	Tennessee	2013	KSU-USMARC	Clinical and non-Clinical Strains	SRX1923803	1	i	⎯	⎯	not scored	⎯	Gen 1 isoform 1	⎯	Gen 1 Major	⎯	Gen 1 Major	⎯	⎯	not scored/no intact homolog detected in Gen 1	⎯	⎯	not scored	⎯	⎯	⎯	not scored/no intact homolog detected in Gen 1	⎯	⎯
56322	Not Assigned	Tennessee	2013	KSU-USMARC	Clinical and non-Clinical Strains	SRX1923804	1	i	⎯	⎯	not scored	⎯	Gen 1 isoform 1	⎯	Gen 1 Major	⎯	Gen 1 Major	⎯	⎯	not scored/no intact homolog detected in Gen 1	⎯	⎯	not scored	⎯	⎯	⎯	not scored/no intact homolog detected in Gen 1	⎯	⎯
56323	Not Assigned	Tennessee	2013	KSU-USMARC	Clinical and non-Clinical Strains	SRX1923805	1	i	⎯	⎯	not scored	⎯	Gen 1 isoform 1	⎯	Gen 1 Major	⎯	Gen 1 Major	⎯	⎯	not scored/no intact homolog detected in Gen 1	⎯	⎯	not scored	⎯	⎯	⎯	not scored/no intact homolog detected in Gen 1	⎯	⎯
56324	Not Assigned	Tennessee	2013	KSU-USMARC	Clinical and non-Clinical Strains	SRX1923806	1	i	⎯	⎯	not scored	⎯	Gen 1 isoform 1	⎯	Gen 1 Major	⎯	Gen 1 Major	⎯	⎯	not scored/no intact homolog detected in Gen 1	⎯	⎯	not scored	⎯	⎯	⎯	not scored/no intact homolog detected in Gen 1	⎯	⎯
56325	Not Assigned	Tennessee	2013	KSU-USMARC	Clinical and non-Clinical Strains	SRX1923807	1	i	⎯	⎯	not scored	⎯	Gen 1 isoform 1	⎯	Gen 1 Major	⎯	Gen 1 Major	⎯	⎯	not scored/no intact homolog detected in Gen 1	⎯	⎯	not scored	⎯	⎯	⎯	not scored/no intact homolog detected in Gen 1	⎯	⎯
56326	Not Assigned	Tennessee	2013	KSU-USMARC	Clinical and non-Clinical Strains	SRX1923808	1	i	⎯	⎯	not scored	⎯	Gen 1 isoform 1	⎯	Gen 1 Major	⎯	Gen 1 Major	⎯	⎯	not scored/no intact homolog detected in Gen 1	⎯	⎯	not scored	⎯	⎯	⎯	not scored/no intact homolog detected in Gen 1	⎯	⎯
56327	Not Assigned	Tennessee	2013	KSU-USMARC	Clinical and non-Clinical Strains	SRX1923809	1	b	⎯	⎯	not scored	⎯	Gen 1 isoform 1	⎯	Gen 1 Major	⎯	Gen 1 Major	⎯	⎯	not scored/no intact homolog detected in Gen 1	⎯	⎯	not scored	⎯	⎯	⎯	not scored/no intact homolog detected in Gen 1	⎯	⎯
56328	Not Assigned	Tennessee	2013	KSU-USMARC	Clinical and non-Clinical Strains	SRX1923810	1	b	⎯	⎯	not scored	⎯	Gen 1 isoform 1	⎯	Gen 1 Major	⎯	Gen 1 Major	⎯	⎯	not scored/no intact homolog detected in Gen 1	⎯	⎯	not scored	⎯	⎯	⎯	not scored/no intact homolog detected in Gen 1	⎯	⎯
56329	Not Assigned	Tennessee	2013	KSU-USMARC	Clinical and non-Clinical Strains	SRX1923812	1	b	⎯	⎯	not scored	⎯	Gen 1 isoform 1	⎯	Gen 1 Major	⎯	Gen 1 Major	⎯	⎯	not scored/no intact homolog detected in Gen 1	⎯	⎯	not scored	⎯	⎯	⎯	not scored/no intact homolog detected in Gen 1	⎯	⎯
56330	Not Assigned	Tennessee	2013	KSU-USMARC	Clinical and non-Clinical Strains	SRX1923813	1	b	⎯	⎯	not scored	⎯	Gen 1 isoform 1	⎯	Gen 1 Major	⎯	Gen 1 Major	⎯	⎯	not scored/no intact homolog detected in Gen 1	⎯	⎯	not scored	⎯	⎯	⎯	not scored/no intact homolog detected in Gen 1	⎯	⎯
56331	Not Assigned	Tennessee	2013	KSU-USMARC	Clinical and non-Clinical Strains	SRX1923814	1	b	⎯	⎯	not scored	⎯	Gen 1 isoform 1	⎯	Gen 1 Major	⎯	Gen 1 Major	⎯	⎯	not scored/no intact homolog detected in Gen 1	⎯	⎯	not scored	⎯	⎯	⎯	not scored/no intact homolog detected in Gen 1	⎯	⎯
56332	Not Assigned	Tennessee	2013	KSU-USMARC	Clinical and non-Clinical Strains	SRX1923815	1	b	⎯	⎯	not scored	⎯	Gen 1 isoform 1	⎯	Gen 1 Major	⎯	Gen 1 Major	⎯	⎯	not scored/no intact homolog detected in Gen 1	⎯	⎯	not scored	⎯	⎯	⎯	not scored/no intact homolog detected in Gen 1	⎯	⎯
56334	Not Assigned	Tennessee	2013	KSU-USMARC	Clinical and non-Clinical Strains	SRX1923817	1	b	⎯	⎯	not scored	⎯	Gen 1 isoform 1	⎯	Gen 1 Major	⎯	Gen 1 Major	⎯	⎯	not scored/no intact homolog detected in Gen 1	⎯	⎯	not scored	⎯	⎯	⎯	not scored/no intact homolog detected in Gen 1	⎯	⎯
56335	Not Assigned	Tennessee	2013	KSU-USMARC	Clinical and non-Clinical Strains	SRX1923818	1	b	⎯	⎯	not scored	⎯	Gen 1 isoform 1	⎯	Gen 1 Major	⎯	Gen 1 Major	⎯	⎯	not scored/no intact homolog detected in Gen 1	⎯	⎯	not scored	⎯	⎯	⎯	not scored/no intact homolog detected in Gen 1	⎯	⎯
56336	Not Assigned	Tennessee	2013	KSU-USMARC	Clinical and non-Clinical Strains	SRX1923819	1	b	⎯	⎯	not scored	⎯	Gen 1 isoform 1	⎯	Gen 1 Major	⎯	Gen 1 Major	⎯	⎯	not scored/no intact homolog detected in Gen 1	⎯	⎯	not scored	⎯	⎯	⎯	not scored/no intact homolog detected in Gen 1	⎯	⎯
56337	Not Assigned	Tennessee	2013	KSU-USMARC	Clinical and non-Clinical Strains	SRX1923820	1	i	⎯	⎯	not scored	⎯	Gen 1 isoform 1	⎯	Gen 1 Major	⎯	Gen 1 Major	⎯	⎯	not scored/no intact homolog detected in Gen 1	⎯	⎯	not scored	⎯	⎯	⎯	not scored/no intact homolog detected in Gen 1	⎯	⎯
56338	Not Assigned	Tennessee	2013	KSU-USMARC	Clinical and non-Clinical Strains	SRX1923821	1	i	⎯	⎯	not scored	⎯	Gen 1 isoform 1	⎯	Gen 1 Major	⎯	Gen 1 Major	⎯	⎯	not scored/no intact homolog detected in Gen 1	⎯	⎯	not scored	⎯	⎯	⎯	not scored/no intact homolog detected in Gen 1	⎯	⎯
56339	Not Assigned	Tennessee	2013	KSU-USMARC	Clinical and non-Clinical Strains	SRX1923823	1	i	⎯	⎯	not scored	⎯	Gen 1 isoform 1	⎯	Gen 1 Major	⎯	Gen 1 Major	⎯	⎯	not scored/no intact homolog detected in Gen 1	⎯	⎯	not scored	⎯	⎯	⎯	not scored/no intact homolog detected in Gen 1	⎯	⎯
56340	Not Assigned	Tennessee	2013	KSU-USMARC	Clinical and non-Clinical Strains	SRX1923824	1	i	⎯	⎯	not scored	⎯	Gen 1 isoform 1	⎯	Gen 1 Major	⎯	Gen 1 Major	⎯	⎯	not scored/no intact homolog detected in Gen 1	⎯	⎯	not scored	⎯	⎯	⎯	not scored/no intact homolog detected in Gen 1	⎯	⎯
56341	Not Assigned	Tennessee	2013	KSU-USMARC	Clinical and non-Clinical Strains	SRX1923825	1	i	⎯	⎯	not scored	⎯	Gen 1 isoform 1	⎯	Gen 1 Major	⎯	Gen 1 Major	⎯	⎯	not scored/no intact homolog detected in Gen 1	⎯	⎯	not scored	⎯	⎯	⎯	not scored/no intact homolog detected in Gen 1	⎯	⎯
56342	Not Assigned	Tennessee	2013	KSU-USMARC	Clinical and non-Clinical Strains	SRX1923826	1	i	⎯	⎯	not scored	⎯	Gen 1 isoform 1	⎯	Gen 1 Major	⎯	Gen 1 Major	⎯	⎯	not scored/no intact homolog detected in Gen 1	⎯	⎯	not scored	⎯	⎯	⎯	not scored/no intact homolog detected in Gen 1	⎯	⎯
56343	Not Assigned	Tennessee	2013	KSU-USMARC	Clinical and non-Clinical Strains	SRX1923827	1	i	⎯	⎯	not scored	⎯	Gen 1 isoform 1	⎯	Gen 1 Major	⎯	Gen 1 Major	⎯	⎯	not scored/no intact homolog detected in Gen 1	⎯	⎯	not scored	⎯	⎯	⎯	not scored/no intact homolog detected in Gen 1	⎯	⎯
56344	Not Assigned	Tennessee	2013	KSU-USMARC	Clinical and non-Clinical Strains	SRX1923828	1	i	⎯	⎯	not scored	⎯	Gen 1 isoform 1	⎯	Gen 1 Major	⎯	Gen 1 Major	⎯	⎯	not scored/no intact homolog detected in Gen 1	⎯	⎯	not scored	⎯	⎯	⎯	not scored/no intact homolog detected in Gen 1	⎯	⎯
56345	Not Assigned	Tennessee	2013	KSU-USMARC	Clinical and non-Clinical Strains	SRX1923829	1	i	⎯	⎯	not scored	⎯	Gen 1 isoform 1	⎯	Gen 1 Major	⎯	Gen 1 Major	⎯	⎯	not scored/no intact homolog detected in Gen 1	⎯	⎯	not scored	⎯	⎯	⎯	not scored/no intact homolog detected in Gen 1	⎯	⎯
56346	Not Assigned	Tennessee	2013	KSU-USMARC	Clinical and non-Clinical Strains	SRX1923830	1	i	⎯	⎯	not scored	⎯	Gen 1 isoform 1	⎯	Gen 1 Major	⎯	Gen 1 Major	⎯	⎯	not scored/no intact homolog detected in Gen 1	⎯	⎯	not scored	⎯	⎯	⎯	not scored/no intact homolog detected in Gen 1	⎯	⎯
32563	Not Assigned	Kansase	2013	KSU-USMARC	Clinical and non-Clinical Strains	SRX1911540, SRX1911541	2	b	⎯	⎯	not scored	⎯	Gen 2 isoform 1	⎯	Gen 2 Major	⎯	Gen 2 Major	⎯	⎯	not scored	⎯	⎯	not scored	⎯	⎯	⎯	not scored	⎯	⎯
32564	Not Assigned	Kansase	2013	KSU-USMARC	Clinical and non-Clinical Strains	SRX1911066	2	b	⎯	⎯	not scored	⎯	Gen 2 isoform 1	⎯	Gen 2 Major	⎯	Gen 2 Major	⎯	⎯	not scored	⎯	⎯	not scored	⎯	⎯	⎯	not scored	⎯	⎯
32567	Not Assigned	Kansase	2013	KSU-USMARC	Clinical and non-Clinical Strains	SRX1911068, SRX1911072	2	b	⎯	⎯	not scored	⎯	Gen 2 isoform 1	⎯	Gen 2 Major	⎯	Gen 2 Major	⎯	⎯	not scored	⎯	⎯	not scored	⎯	⎯	⎯	not scored	⎯	⎯
32568	Not Assigned	Kansase	2013	KSU-USMARC	Clinical and non-Clinical Strains	SRX1911073, SRX1911080	2	b	⎯	⎯	not scored	⎯	Gen 2 isoform 1	⎯	Gen 2 Major	⎯	Gen 2 Major	⎯	⎯	not scored	⎯	⎯	not scored	⎯	⎯	⎯	not scored	⎯	⎯
32569	Not Assigned	Kansase	2013	KSU-USMARC	Clinical and non-Clinical Strains	SRX1911084	2	b	⎯	⎯	not scored	⎯	Gen 2 isoform 1	⎯	Gen 2 Major	⎯	Gen 2 Major	⎯	⎯	not scored	⎯	⎯	not scored	⎯	⎯	⎯	not scored	⎯	⎯
32570	Not Assigned	Kansase	2013	KSU-USMARC	Clinical and non-Clinical Strains	SRX1911085	2	b	⎯	⎯	not scored	⎯	Gen 2 isoform 1	⎯	Gen 2 Major	⎯	Gen 2 Major	⎯	⎯	not scored	⎯	⎯	not scored	⎯	⎯	⎯	not scored	⎯	⎯
32571	Not Assigned	Kansase	2013	KSU-USMARC	Clinical and non-Clinical Strains	SRX1911087	2	b	⎯	⎯	not scored	⎯	Gen 2 isoform 1	⎯	Gen 2 Major	⎯	Gen 2 Major	⎯	⎯	not scored	⎯	⎯	not scored	⎯	⎯	⎯	not scored	⎯	⎯
32572	Not Assigned	Kansase	2013	KSU-USMARC	Clinical and non-Clinical Strains	SRX1911100	2	b	⎯	⎯	not scored	⎯	Gen 2 isoform 1	⎯	Gen 2 Major	⎯	Gen 2 Major	⎯	⎯	not scored	⎯	⎯	not scored	⎯	⎯	⎯	not scored	⎯	⎯
32573	Not Assigned	Kansase	2013	KSU-USMARC	Clinical and non-Clinical Strains	SRX1911101	2	b	⎯	⎯	not scored	⎯	Gen 2 isoform 1	⎯	Gen 2 Major	⎯	Gen 2 Major	⎯	⎯	not scored	⎯	⎯	not scored	⎯	⎯	⎯	not scored	⎯	⎯
32574	Not Assigned	Kansase	2013	KSU-USMARC	Clinical and non-Clinical Strains	SRX1911103	2	b	⎯	⎯	not scored	⎯	Gen 2 isoform 1	⎯	Gen 2 Major	⎯	Gen 2 Major	⎯	⎯	not scored	⎯	⎯	not scored	⎯	⎯	⎯	not scored	⎯	⎯
32575	Not Assigned	Kansase	2013	KSU-USMARC	Clinical and non-Clinical Strains	SRX1911104	2	b	⎯	⎯	not scored	⎯	Gen 2 isoform 1	⎯	Gen 2 Major	⎯	Gen 2 Major	⎯	⎯	not scored	⎯	⎯	not scored	⎯	⎯	⎯	not scored	⎯	⎯
32576	Not Assigned	Kansase	2013	KSU-USMARC	Clinical and non-Clinical Strains	SRX1911105	2	b	⎯	⎯	not scored	⎯	Gen 2 isoform 1	⎯	Gen 2 Major	⎯	Gen 2 Major	⎯	⎯	not scored	⎯	⎯	not scored	⎯	⎯	⎯	not scored	⎯	⎯
32577	Not Assigned	Kansase	2013	KSU-USMARC	Clinical and non-Clinical Strains	SRX1911106	2	d	⎯	⎯	not scored	⎯	Gen 2 isoform 2	⎯	Gen 2 Major	⎯	Gen 2 Major	⎯	⎯	not scored	⎯	⎯	not scored	⎯	⎯	⎯	not scored	⎯	⎯
32578	Not Assigned	Kansase	2013	KSU-USMARC	Clinical and non-Clinical Strains	SRX1911122	2	d	⎯	⎯	not scored	⎯	Gen 2 isoform 2	⎯	Gen 2 Major	⎯	Gen 2 Major	⎯	⎯	not scored	⎯	⎯	not scored	⎯	⎯	⎯	not scored	⎯	⎯
32579	Not Assigned	Kansase	2013	KSU-USMARC	Clinical and non-Clinical Strains	SRX1911125	2	d	⎯	⎯	not scored	⎯	Gen 2 isoform 2	⎯	Gen 2 Major	⎯	Gen 2 Major	⎯	⎯	not scored	⎯	⎯	not scored	⎯	⎯	⎯	not scored	⎯	⎯
32580	Not Assigned	Kansase	2013	KSU-USMARC	Clinical and non-Clinical Strains	SRX1911128	2	d	⎯	⎯	not scored	⎯	Gen 2 isoform 2	⎯	Gen 2 Major	⎯	Gen 2 Major	⎯	⎯	not scored	⎯	⎯	not scored	⎯	⎯	⎯	not scored	⎯	⎯
32581	Not Assigned	Kansase	2013	KSU-USMARC	Clinical and non-Clinical Strains	SRX1911131	2	d	⎯	⎯	not scored	⎯	Gen 2 isoform 2	⎯	Gen 2 Major	⎯	Gen 2 Major	⎯	⎯	not scored	⎯	⎯	not scored	⎯	⎯	⎯	not scored	⎯	⎯
32582	Not Assigned	Kansase	2013	KSU-USMARC	Clinical and non-Clinical Strains	SRX1911146	2	d	⎯	⎯	not scored	⎯	Gen 2 isoform 2	⎯	Gen 2 Major	⎯	Gen 2 Major	⎯	⎯	not scored	⎯	⎯	not scored	⎯	⎯	⎯	not scored	⎯	⎯
32583	Not Assigned	Kansase	2013	KSU-USMARC	Clinical and non-Clinical Strains	SRX1911147	2	d	⎯	⎯	not scored	⎯	Gen 2 isoform 2	⎯	Gen 2 Major	⎯	Gen 2 Major	⎯	⎯	not scored	⎯	⎯	not scored	⎯	⎯	⎯	not scored	⎯	⎯
32584	Not Assigned	Kansase	2013	KSU-USMARC	Clinical and non-Clinical Strains	SRX1911155	2	d	⎯	⎯	not scored	⎯	Gen 2 isoform 2	⎯	Gen 2 Major	⎯	Gen 2 Major	⎯	⎯	not scored	⎯	⎯	not scored	⎯	⎯	⎯	not scored	⎯	⎯
32585	Not Assigned	Kansase	2013	KSU-USMARC	Clinical and non-Clinical Strains	SRX1911156	2	d	⎯	⎯	not scored	⎯	Gen 2 isoform 2	⎯	Gen 2 Major	⎯	Gen 2 Major	⎯	⎯	not scored	⎯	⎯	not scored	⎯	⎯	⎯	not scored	⎯	⎯
32586	Not Assigned	Kansase	2013	KSU-USMARC	Clinical and non-Clinical Strains	SRX1911159	2	d	⎯	⎯	not scored	⎯	Gen 2 isoform 2	⎯	Gen 2 Major	⎯	Gen 2 Major	⎯	⎯	not scored	⎯	⎯	not scored	⎯	⎯	⎯	not scored	⎯	⎯
32592	Not Assigned	Kansase	2013	KSU-USMARC	Clinical and non-Clinical Strains	SRX1911163	2	d	⎯	⎯	not scored	⎯	Gen 2 isoform 2	⎯	Gen 2 Major	⎯	Gen 2 Major	⎯	⎯	not scored	⎯	⎯	not scored	⎯	⎯	⎯	not scored	⎯	⎯
32593	Not Assigned	Kansase	2013	KSU-USMARC	Clinical and non-Clinical Strains	SRX1911164	2	b	⎯	⎯	not scored	⎯	Gen 2 isoform 1	⎯	Gen 2 Major	⎯	Gen 2 Major	⎯	⎯	not scored	⎯	⎯	not scored	⎯	⎯	⎯	not scored	⎯	⎯
32594	Not Assigned	Kansase	2013	KSU-USMARC	Clinical and non-Clinical Strains	SRX1911168	2	b	⎯	⎯	not scored	⎯	Gen 2 isoform 1	⎯	Gen 2 Major	⎯	Gen 2 Major	⎯	⎯	not scored	⎯	⎯	not scored	⎯	⎯	⎯	not scored	⎯	⎯
32595	Not Assigned	Kansase	2013	KSU-USMARC	Clinical and non-Clinical Strains	SRX1911175	2	b	⎯	⎯	not scored	⎯	Gen 2 isoform 1	⎯	Gen 2 Major	⎯	Gen 2 Major	⎯	⎯	not scored	⎯	⎯	not scored	⎯	⎯	⎯	not scored	⎯	⎯
32596	Not Assigned	Kansase	2013	KSU-USMARC	Clinical and non-Clinical Strains	SRX1911176	2	b	⎯	⎯	not scored	⎯	Gen 2 isoform 1	⎯	Gen 2 Major	⎯	Gen 2 Major	⎯	⎯	not scored	⎯	⎯	not scored	⎯	⎯	⎯	not scored	⎯	⎯
32597	Not Assigned	Kansase	2013	KSU-USMARC	Clinical and non-Clinical Strains	SRX1911177	2	b	⎯	⎯	not scored	⎯	Gen 2 isoform 1	⎯	Gen 2 Major	⎯	Gen 2 Major	⎯	⎯	not scored	⎯	⎯	not scored	⎯	⎯	⎯	not scored	⎯	⎯
32598	Not Assigned	Kansase	2013	KSU-USMARC	Clinical and non-Clinical Strains	SRX1911180	2	b	⎯	⎯	not scored	⎯	Gen 2 isoform 1	⎯	Gen 2 Major	⎯	Gen 2 Major	⎯	⎯	not scored	⎯	⎯	not scored	⎯	⎯	⎯	not scored	⎯	⎯
32599	Not Assigned	Kansase	2013	KSU-USMARC	Clinical and non-Clinical Strains	SRX1911182	2	b	⎯	⎯	not scored	⎯	Gen 2 isoform 1	⎯	Gen 2 Major	⎯	Gen 2 Major	⎯	⎯	not scored	⎯	⎯	not scored	⎯	⎯	⎯	not scored	⎯	⎯
32600	Not Assigned	Kansase	2013	KSU-USMARC	Clinical and non-Clinical Strains	SRX1911183	2	b	⎯	⎯	not scored	⎯	Gen 2 isoform 1	⎯	Gen 2 Major	⎯	Gen 2 Major	⎯	⎯	not scored	⎯	⎯	not scored	⎯	⎯	⎯	not scored	⎯	⎯
32601	Not Assigned	Kansase	2013	KSU-USMARC	Clinical and non-Clinical Strains	SRX1911189	2	b	⎯	⎯	not scored	⎯	Gen 2 isoform 1	⎯	Gen 2 Major	⎯	Gen 2 Major	⎯	⎯	not scored	⎯	⎯	not scored	⎯	⎯	⎯	not scored	⎯	⎯
32602	Not Assigned	Kansase	2013	KSU-USMARC	Clinical and non-Clinical Strains	SRX1911190	2	b	⎯	⎯	not scored	⎯	Gen 2 isoform 1	⎯	Gen 2 Major	⎯	Gen 2 Major	⎯	⎯	not scored	⎯	⎯	not scored	⎯	⎯	⎯	not scored	⎯	⎯
32603	Not Assigned	Kansase	2013	KSU-USMARC	Clinical and non-Clinical Strains	SRX1911198	2	b	⎯	⎯	not scored	⎯	Gen 2 isoform 1	⎯	Gen 2 Major	⎯	Gen 2 Major	⎯	⎯	not scored	⎯	⎯	not scored	⎯	⎯	⎯	not scored	⎯	⎯
32604	Not Assigned	Kansase	2013	KSU-USMARC	Clinical and non-Clinical Strains	SRX1911200	2	b	⎯	⎯	not scored	⎯	Gen 2 isoform 1	⎯	Gen 2 Major	⎯	Gen 2 Major	⎯	⎯	not scored	⎯	⎯	not scored	⎯	⎯	⎯	not scored	⎯	⎯
32605	Not Assigned	Kansase	2013	KSU-USMARC	Clinical and non-Clinical Strains	SRX1911203	2	d	⎯	⎯	not scored	⎯	Gen 2 isoform 2	⎯	Gen 2 Major	⎯	Gen 2 Major	⎯	⎯	not scored	⎯	⎯	not scored	⎯	⎯	⎯	not scored	⎯	⎯
32606	Not Assigned	Kansase	2013	KSU-USMARC	Clinical and non-Clinical Strains	SRX1911206	2	d	⎯	⎯	not scored	⎯	Gen 2 isoform 2	⎯	Gen 2 Major	⎯	Gen 2 Major	⎯	⎯	not scored	⎯	⎯	not scored	⎯	⎯	⎯	not scored	⎯	⎯
32607	Not Assigned	Kansase	2013	KSU-USMARC	Clinical and non-Clinical Strains	SRX1911209	2	d	⎯	⎯	not scored	⎯	Gen 2 isoform 2	⎯	Gen 2 Major	⎯	Gen 2 Major	⎯	⎯	not scored	⎯	⎯	not scored	⎯	⎯	⎯	not scored	⎯	⎯
32608	Not Assigned	Kansase	2013	KSU-USMARC	Clinical and non-Clinical Strains	SRX1911222	2	d	⎯	⎯	not scored	⎯	Gen 2 isoform 2	⎯	Gen 2 Major	⎯	Gen 2 Major	⎯	⎯	not scored	⎯	⎯	not scored	⎯	⎯	⎯	not scored	⎯	⎯
32609	Not Assigned	Kansase	2013	KSU-USMARC	Clinical and non-Clinical Strains	SRX1911225	2	d	⎯	⎯	not scored	⎯	Gen 2 isoform 2	⎯	Gen 2 Major	⎯	Gen 2 Major	⎯	⎯	not scored	⎯	⎯	not scored	⎯	⎯	⎯	not scored	⎯	⎯
32610	Not Assigned	Kansase	2013	KSU-USMARC	Clinical and non-Clinical Strains	SRX1911226	2	d	⎯	⎯	not scored	⎯	Gen 2 isoform 2	⎯	Gen 2 Major	⎯	Gen 2 Major	⎯	⎯	not scored	⎯	⎯	not scored	⎯	⎯	⎯	not scored	⎯	⎯
32614	Not Assigned	Kansase	2013	KSU-USMARC	Clinical and non-Clinical Strains	SRX1911227	2	d	⎯	⎯	not scored	⎯	Gen 2 isoform 2	⎯	Gen 2 Major	⎯	Gen 2 Major	⎯	⎯	not scored	⎯	⎯	not scored	⎯	⎯	⎯	not scored	⎯	⎯
32615	Not Assigned	Kansase	2013	KSU-USMARC	Clinical and non-Clinical Strains	SRX1911228	2	d	⎯	⎯	not scored	⎯	Gen 2 isoform 2	⎯	Gen 2 Major	⎯	Gen 2 Major	⎯	⎯	not scored	⎯	⎯	not scored	⎯	⎯	⎯	not scored	⎯	⎯
32617	Not Assigned	Kansase	2013	KSU-USMARC	Clinical and non-Clinical Strains	SRX1911233	2	d	⎯	⎯	not scored	⎯	Gen 2 isoform 2	⎯	Gen 2 Major	⎯	Gen 2 Major	⎯	⎯	not scored	⎯	⎯	not scored	⎯	⎯	⎯	not scored	⎯	⎯
32618	Not Assigned	Kansase	2013	KSU-USMARC	Clinical and non-Clinical Strains	SRX1911237	2	d	⎯	⎯	not scored	⎯	Gen 2 isoform 2	⎯	Gen 2 Major	⎯	Gen 2 Major	⎯	⎯	not scored	⎯	⎯	not scored	⎯	⎯	⎯	not scored	⎯	⎯
32619	Not Assigned	Kansase	2013	KSU-USMARC	Clinical and non-Clinical Strains	SRX1911242	2	d	2	d	6	CP017505	Gen 2 isoform 2	BG605_01935	Gen 2 Major	BG605_12845	Gen 2 Major	BG605_01515	BG605_01780	Gen 2 isoform 1	BG605_01790	not detected	Gen 2 isoform 2	BG605_03370	BG605_08655	BG605_10925	Gen 2 isoform 1	BG605_12415	BG605_13015
32620	Not Assigned	Kansase	2013	KSU-USMARC	Clinical and non-Clinical Strains	SRX1911244	2	d	⎯	⎯	not scored	⎯	Gen 2 isoform 2	⎯	Gen 2 Major	⎯	Gen 2 Major	⎯	⎯	not scored	⎯	⎯	not scored	⎯	⎯	⎯	not scored	⎯	⎯
32621	Not Assigned	Kansase	2013	KSU-USMARC	Clinical and non-Clinical Strains	SRX1911248	2	d	⎯	⎯	not scored	⎯	Gen 2 isoform 2	⎯	Gen 2 Major	⎯	Gen 2 Major	⎯	⎯	not scored	⎯	⎯	not scored	⎯	⎯	⎯	not scored	⎯	⎯
32622	Not Assigned	Kansase	2013	KSU-USMARC	Clinical and non-Clinical Strains	SRX1911253	2	d	⎯	⎯	not scored	⎯	Gen 2 isoform 2	⎯	Gen 2 Major	⎯	Gen 2 Major	⎯	⎯	not scored	⎯	⎯	not scored	⎯	⎯	⎯	not scored	⎯	⎯
32623	Not Assigned	Kansase	2013	KSU-USMARC	Clinical and non-Clinical Strains	SRX1912334	2	d	⎯	⎯	not scored	⎯	Gen 2 isoform 2	⎯	Gen 2 Major	⎯	Gen 2 Major	⎯	⎯	not scored	⎯	⎯	not scored	⎯	⎯	⎯	not scored	⎯	⎯
32624	Not Assigned	Kansase	2013	KSU-USMARC	Clinical and non-Clinical Strains	SRX1912335	2	d	⎯	⎯	not scored	⎯	Gen 2 isoform 2	⎯	Gen 2 Major	⎯	Gen 2 Major	⎯	⎯	not scored	⎯	⎯	not scored	⎯	⎯	⎯	not scored	⎯	⎯
32625	Not Assigned	Kansase	2013	KSU-USMARC	Clinical and non-Clinical Strains	SRX1912489	2	d	⎯	⎯	not scored	⎯	Gen 2 isoform 2	⎯	Gen 2 Major	⎯	Gen 2 Major	⎯	⎯	not scored	⎯	⎯	not scored	⎯	⎯	⎯	not scored	⎯	⎯
32627	Not Assigned	Kansase	2013	KSU-USMARC	Clinical and non-Clinical Strains	SRX1912520	2	not subtyped due to missing data	⎯	⎯	not scored	⎯	Gen 2 isoform 1	⎯	Gen 2 Major	⎯	Gen 2 Major	⎯	⎯	not scored	⎯	⎯	not scored	⎯	⎯	⎯	not scored	⎯	⎯
32628	Not Assigned	Kansase	2013	KSU-USMARC	Clinical and non-Clinical Strains	SRX1912548	2	b	⎯	⎯	not scored	⎯	Gen 2 isoform 1	⎯	Gen 2 Major	⎯	Gen 2 Major	⎯	⎯	not scored	⎯	⎯	not scored	⎯	⎯	⎯	not scored	⎯	⎯
32629	Not Assigned	Kansase	2013	KSU-USMARC	Clinical and non-Clinical Strains	SRX1912559	2	b	⎯	⎯	not scored	⎯	Gen 2 isoform 1	⎯	Gen 2 Major	⎯	Gen 2 Major	⎯	⎯	not scored	⎯	⎯	not scored	⎯	⎯	⎯	not scored	⎯	⎯
32630	Not Assigned	Kansase	2013	KSU-USMARC	Clinical and non-Clinical Strains	SRX1912570	2	b	⎯	⎯	not scored	⎯	Gen 2 isoform 1	⎯	Gen 2 Major	⎯	Gen 2 Major	⎯	⎯	not scored	⎯	⎯	not scored	⎯	⎯	⎯	not scored	⎯	⎯
32631	Not Assigned	Kansase	2013	KSU-USMARC	Clinical and non-Clinical Strains	SRX1912581	2	b	⎯	⎯	not scored	⎯	Gen 2 isoform 1	⎯	Gen 2 Major	⎯	Gen 2 Major	⎯	⎯	not scored	⎯	⎯	not scored	⎯	⎯	⎯	not scored	⎯	⎯
32632	Not Assigned	Kansase	2013	KSU-USMARC	Clinical and non-Clinical Strains	SRX1912592	2	b	⎯	⎯	not scored	⎯	Gen 2 isoform 1	⎯	Gen 2 Major	⎯	Gen 2 Major	⎯	⎯	not scored	⎯	⎯	not scored	⎯	⎯	⎯	not scored	⎯	⎯
32633	Not Assigned	Kansase	2013	KSU-USMARC	Clinical and non-Clinical Strains	SRX1912603	2	b	⎯	⎯	not scored	⎯	Gen 2 isoform 1	⎯	Gen 2 Major	⎯	Gen 2 Major	⎯	⎯	not scored	⎯	⎯	not scored	⎯	⎯	⎯	not scored	⎯	⎯
32634	Not Assigned	Kansase	2013	KSU-USMARC	Clinical and non-Clinical Strains	SRX1912336	2	b	⎯	⎯	not scored	⎯	Gen 2 isoform 1	⎯	Gen 2 Major	⎯	Gen 2 Major	⎯	⎯	not scored	⎯	⎯	not scored	⎯	⎯	⎯	not scored	⎯	⎯
32635	Not Assigned	Kansase	2013	KSU-USMARC	Clinical and non-Clinical Strains	SRX1912362	2	b	2	b	1f	CP017504	Gen 2 isoform 1	BG584_01945	Gen 2 Major	BG584_12595	Gen 2 Major	BG584_01525	BG584_01790	Gen 2 isoform 1	BG584_01800	not detected	Gen 2 isoform 1	BG584_03370	BG584_08715	BG584_10680	Gen 2 isoform 1	BG584_12170	BG584_12765
32646	Not Assigned	Kansase	2013	KSU-USMARC	Clinical and non-Clinical Strains	SRX1912386	2	b	⎯	⎯	not scored	⎯	Gen 2 isoform 1	⎯	Gen 2 Major	⎯	Gen 2 Major	⎯	⎯	not scored	⎯	⎯	not scored	⎯	⎯	⎯	not scored	⎯	⎯
32647	Not Assigned	Kansase	2013	KSU-USMARC	Clinical and non-Clinical Strains	SRX1912418	2	b	⎯	⎯	not scored	⎯	Gen 2 isoform 1	⎯	Gen 2 Major	⎯	Gen 2 Major	⎯	⎯	not scored	⎯	⎯	not scored	⎯	⎯	⎯	not scored	⎯	⎯
32648	Not Assigned	Kansase	2013	KSU-USMARC	Clinical and non-Clinical Strains	SRX1912445	2	b	⎯	⎯	not scored	⎯	Gen 2 isoform 1	⎯	Gen 2 Major	⎯	Gen 2 Major	⎯	⎯	not scored	⎯	⎯	not scored	⎯	⎯	⎯	not scored	⎯	⎯
32649	Not Assigned	Kansase	2013	KSU-USMARC	Clinical and non-Clinical Strains	SRX1912461	2	b	⎯	⎯	not scored	⎯	Gen 2 isoform 1	⎯	Gen 2 Major	⎯	Gen 2 Major	⎯	⎯	not scored	⎯	⎯	not scored	⎯	⎯	⎯	not scored	⎯	⎯
32662	Not Assigned	Kansase	2013	KSU-USMARC	Clinical and non-Clinical Strains	SRX1912462	2	d	⎯	⎯	not scored	⎯	Gen 2 isoform 2	⎯	Gen 2 Major	⎯	Gen 2 Major	⎯	⎯	not scored	⎯	⎯	not scored	⎯	⎯	⎯	not scored	⎯	⎯
32665	Not Assigned	Kansase	2013	KSU-USMARC	Clinical and non-Clinical Strains	SRX1912467	2	not subtyped due to missing data	⎯	⎯	not scored	⎯	Gen 2 isoform 2	⎯	Gen 2 Major	⎯	Gen 2 Major	⎯	⎯	not scored	⎯	⎯	not scored	⎯	⎯	⎯	not scored	⎯	⎯
32666	Not Assigned	Kansase	2013	KSU-USMARC	Clinical and non-Clinical Strains	SRX1912469	2	d	⎯	⎯	not scored	⎯	Gen 2 isoform 2	⎯	Gen 2 Major	⎯	Gen 2 Major	⎯	⎯	not scored	⎯	⎯	not scored	⎯	⎯	⎯	not scored	⎯	⎯
32667	Not Assigned	Kansase	2013	KSU-USMARC	Clinical and non-Clinical Strains	SRX1912480	2	d	⎯	⎯	not scored	⎯	Gen 2 isoform 2	⎯	Gen 2 Major	⎯	Gen 2 Major	⎯	⎯	not scored	⎯	⎯	not scored	⎯	⎯	⎯	not scored	⎯	⎯
32668	Not Assigned	Kansase	2013	KSU-USMARC	Clinical and non-Clinical Strains	SRX1912496	2	d	⎯	⎯	not scored	⎯	Gen 2 isoform 2	⎯	Gen 2 Major	⎯	Gen 2 Major	⎯	⎯	not scored	⎯	⎯	not scored	⎯	⎯	⎯	not scored	⎯	⎯
32669	Not Assigned	Kansase	2013	KSU-USMARC	Clinical and non-Clinical Strains	SRX1912497	2	d	⎯	⎯	not scored	⎯	Gen 2 isoform 2	⎯	Gen 2 Major	⎯	Gen 2 Major	⎯	⎯	not scored	⎯	⎯	not scored	⎯	⎯	⎯	not scored	⎯	⎯
32670	Not Assigned	Kansase	2013	KSU-USMARC	Clinical and non-Clinical Strains	SRX1912498	2	d	⎯	⎯	not scored	⎯	Gen 2 isoform 2	⎯	Gen 2 Major	⎯	Gen 2 Major	⎯	⎯	not scored	⎯	⎯	not scored	⎯	⎯	⎯	not scored	⎯	⎯
32671	Not Assigned	Kansase	2013	KSU-USMARC	Clinical and non-Clinical Strains	SRX1912499	2	d	⎯	⎯	not scored	⎯	Gen 2 isoform 2	⎯	Gen 2 Major	⎯	Gen 2 Major	⎯	⎯	not scored	⎯	⎯	not scored	⎯	⎯	⎯	not scored	⎯	⎯
32672	Not Assigned	Kansase	2013	KSU-USMARC	Clinical and non-Clinical Strains	SRX1912500	2	d	⎯	⎯	not scored	⎯	Gen 2 isoform 2	⎯	Gen 2 Major	⎯	Gen 2 Major	⎯	⎯	not scored	⎯	⎯	not scored	⎯	⎯	⎯	not scored	⎯	⎯
32673	Not Assigned	Kansase	2013	KSU-USMARC	Clinical and non-Clinical Strains	SRX1912505	2	d	⎯	⎯	not scored	⎯	Gen 2 isoform 2	⎯	Gen 2 Major	⎯	Gen 2 Major	⎯	⎯	not scored	⎯	⎯	not scored	⎯	⎯	⎯	not scored	⎯	⎯
32674	Not Assigned	Kansase	2013	KSU-USMARC	Clinical and non-Clinical Strains	SRX1912509	2	d	⎯	⎯	not scored	⎯	Gen 2 isoform 2	⎯	Gen 2 Major	⎯	Gen 2 Major	⎯	⎯	not scored	⎯	⎯	not scored	⎯	⎯	⎯	not scored	⎯	⎯
32675	Not Assigned	Kansase	2013	KSU-USMARC	Clinical and non-Clinical Strains	SRX1912510	2	d	⎯	⎯	not scored	⎯	Gen 2 isoform 2	⎯	Gen 2 Major	⎯	Gen 2 Major	⎯	⎯	not scored	⎯	⎯	not scored	⎯	⎯	⎯	not scored	⎯	⎯
32699	Not Assigned	Kansase	2013	KSU-USMARC	Clinical and non-Clinical Strains	SRX1912518	2	b	⎯	⎯	not scored	⎯	Gen 2 isoform 1	⎯	Gen 2 Major	⎯	Gen 2 Major	⎯	⎯	not scored	⎯	⎯	not scored	⎯	⎯	⎯	not scored	⎯	⎯
32700	Not Assigned	Kansase	2013	KSU-USMARC	Clinical and non-Clinical Strains	SRX1912519	2	b	⎯	⎯	not scored	⎯	Gen 2 isoform 1	⎯	Gen 2 Major	⎯	Gen 2 Major	⎯	⎯	not scored	⎯	⎯	not scored	⎯	⎯	⎯	not scored	⎯	⎯
32701	Not Assigned	Kansase	2013	KSU-USMARC	Clinical and non-Clinical Strains	SRX1912526	2	b	⎯	⎯	not scored	⎯	Gen 2 isoform 1	⎯	Gen 2 Major	⎯	Gen 2 Major	⎯	⎯	not scored	⎯	⎯	not scored	⎯	⎯	⎯	not scored	⎯	⎯
32702	Not Assigned	Kansase	2013	KSU-USMARC	Clinical and non-Clinical Strains	SRX1912527	2	b	⎯	⎯	not scored	⎯	Gen 2 isoform 1	⎯	Gen 2 Major	⎯	Gen 2 Major	⎯	⎯	not scored	⎯	⎯	not scored	⎯	⎯	⎯	not scored	⎯	⎯
32703	Not Assigned	Kansase	2013	KSU-USMARC	Clinical and non-Clinical Strains	SRX1912531	2	b	⎯	⎯	not scored	⎯	Gen 2 isoform 1	⎯	Gen 2 Major	⎯	Gen 2 Major	⎯	⎯	not scored	⎯	⎯	not scored	⎯	⎯	⎯	not scored	⎯	⎯
32704	Not Assigned	Kansase	2013	KSU-USMARC	Clinical and non-Clinical Strains	SRX1912532	2	b	⎯	⎯	not scored	⎯	Gen 2 isoform 1	⎯	Gen 2 Major	⎯	Gen 2 Major	⎯	⎯	not scored	⎯	⎯	not scored	⎯	⎯	⎯	not scored	⎯	⎯
32708	Not Assigned	Kansase	2013	KSU-USMARC	Clinical and non-Clinical Strains	SRX1912533	2	b	⎯	⎯	not scored	⎯	Gen 2 isoform 1	⎯	Gen 2 Major	⎯	Gen 2 Major	⎯	⎯	not scored	⎯	⎯	not scored	⎯	⎯	⎯	not scored	⎯	⎯
32711	Not Assigned	Kansase	2013	KSU-USMARC	Clinical and non-Clinical Strains	SRX1912540	2	b	⎯	⎯	not scored	⎯	Gen 2 isoform 1	⎯	Gen 2 Major	⎯	Gen 2 Major	⎯	⎯	not scored	⎯	⎯	not scored	⎯	⎯	⎯	not scored	⎯	⎯
32712	Not Assigned	Kansase	2013	KSU-USMARC	Clinical and non-Clinical Strains	SRX1912541	2	b	⎯	⎯	not scored	⎯	Gen 2 isoform 1	⎯	Gen 2 Major	⎯	Gen 2 Major	⎯	⎯	not scored	⎯	⎯	not scored	⎯	⎯	⎯	not scored	⎯	⎯
32713	Not Assigned	Kansase	2013	KSU-USMARC	Clinical and non-Clinical Strains	SRX1912542	2	b	⎯	⎯	not scored	⎯	Gen 2 isoform 1	⎯	Gen 2 Major	⎯	Gen 2 Major	⎯	⎯	not scored	⎯	⎯	not scored	⎯	⎯	⎯	not scored	⎯	⎯
32714	Not Assigned	Kansase	2013	KSU-USMARC	Clinical and non-Clinical Strains	SRX1912546	2	b	⎯	⎯	not scored	⎯	Gen 2 isoform 1	⎯	Gen 2 Major	⎯	Gen 2 Major	⎯	⎯	not scored	⎯	⎯	not scored	⎯	⎯	⎯	not scored	⎯	⎯
32715	Not Assigned	Kansase	2013	KSU-USMARC	Clinical and non-Clinical Strains	SRX1912547	2	b	⎯	⎯	not scored	⎯	Gen 2 isoform 1	⎯	Gen 2 Major	⎯	Gen 2 Major	⎯	⎯	not scored	⎯	⎯	not scored	⎯	⎯	⎯	not scored	⎯	⎯
32716	Not Assigned	Kansase	2013	KSU-USMARC	Clinical and non-Clinical Strains	SRX1912549	2	b	⎯	⎯	not scored	⎯	Gen 2 isoform 1	⎯	Gen 2 Major	⎯	Gen 2 Major	⎯	⎯	not scored	⎯	⎯	not scored	⎯	⎯	⎯	not scored	⎯	⎯
32717	Not Assigned	Kansase	2013	KSU-USMARC	Clinical and non-Clinical Strains	SRX1912550	2	b	⎯	⎯	not scored	⎯	Gen 2 isoform 1	⎯	Gen 2 Major	⎯	Gen 2 Major	⎯	⎯	not scored	⎯	⎯	not scored	⎯	⎯	⎯	not scored	⎯	⎯
32718	Not Assigned	Kansase	2013	KSU-USMARC	Clinical and non-Clinical Strains	SRX1912551	2	b	⎯	⎯	not scored	⎯	Gen 2 isoform 1	⎯	Gen 2 Major	⎯	Gen 2 Major	⎯	⎯	not scored	⎯	⎯	not scored	⎯	⎯	⎯	not scored	⎯	⎯
32719	Not Assigned	Kansase	2013	KSU-USMARC	Clinical and non-Clinical Strains	SRX1912552	2	b	⎯	⎯	not scored	⎯	Gen 2 isoform 1	⎯	Gen 2 Major	⎯	Gen 2 Major	⎯	⎯	not scored	⎯	⎯	not scored	⎯	⎯	⎯	not scored	⎯	⎯
32769	Not Assigned	Kansase	2013	KSU-USMARC	Clinical and non-Clinical Strains	SRX1912553	2	b	⎯	⎯	not scored	⎯	Gen 2 isoform 1	⎯	Gen 2 Major	⎯	Gen 2 Major	⎯	⎯	not scored	⎯	⎯	not scored	⎯	⎯	⎯	not scored	⎯	⎯
32770	Not Assigned	Kansase	2013	KSU-USMARC	Clinical and non-Clinical Strains	SRX1912554	1	c	⎯	⎯	not scored	⎯	Gen 1 isoform 1	⎯	Gen 1 Major	⎯	Gen 1 Major	⎯	⎯	not scored	⎯	⎯	not scored	⎯	⎯	⎯	not scored	⎯	⎯
32794	Not Assigned	Kansase	2013	KSU-USMARC	Clinical and non-Clinical Strains	SRX1912555	1	i	⎯	⎯	not scored	⎯	Gen 1 isoform 1	⎯	Gen 1 Major	⎯	Gen 1 Major	⎯	⎯	not scored/no intact homolog detected in Gen 1	⎯	⎯	not scored	⎯	⎯	⎯	not scored	⎯	⎯
32795	Not Assigned	Kansase	2013	KSU-USMARC	Clinical and non-Clinical Strains	SRX1912556	1	i	1	i	2	CP017503	Gen 1 isoform 1	BG575_02065	Gen 1 Major	BG575_01645	Gen 1 Major	BG575_01360	BG575_01625	does not have intact gene	BG575_01635, BG575_01940	not detected	does not have intact gene/multiple stop codons	BG575_03225	BG575_07670	BG575_09335	not detected	not detected	BG575_11765
32796	Not Assigned	Kansase	2013	KSU-USMARC	Clinical and non-Clinical Strains	SRX1912557	1	i	⎯	⎯	not scored	⎯	Gen 1 isoform 1	⎯	Gen 1 Major	⎯	Gen 1 Major	⎯	⎯	not scored/no intact homolog detected in Gen 1	⎯	⎯	not scored	⎯	⎯	⎯	not scored/no intact homolog detected in Gen 1	⎯	⎯
32797	Not Assigned	Kansase	2013	KSU-USMARC	Clinical and non-Clinical Strains	SRX1912558	1	i	⎯	⎯	not scored	⎯	Gen 1 isoform 1	⎯	Gen 1 Major	⎯	Gen 1 Major	⎯	⎯	not scored/no intact homolog detected in Gen 1	⎯	⎯	not scored	⎯	⎯	⎯	not scored/no intact homolog detected in Gen 1	⎯	⎯
32798	Not Assigned	Kansase	2013	KSU-USMARC	Clinical and non-Clinical Strains	SRX1912560	1	i	⎯	⎯	not scored	⎯	Gen 1 isoform 1	⎯	Gen 1 Major	⎯	Gen 1 Major	⎯	⎯	not scored/no intact homolog detected in Gen 1	⎯	⎯	not scored	⎯	⎯	⎯	not scored/no intact homolog detected in Gen 1	⎯	⎯
32799	Not Assigned	Kansase	2013	KSU-USMARC	Clinical and non-Clinical Strains	SRX1912561	1	i	⎯	⎯	not scored	⎯	Gen 1 isoform 1	⎯	Gen 1 Major	⎯	Gen 1 Major	⎯	⎯	not scored/no intact homolog detected in Gen 1	⎯	⎯	not scored	⎯	⎯	⎯	not scored/no intact homolog detected in Gen 1	⎯	⎯
32800	Not Assigned	Kansase	2013	KSU-USMARC	Clinical and non-Clinical Strains	SRX1912562	1	i	⎯	⎯	not scored	⎯	Gen 1 isoform 1	⎯	Gen 1 Major	⎯	Gen 1 Major	⎯	⎯	not scored/no intact homolog detected in Gen 1	⎯	⎯	not scored	⎯	⎯	⎯	not scored/no intact homolog detected in Gen 1	⎯	⎯
32801	Not Assigned	Kansase	2013	KSU-USMARC	Clinical and non-Clinical Strains	SRX1912563	1	i	⎯	⎯	not scored	⎯	Gen 1 isoform 1	⎯	Gen 1 Major	⎯	Gen 1 Major	⎯	⎯	not scored/no intact homolog detected in Gen 1	⎯	⎯	not scored	⎯	⎯	⎯	not scored/no intact homolog detected in Gen 1	⎯	⎯
32802	Not Assigned	Kansase	2013	KSU-USMARC	Clinical and non-Clinical Strains	SRX1912564	1	i	⎯	⎯	not scored	⎯	Gen 1 isoform 1	⎯	Gen 1 Major	⎯	Gen 1 Major	⎯	⎯	not scored/no intact homolog detected in Gen 1	⎯	⎯	not scored	⎯	⎯	⎯	not scored/no intact homolog detected in Gen 1	⎯	⎯
32803	Not Assigned	Kansase	2013	KSU-USMARC	Clinical and non-Clinical Strains	SRX1912565	1	i	⎯	⎯	not scored	⎯	Gen 1 isoform 1	⎯	Gen 1 Major	⎯	Gen 1 Major	⎯	⎯	not scored/no intact homolog detected in Gen 1	⎯	⎯	not scored	⎯	⎯	⎯	not scored/no intact homolog detected in Gen 1	⎯	⎯
32804	Not Assigned	Kansase	2013	KSU-USMARC	Clinical and non-Clinical Strains	SRX1912566	1	i	⎯	⎯	not scored	⎯	Gen 1 isoform 1	⎯	Gen 1 Major	⎯	Gen 1 Major	⎯	⎯	not scored/no intact homolog detected in Gen 1	⎯	⎯	not scored	⎯	⎯	⎯	not scored/no intact homolog detected in Gen 1	⎯	⎯
32805	Not Assigned	Kansase	2013	KSU-USMARC	Clinical and non-Clinical Strains	SRX1912567	1	i	⎯	⎯	not scored	⎯	Gen 1 isoform 1	⎯	Gen 1 Major	⎯	Gen 1 Major	⎯	⎯	not scored/no intact homolog detected in Gen 1	⎯	⎯	not scored	⎯	⎯	⎯	not scored/no intact homolog detected in Gen 1	⎯	⎯
32818	Not Assigned	Kansase	2013	KSU-USMARC	Clinical and non-Clinical Strains	SRX1912568	1	f	⎯	⎯	not scored	⎯	Gen 1 isoform 1	⎯	Gen 1 Major	⎯	Gen 1 Major	⎯	⎯	not scored/no intact homolog detected in Gen 1	⎯	⎯	not scored	⎯	⎯	⎯	not scored/no intact homolog detected in Gen 1	⎯	⎯
32819	Not Assigned	Kansase	2013	KSU-USMARC	Clinical and non-Clinical Strains	SRX1912569	1	f	⎯	⎯	not scored	⎯	Gen 1 isoform 1	⎯	Gen 1 Major	⎯	Gen 1 Major	⎯	⎯	not scored/no intact homolog detected in Gen 1	⎯	⎯	not scored	⎯	⎯	⎯	not scored/no intact homolog detected in Gen 1	⎯	⎯
32820	Not Assigned	Kansase	2013	KSU-USMARC	Clinical and non-Clinical Strains	SRX1912571	1	f	⎯	⎯	not scored	⎯	Gen 1 isoform 1	⎯	Gen 1 Major	⎯	Gen 1 Major	⎯	⎯	not scored/no intact homolog detected in Gen 1	⎯	⎯	not scored	⎯	⎯	⎯	not scored/no intact homolog detected in Gen 1	⎯	⎯
32821	Not Assigned	Kansase	2013	KSU-USMARC	Clinical and non-Clinical Strains	SRX1912572	1	f	⎯	⎯	not scored	⎯	Gen 1 isoform 1	⎯	Gen 1 Major	⎯	Gen 1 Major	⎯	⎯	not scored/no intact homolog detected in Gen 1	⎯	⎯	not scored	⎯	⎯	⎯	not scored/no intact homolog detected in Gen 1	⎯	⎯
32822	Not Assigned	Kansase	2013	KSU-USMARC	Clinical and non-Clinical Strains	SRX1912573	1	f	⎯	⎯	not scored	⎯	Gen 1 isoform 1	⎯	Gen 1 Major	⎯	Gen 1 Major	⎯	⎯	not scored/no intact homolog detected in Gen 1	⎯	⎯	not scored	⎯	⎯	⎯	not scored/no intact homolog detected in Gen 1	⎯	⎯
32823	Not Assigned	Kansase	2013	KSU-USMARC	Clinical and non-Clinical Strains	SRX1912574	2	c	⎯	⎯	not scored	⎯	Gen 2 isoform 1	⎯	Gen 2 Major	⎯	Gen 2 Major	⎯	⎯	Gen 2 isoform 1	⎯	⎯	Gen 2 isoform 1	⎯	⎯	⎯	Gen 2 isoform 1	⎯	⎯
32824	Not Assigned	Kansase	2013	KSU-USMARC	Clinical and non-Clinical Strains	SRX1912575	2	c	⎯	⎯	not scored	⎯	Gen 2 isoform 1	⎯	Gen 2 Major	⎯	Gen 2 Major	⎯	⎯	Gen 2 isoform 1	⎯	⎯	Gen 2 isoform 1	⎯	⎯	⎯	Gen 2 isoform 1	⎯	⎯
32825	Not Assigned	Kansase	2013	KSU-USMARC	Clinical and non-Clinical Strains	SRX1912576	2	c	⎯	⎯	not scored	⎯	Gen 2 isoform 1	⎯	Gen 2 Major	⎯	Gen 2 Major	⎯	⎯	Gen 2 isoform 1	⎯	⎯	Gen 2 isoform 1	⎯	⎯	⎯	Gen 2 isoform 1	⎯	⎯
32852	Not Assigned	Kansase	2013	KSU-USMARC	Clinical and non-Clinical Strains	SRX1912577	1	e	1	e	2	CP017502	Gen 1 isoform 1	BG561_01775	Gen 1 Major	BG561_12640	Gen 1 Major	BG561_01365	BG561_01630	does not have intact gene	BG561_01640, BG561_01650	not detected	does not have intact gene/multiple stop codons	BG561_02935	BG561_07625	BG561_09285	not detected	not detected	BG561_11780
32859	Not Assigned	Kansase	2013	KSU-USMARC	Clinical and non-Clinical Strains	SRX1912578	2	c	⎯	⎯	not scored	⎯	Gen 2 isoform 1	⎯	Gen 2 Major	⎯	Gen 2 Major	⎯	⎯	Gen 2 isoform 1	⎯	⎯	Gen 2 isoform 1	⎯	⎯	⎯	Gen 2 isoform 1	⎯	⎯
32861	Not Assigned	Kansase	2013	KSU-USMARC	Clinical and non-Clinical Strains	SRX1912579	2	c	⎯	⎯	not scored	⎯	Gen 2 isoform 1	⎯	Gen 2 Major	⎯	Gen 2 Major	⎯	⎯	Gen 2 isoform 1	⎯	⎯	Gen 2 isoform 1	⎯	⎯	⎯	Gen 2 isoform 1	⎯	⎯
32862	Not Assigned	Kansase	2013	KSU-USMARC	Clinical and non-Clinical Strains	SRX1912580	2	c	⎯	⎯	not scored	⎯	Gen 2 isoform 1	⎯	Gen 2 Major	⎯	Gen 2 Major	⎯	⎯	Gen 2 isoform 1	⎯	⎯	Gen 2 isoform 1	⎯	⎯	⎯	Gen 2 isoform 1	⎯	⎯
32864	Not Assigned	Kansase	2013	KSU-USMARC	Clinical and non-Clinical Strains	SRX1912582	2	c	⎯	⎯	not scored	⎯	Gen 2 isoform 1	⎯	Gen 2 Major	⎯	Gen 2 Major	⎯	⎯	Gen 2 isoform 1	⎯	⎯	Gen 2 isoform 1	⎯	⎯	⎯	Gen 2 isoform 1	⎯	⎯
32865	Not Assigned	Kansase	2013	KSU-USMARC	Clinical and non-Clinical Strains	SRX1912583	2	c	⎯	⎯	not scored	⎯	Gen 2 isoform 1	⎯	Gen 2 Major	⎯	Gen 2 Major	⎯	⎯	Gen 2 isoform 1	⎯	⎯	Gen 2 isoform 1	⎯	⎯	⎯	Gen 2 isoform 1	⎯	⎯
32866	Not Assigned	Kansase	2013	KSU-USMARC	Clinical and non-Clinical Strains	SRX1912584	2	c	⎯	⎯	not scored	⎯	Gen 2 isoform 1	⎯	Gen 2 Major	⎯	Gen 2 Major	⎯	⎯	Gen 2 isoform 1	⎯	⎯	Gen 2 isoform 1	⎯	⎯	⎯	Gen 2 isoform 1	⎯	⎯
32891	Not Assigned	Kansase	2013	KSU-USMARC	Clinical and non-Clinical Strains	SRX1912585	2	c	⎯	⎯	not scored	⎯	Gen 2 isoform 1	⎯	Gen 2 Major	⎯	Gen 2 Major	⎯	⎯	Gen 2 isoform 1	⎯	⎯	Gen 2 isoform 1	⎯	⎯	⎯	Gen 2 isoform 1	⎯	⎯
32915	Not Assigned	Kansase	2013	KSU-USMARC	Clinical and non-Clinical Strains	SRX1912586	1	i	⎯	⎯	not scored	⎯	Gen 1 isoform 1	⎯	Gen 1 Major	⎯	Gen 1 Major	⎯	⎯	not scored/no intact homolog detected in Gen 1	⎯	⎯	not scored	⎯	⎯	⎯	not scored/no intact homolog detected in Gen 1	⎯	⎯
32916	Not Assigned	Kansase	2013	KSU-USMARC	Clinical and non-Clinical Strains	SRX1912587	1	i	⎯	⎯	not scored	⎯	Gen 1 isoform 1	⎯	Gen 1 Major	⎯	Gen 1 Major	⎯	⎯	not scored/no intact homolog detected in Gen 1	⎯	⎯	not scored	⎯	⎯	⎯	not scored/no intact homolog detected in Gen 1	⎯	⎯
32917	Not Assigned	Kansase	2013	KSU-USMARC	Clinical and non-Clinical Strains	SRX1912588	1	i	⎯	⎯	not scored	⎯	Gen 1 isoform 1	⎯	Gen 1 Major	⎯	Gen 1 Major	⎯	⎯	not scored/no intact homolog detected in Gen 1	⎯	⎯	not scored	⎯	⎯	⎯	not scored/no intact homolog detected in Gen 1	⎯	⎯
32918	Not Assigned	Kansase	2013	KSU-USMARC	Clinical and non-Clinical Strains	SRX1912589	1	i	⎯	⎯	not scored	⎯	Gen 1 isoform 1	⎯	Gen 1 Major	⎯	Gen 1 Major	⎯	⎯	not scored/no intact homolog detected in Gen 1	⎯	⎯	not scored	⎯	⎯	⎯	not scored/no intact homolog detected in Gen 1	⎯	⎯
32923	Not Assigned	Kansase	2013	KSU-USMARC	Clinical and non-Clinical Strains	SRX1912590	1	i	⎯	⎯	not scored	⎯	Gen 1 isoform 1	⎯	Gen 1 Major	⎯	Gen 1 Major	⎯	⎯	not scored/no intact homolog detected in Gen 1	⎯	⎯	not scored	⎯	⎯	⎯	not scored/no intact homolog detected in Gen 1	⎯	⎯
32924	Not Assigned	Kansase	2013	KSU-USMARC	Clinical and non-Clinical Strains	SRX1912591	1	i	⎯	⎯	not scored	⎯	Gen 1 isoform 1	⎯	Gen 1 Major	⎯	Gen 1 Major	⎯	⎯	not scored/no intact homolog detected in Gen 1	⎯	⎯	not scored	⎯	⎯	⎯	not scored/no intact homolog detected in Gen 1	⎯	⎯
32925	Not Assigned	Kansase	2013	KSU-USMARC	Clinical and non-Clinical Strains	SRX1912593	1	i	⎯	⎯	not scored	⎯	Gen 1 isoform 1	⎯	Gen 1 Major	⎯	Gen 1 Major	⎯	⎯	not scored/no intact homolog detected in Gen 1	⎯	⎯	not scored	⎯	⎯	⎯	not scored/no intact homolog detected in Gen 1	⎯	⎯
32926	Not Assigned	Kansase	2013	KSU-USMARC	Clinical and non-Clinical Strains	SRX1912594	1	i	⎯	⎯	not scored	⎯	Gen 1 isoform 1	⎯	Gen 1 Major	⎯	Gen 1 Major	⎯	⎯	not scored/no intact homolog detected in Gen 1	⎯	⎯	not scored	⎯	⎯	⎯	not scored/no intact homolog detected in Gen 1	⎯	⎯
32927	Not Assigned	Kansase	2013	KSU-USMARC	Clinical and non-Clinical Strains	SRX1912595	1	i	⎯	⎯	not scored	⎯	Gen 1 isoform 1	⎯	Gen 1 Major	⎯	Gen 1 Major	⎯	⎯	not scored/no intact homolog detected in Gen 1	⎯	⎯	not scored	⎯	⎯	⎯	not scored/no intact homolog detected in Gen 1	⎯	⎯
32928	Not Assigned	Kansase	2013	KSU-USMARC	Clinical and non-Clinical Strains	SRX1912596	1	i	⎯	⎯	not scored	⎯	Gen 1 isoform 1	⎯	Gen 1 Major	⎯	Gen 1 Major	⎯	⎯	not scored/no intact homolog detected in Gen 1	⎯	⎯	not scored	⎯	⎯	⎯	not scored/no intact homolog detected in Gen 1	⎯	⎯
32929	Not Assigned	Kansase	2013	KSU-USMARC	Clinical and non-Clinical Strains	SRX1912597	1	i	⎯	⎯	not scored	⎯	Gen 1 isoform 1	⎯	Gen 1 Major	⎯	Gen 1 Major	⎯	⎯	not scored/no intact homolog detected in Gen 1	⎯	⎯	not scored	⎯	⎯	⎯	not scored/no intact homolog detected in Gen 1	⎯	⎯
32930	Not Assigned	Kansase	2013	KSU-USMARC	Clinical and non-Clinical Strains	SRX1912598	1	i	⎯	⎯	not scored	⎯	Gen 1 isoform 1	⎯	Gen 1 Major	⎯	Gen 1 Major	⎯	⎯	not scored/no intact homolog detected in Gen 1	⎯	⎯	not scored	⎯	⎯	⎯	not scored/no intact homolog detected in Gen 1	⎯	⎯
32931	Not Assigned	Kansase	2013	KSU-USMARC	Clinical and non-Clinical Strains	SRX1912599	1	i	⎯	⎯	not scored	⎯	Gen 1 isoform 1	⎯	Gen 1 Major	⎯	Gen 1 Major	⎯	⎯	not scored/no intact homolog detected in Gen 1	⎯	⎯	not scored	⎯	⎯	⎯	not scored/no intact homolog detected in Gen 1	⎯	⎯
32932	Not Assigned	Kansase	2013	KSU-USMARC	Clinical and non-Clinical Strains	SRX1912600	1	i	⎯	⎯	not scored	⎯	Gen 1 isoform 1	⎯	Gen 1 Major	⎯	Gen 1 Major	⎯	⎯	not scored/no intact homolog detected in Gen 1	⎯	⎯	not scored	⎯	⎯	⎯	not scored/no intact homolog detected in Gen 1	⎯	⎯
32933	Not Assigned	Kansase	2013	KSU-USMARC	Clinical and non-Clinical Strains	SRX1912601	1	i	⎯	⎯	not scored	⎯	Gen 1 isoform 1	⎯	Gen 1 Major	⎯	Gen 1 Major	⎯	⎯	not scored/no intact homolog detected in Gen 1	⎯	⎯	not scored	⎯	⎯	⎯	not scored/no intact homolog detected in Gen 1	⎯	⎯
32934	Not Assigned	Kansase	2013	KSU-USMARC	Clinical and non-Clinical Strains	SRX1912602	1	i	⎯	⎯	not scored	⎯	Gen 1 isoform 1	⎯	Gen 1 Major	⎯	Gen 1 Major	⎯	⎯	not scored/no intact homolog detected in Gen 1	⎯	⎯	not scored	⎯	⎯	⎯	not scored/no intact homolog detected in Gen 1	⎯	⎯
32957	Not Assigned	Kansase	2013	KSU-USMARC	Clinical and non-Clinical Strains	SRX1912604	1	e	⎯	⎯	not scored	⎯	Gen 1 isoform 1	⎯	Gen 1 Major	⎯	Gen 1 Major	⎯	⎯	not scored/no intact homolog detected in Gen 1	⎯	⎯	not scored	⎯	⎯	⎯	not scored/no intact homolog detected in Gen 1	⎯	⎯
32958	Not Assigned	Kansase	2013	KSU-USMARC	Clinical and non-Clinical Strains	SRX1912605	1	e	⎯	⎯	not scored	⎯	Gen 1 isoform 1	⎯	Gen 1 Major	⎯	Gen 1 Major	⎯	⎯	not scored/no intact homolog detected in Gen 1	⎯	⎯	not scored	⎯	⎯	⎯	not scored/no intact homolog detected in Gen 1	⎯	⎯
32959	Not Assigned	Kansase	2013	KSU-USMARC	Clinical and non-Clinical Strains	SRX1912606	1	e	⎯	⎯	not scored	⎯	Gen 1 isoform 1	⎯	Gen 1 Major	⎯	Gen 1 Major	⎯	⎯	not scored/no intact homolog detected in Gen 1	⎯	⎯	not scored	⎯	⎯	⎯	not scored/no intact homolog detected in Gen 1	⎯	⎯
32964	Not Assigned	Kansase	2013	KSU-USMARC	Clinical and non-Clinical Strains	SRX1912607	1	i	⎯	⎯	not scored	⎯	Gen 1 isoform 1	⎯	Gen 1 Major	⎯	Gen 1 Major	⎯	⎯	not scored/no intact homolog detected in Gen 1	⎯	⎯	not scored	⎯	⎯	⎯	not scored/no intact homolog detected in Gen 1	⎯	⎯
32965	Not Assigned	Kansase	2013	KSU-USMARC	Clinical and non-Clinical Strains	SRX1912608	1	i	⎯	⎯	not scored	⎯	Gen 1 isoform 1	⎯	Gen 1 Major	⎯	Gen 1 Major	⎯	⎯	not scored/no intact homolog detected in Gen 1	⎯	⎯	not scored				not scored/no intact homolog detected in Gen 1	⎯	⎯
32975	Not Assigned	Kansase	2013	KSU-USMARC	Clinical and non-Clinical Strains	SRX1912610	2	b	⎯	⎯	not scored	⎯	Gen 2 isoform 1	⎯	Gen 2 Major	⎯	Gen 2 Major	⎯	⎯	not scored	⎯	⎯	not scored	⎯	⎯	⎯	not scored/no intact homolog detected in Gen 1	⎯	⎯
32986	Not Assigned	Kansase	2013	KSU-USMARC	Clinical and non-Clinical Strains	SRX1912611	2	b	⎯	⎯	not scored	⎯	Gen 2 isoform 1	⎯	Gen 2 Major	⎯	Gen 2 Major	⎯	⎯	not scored	⎯	⎯	not scored	⎯	⎯	⎯	not scored	⎯	⎯
32987	Not Assigned	Kansase	2013	KSU-USMARC	Clinical and non-Clinical Strains	SRX1912612	2	b	⎯	⎯	not scored	⎯	Gen 2 isoform 1	⎯	Gen 2 Major	⎯	Gen 2 Major	⎯	⎯	not scored	⎯	⎯	not scored	⎯	⎯	⎯	not scored	⎯	⎯
32988	Not Assigned	Kansase	2013	KSU-USMARC	Clinical and non-Clinical Strains	SRX1912613	2	b	⎯	⎯	not scored	⎯	Gen 2 isoform 1	⎯	Gen 2 Major	⎯	Gen 2 Major	⎯	⎯	not scored	⎯	⎯	not scored	⎯	⎯	⎯	not scored	⎯	⎯
32998	Not Assigned	Kansase	2013	KSU-USMARC	Clinical and non-Clinical Strains	SRX1912337	2	b	⎯	⎯	not scored	⎯	Gen 2 isoform 1	⎯	Gen 2 Major	⎯	Gen 2 Major	⎯	⎯	not scored	⎯	⎯	not scored	⎯	⎯	⎯	not scored	⎯	⎯
32999	Not Assigned	Kansase	2013	KSU-USMARC	Clinical and non-Clinical Strains	SRX1912338	2	b	⎯	⎯	not scored	⎯	Gen 2 isoform 1	⎯	Gen 2 Major	⎯	Gen 2 Major	⎯	⎯	not scored	⎯	⎯	not scored	⎯	⎯	⎯	not scored	⎯	⎯
33000	Not Assigned	Kansase	2013	KSU-USMARC	Clinical and non-Clinical Strains	SRX1912339	2	b	⎯	⎯	not scored	⎯	Gen 2 isoform 1	⎯	Gen 2 Major	⎯	Gen 2 Major	⎯	⎯	not scored	⎯	⎯	not scored	⎯	⎯	⎯	not scored	⎯	⎯
33001	Not Assigned	Kansase	2013	KSU-USMARC	Clinical and non-Clinical Strains	SRX1912342	2	b	⎯	⎯	not scored	⎯	Gen 2 isoform 1	⎯	Gen 2 Major	⎯	Gen 2 Major	⎯	⎯	not scored	⎯	⎯	not scored	⎯	⎯	⎯	not scored	⎯	⎯
33002	Not Assigned	Kansase	2013	KSU-USMARC	Clinical and non-Clinical Strains	SRX1912345	2	b	⎯	⎯	not scored	⎯	Gen 2 isoform 1	⎯	Gen 2 Major	⎯	Gen 2 Major	⎯	⎯	not scored	⎯	⎯	not scored	⎯	⎯	⎯	not scored	⎯	⎯
33003	Not Assigned	Kansase	2013	KSU-USMARC	Clinical and non-Clinical Strains	SRX1912348	2	b	⎯	⎯	not scored	⎯	Gen 2 isoform 1	⎯	Gen 2 Major	⎯	Gen 2 Major	⎯	⎯	not scored	⎯	⎯	not scored	⎯	⎯	⎯	not scored	⎯	⎯
33004	Not Assigned	Kansase	2013	KSU-USMARC	Clinical and non-Clinical Strains	SRX1912349	2	b	⎯	⎯	not scored	⎯	Gen 2 isoform 1	⎯	Gen 2 Major	⎯	Gen 2 Major	⎯	⎯	not scored	⎯	⎯	not scored	⎯	⎯	⎯	not scored	⎯	⎯
33005	Not Assigned	Kansase	2013	KSU-USMARC	Clinical and non-Clinical Strains	SRX1912352	2	b	⎯	⎯	not scored	⎯	Gen 2 isoform 1	⎯	Gen 2 Major	⎯	Gen 2 Major	⎯	⎯	not scored	⎯	⎯	not scored	⎯	⎯	⎯	not scored	⎯	⎯
33006	Not Assigned	Kansase	2013	KSU-USMARC	Clinical and non-Clinical Strains	SRX1912357	2	b	⎯	⎯	not scored	⎯	Gen 2 isoform 1	⎯	Gen 2 Major	⎯	Gen 2 Major	⎯	⎯	not scored	⎯	⎯	not scored	⎯	⎯	⎯	not scored	⎯	⎯
33007	Not Assigned	Kansase	2013	KSU-USMARC	Clinical and non-Clinical Strains	SRX1912361	2	b	⎯	⎯	not scored	⎯	Gen 2 isoform 1	⎯	Gen 2 Major	⎯	Gen 2 Major	⎯	⎯	not scored	⎯	⎯	not scored	⎯	⎯	⎯	not scored	⎯	⎯
33008	Not Assigned	Kansase	2013	KSU-USMARC	Clinical and non-Clinical Strains	SRX1912363	2	b	⎯	⎯	not scored	⎯	Gen 2 isoform 1	⎯	Gen 2 Major	⎯	Gen 2 Major	⎯	⎯	not scored	⎯	⎯	not scored	⎯	⎯	⎯	not scored	⎯	⎯
33009	Not Assigned	Kansase	2013	KSU-USMARC	Clinical and non-Clinical Strains	SRX1912364	2	b	⎯	⎯	not scored	⎯	Gen 2 isoform 1	⎯	Gen 2 Major	⎯	Gen 2 Major	⎯	⎯	not scored	⎯	⎯	not scored	⎯	⎯	⎯	not scored	⎯	⎯
33011	Not Assigned	Kansase	2013	KSU-USMARC	Clinical and non-Clinical Strains	SRX1912365	2	b	⎯	⎯	not scored	⎯	Gen 2 isoform 1	⎯	Gen 2 Major	⎯	Gen 2 Major	⎯	⎯	not scored	⎯	⎯	not scored	⎯	⎯	⎯	not scored	⎯	⎯
33012	Not Assigned	Kansase	2013	KSU-USMARC	Clinical and non-Clinical Strains	SRX1912369	2	b	⎯	⎯	not scored	⎯	Gen 2 isoform 1	⎯	Gen 2 Major	⎯	Gen 2 Major	⎯	⎯	not scored	⎯	⎯	not scored	⎯	⎯	⎯	not scored	⎯	⎯
33013	Not Assigned	Kansase	2013	KSU-USMARC	Clinical and non-Clinical Strains	SRX1912370	2	b	⎯	⎯	not scored	⎯	Gen 2 isoform 1	⎯	Gen 2 Major	⎯	Gen 2 Major	⎯	⎯	not scored	⎯	⎯	not scored	⎯	⎯	⎯	not scored	⎯	⎯
33014	Not Assigned	Kansase	2013	KSU-USMARC	Clinical and non-Clinical Strains	SRX1912373	2	b	⎯	⎯	not scored	⎯	Gen 2 isoform 1	⎯	Gen 2 Major	⎯	Gen 2 Major	⎯	⎯	not scored	⎯	⎯	not scored	⎯	⎯	⎯	not scored	⎯	⎯
33015	Not Assigned	Kansase	2013	KSU-USMARC	Clinical and non-Clinical Strains	SRX1912377	2	b	⎯	⎯	not scored	⎯	Gen 2 isoform 1	⎯	Gen 2 Major	⎯	Gen 2 Major	⎯	⎯	not scored	⎯	⎯	not scored	⎯	⎯	⎯	not scored	⎯	⎯
33016	Not Assigned	Kansase	2013	KSU-USMARC	Clinical and non-Clinical Strains	SRX1912378	2	b	⎯	⎯	not scored	⎯	Gen 2 isoform 1	⎯	Gen 2 Major	⎯	Gen 2 Major	⎯	⎯	not scored	⎯	⎯	not scored	⎯	⎯	⎯	not scored	⎯	⎯
33017	Not Assigned	Kansase	2013	KSU-USMARC	Clinical and non-Clinical Strains	SRX1912383	2	b	⎯	⎯	not scored	⎯	Gen 2 isoform 1	⎯	Gen 2 Major	⎯	Gen 2 Major	⎯	⎯	not scored	⎯	⎯	not scored	⎯	⎯	⎯	not scored	⎯	⎯
33018	Not Assigned	Kansase	2013	KSU-USMARC	Clinical and non-Clinical Strains	SRX1912384	2	b	⎯	⎯	not scored	⎯	Gen 2 isoform 1	⎯	Gen 2 Major	⎯	Gen 2 Major	⎯	⎯	not scored	⎯	⎯	not scored	⎯	⎯	⎯	not scored	⎯	⎯
33019	Not Assigned	Kansase	2013	KSU-USMARC	Clinical and non-Clinical Strains	SRX1912389	2	b	⎯	⎯	not scored	⎯	Gen 2 isoform 1	⎯	Gen 2 Major	⎯	Gen 2 Major	⎯	⎯	not scored	⎯	⎯	not scored	⎯	⎯	⎯	not scored	⎯	⎯
33020	Not Assigned	Kansase	2013	KSU-USMARC	Clinical and non-Clinical Strains	SRX1912391	2	b	⎯	⎯	not scored	⎯	Gen 2 isoform 1	⎯	Gen 2 Major	⎯	Gen 2 Major	⎯	⎯	not scored	⎯	⎯	not scored	⎯	⎯	⎯	not scored	⎯	⎯
33033	Not Assigned	Kansase	2013	KSU-USMARC	Clinical and non-Clinical Strains	SRX1912394	2	c	⎯	⎯	not scored	⎯	Gen 2 isoform 1	⎯	Gen 2 Major	⎯	Gen 2 Major	⎯	⎯	Gen 2 isoform 1	⎯	⎯	Gen 2 isoform 1	⎯	⎯	⎯	Gen 2 isoform 1	⎯	⎯
33034	Not Assigned	Kansase	2013	KSU-USMARC	Clinical and non-Clinical Strains	SRX1912396	2	c	⎯	⎯	not scored	⎯	Gen 2 isoform 1	⎯	Gen 2 Major	⎯	Gen 2 Major	⎯	⎯	Gen 2 isoform 1	⎯	⎯	Gen 2 isoform 1	⎯	⎯	⎯	Gen 2 isoform 1	⎯	⎯
33035	Not Assigned	Kansase	2013	KSU-USMARC	Clinical and non-Clinical Strains	SRX1912398	2	c	⎯	⎯	not scored	⎯	Gen 2 isoform 1	⎯	Gen 2 Major	⎯	Gen 2 Major	⎯	⎯	Gen 2 isoform 1	⎯	⎯	Gen 2 isoform 1	⎯	⎯	⎯	Gen 2 isoform 1	⎯	⎯
33036	Not Assigned	Kansase	2013	KSU-USMARC	Clinical and non-Clinical Strains	SRX1912399	2	c	⎯	⎯	not scored	⎯	Gen 2 isoform 1	⎯	Gen 2 Major	⎯	Gen 2 Major	⎯	⎯	Gen 2 isoform 1	⎯	⎯	Gen 2 isoform 1	⎯	⎯	⎯	Gen 2 isoform 1	⎯	⎯
33037	Not Assigned	Kansase	2013	KSU-USMARC	Clinical and non-Clinical Strains	SRX1912402	2	c	⎯	⎯	not scored	⎯	Gen 2 isoform 1	⎯	Gen 2 Major	⎯	Gen 2 Major	⎯	⎯	Gen 2 isoform 1	⎯	⎯	Gen 2 isoform 1	⎯	⎯	⎯	Gen 2 isoform 1	⎯	⎯
33038	Not Assigned	Kansase	2013	KSU-USMARC	Clinical and non-Clinical Strains	SRX1912406	2	c	⎯	⎯	not scored	⎯	Gen 2 isoform 1	⎯	Gen 2 Major	⎯	Gen 2 Major	⎯	⎯	Gen 2 isoform 1	⎯	⎯	Gen 2 isoform 1	⎯	⎯	⎯	Gen 2 isoform 1	⎯	⎯
33039	Not Assigned	Kansase	2013	KSU-USMARC	Clinical and non-Clinical Strains	SRX1912409	2	c	⎯	⎯	not scored	⎯	Gen 2 isoform 1	⎯	Gen 2 Major	⎯	Gen 2 Major	⎯	⎯	Gen 2 isoform 1	⎯	⎯	Gen 2 isoform 1	⎯	⎯	⎯	Gen 2 isoform 1	⎯	⎯
33040	Not Assigned	Kansase	2013	KSU-USMARC	Clinical and non-Clinical Strains	SRX1912410	2	c	⎯	⎯	not scored	⎯	Gen 2 isoform 1	⎯	Gen 2 Major	⎯	Gen 2 Major	⎯	⎯	Gen 2 isoform 1	⎯	⎯	Gen 2 isoform 1	⎯	⎯	⎯	Gen 2 isoform 1	⎯	⎯
33041	Not Assigned	Kansase	2013	KSU-USMARC	Clinical and non-Clinical Strains	SRX1912419	2	c	2	c	6	CP017501	Gen 2 isoform 1	BG597_01935	Gen 2 Major	BG597_12320	Gen 2 Major	BG597_01515	BG597_01780	Gen 2 isoform 1	BG597_01790	not detected	Gen 2 isoform 1	BG597_03370	BG597_08365	BG597_10405	Gen 2 isoform 1	BG597_11895	BG597_12490
33042	Not Assigned	Kansase	2013	KSU-USMARC	Clinical and non-Clinical Strains	SRX1912420	2	c	⎯	⎯	not scored	⎯	Gen 2 isoform 1	⎯	Gen 2 Major	⎯	Gen 2 Major	⎯	⎯	Gen 2 isoform 1	⎯	⎯	Gen 2 isoform 1	⎯	⎯	⎯	Gen 2 isoform 1	⎯	⎯
33043	Not Assigned	Kansase	2013	KSU-USMARC	Clinical and non-Clinical Strains	SRX1912423	2	c	⎯	⎯	not scored	⎯	Gen 2 isoform 1	⎯	Gen 2 Major	⎯	Gen 2 Major	⎯	⎯	Gen 2 isoform 1	⎯	⎯	Gen 2 isoform 1	⎯	⎯	⎯	Gen 2 isoform 1	⎯	⎯
33044	Not Assigned	Kansase	2013	KSU-USMARC	Clinical and non-Clinical Strains	SRX1912426	2	c	⎯	⎯	not scored	⎯	Gen 2 isoform 1	⎯	Gen 2 Major	⎯	Gen 2 Major	⎯	⎯	Gen 2 isoform 1	⎯	⎯	Gen 2 isoform 1	⎯	⎯	⎯	Gen 2 isoform 1	⎯	⎯
33054	Not Assigned	Kansase	2013	KSU-USMARC	Clinical and non-Clinical Strains	SRX1912427	1	f	⎯	⎯	not scored	⎯	Gen 1 isoform 1	⎯	Gen 1 Major	⎯	Gen 1 Major	⎯	⎯	not scored/no intact homolog detected in Gen 1	⎯	⎯	not scored	⎯	⎯	⎯	not scored/no intact homolog detected in Gen 1	⎯	⎯
33055	Not Assigned	Kansase	2013	KSU-USMARC	Clinical and non-Clinical Strains	SRX1912428	1	f	⎯	⎯	not scored	⎯	Gen 1 isoform 1	⎯	Gen 1 Major	⎯	Gen 1 Major	⎯	⎯	not scored/no intact homolog detected in Gen 1	⎯	⎯	not scored	⎯	⎯	⎯	not scored/no intact homolog detected in Gen 1	⎯	⎯
33056	Not Assigned	Kansase	2013	KSU-USMARC	Clinical and non-Clinical Strains	SRX1912436	1	f	⎯	⎯	not scored	⎯	Gen 1 isoform 1	⎯	Gen 1 Major	⎯	Gen 1 Major	⎯	⎯	not scored/no intact homolog detected in Gen 1	⎯	⎯	not scored	⎯	⎯	⎯	not scored/no intact homolog detected in Gen 1	⎯	⎯
33057	Not Assigned	Kansase	2013	KSU-USMARC	Clinical and non-Clinical Strains	SRX1912437	1	f	⎯	⎯	not scored	⎯	Gen 1 isoform 1	⎯	Gen 1 Major	⎯	Gen 1 Major	⎯	⎯	not scored/no intact homolog detected in Gen 1	⎯	⎯	not scored	⎯	⎯	⎯	not scored/no intact homolog detected in Gen 1	⎯	⎯
33058	Not Assigned	Kansase	2013	KSU-USMARC	Clinical and non-Clinical Strains	SRX1912443	1	f	⎯	⎯	not scored	⎯	Gen 1 isoform 1	⎯	Gen 1 Major	⎯	Gen 1 Major	⎯	⎯	not scored/no intact homolog detected in Gen 1	⎯	⎯	not scored	⎯	⎯	⎯	not scored/no intact homolog detected in Gen 1	⎯	⎯
33059	Not Assigned	Kansase	2013	KSU-USMARC	Clinical and non-Clinical Strains	SRX1912444	1	f	⎯	⎯	not scored	⎯	Gen 1 isoform 1	⎯	Gen 1 Major	⎯	Gen 1 Major	⎯	⎯	not scored/no intact homolog detected in Gen 1	⎯	⎯	not scored	⎯	⎯	⎯	not scored/no intact homolog detected in Gen 1	⎯	⎯
33060	Not Assigned	Kansase	2013	KSU-USMARC	Clinical and non-Clinical Strains	SRX1912446	1	f	⎯	⎯	not scored	⎯	Gen 1 isoform 1	⎯	Gen 1 Major	⎯	Gen 1 Major	⎯	⎯	not scored/no intact homolog detected in Gen 1	⎯	⎯	not scored	⎯	⎯	⎯	not scored/no intact homolog detected in Gen 1	⎯	⎯
33061	Not Assigned	Kansase	2013	KSU-USMARC	Clinical and non-Clinical Strains	SRX1912447	1	f	⎯	⎯	not scored	⎯	Gen 1 isoform 1	⎯	Gen 1 Major	⎯	Gen 1 Major	⎯	⎯	not scored/no intact homolog detected in Gen 1	⎯	⎯	not scored	⎯	⎯	⎯	not scored/no intact homolog detected in Gen 1	⎯	⎯
33062	Not Assigned	Kansase	2013	KSU-USMARC	Clinical and non-Clinical Strains	SRX1912448	1	f	⎯	⎯	not scored	⎯	Gen 1 isoform 1	⎯	Gen 1 Major	⎯	Gen 1 Major	⎯	⎯	not scored/no intact homolog detected in Gen 1	⎯	⎯	not scored	⎯	⎯	⎯	not scored/no intact homolog detected in Gen 1	⎯	⎯
33063	Not Assigned	Kansase	2013	KSU-USMARC	Clinical and non-Clinical Strains	SRX1912449	1	f	⎯	⎯	not scored	⎯	Gen 1 isoform 1	⎯	Gen 1 Major	⎯	Gen 1 Major	⎯	⎯	not scored/no intact homolog detected in Gen 1	⎯	⎯	not scored	⎯	⎯	⎯	not scored/no intact homolog detected in Gen 1	⎯	⎯
33064	Not Assigned	Kansase	2013	KSU-USMARC	Clinical and non-Clinical Strains	SRX1912450	1	f	⎯	⎯	not scored	⎯	Gen 1 isoform 1	⎯	Gen 1 Major	⎯	Gen 1 Major	⎯	⎯	not scored/no intact homolog detected in Gen 1	⎯	⎯	not scored	⎯	⎯	⎯	not scored/no intact homolog detected in Gen 1	⎯	⎯
33065	Not Assigned	Kansase	2013	KSU-USMARC	Clinical and non-Clinical Strains	SRX1912451	1	f	⎯	⎯	not scored	⎯	Gen 1 isoform 1	⎯	Gen 1 Major	⎯	Gen 1 Major	⎯	⎯	not scored/no intact homolog detected in Gen 1	⎯	⎯	not scored	⎯	⎯	⎯	not scored/no intact homolog detected in Gen 1	⎯	⎯
33125	Not Assigned	Kansase	2013	KSU-USMARC	Clinical and non-Clinical Strains	SRX1912452	2	c	⎯	⎯	not scored	⎯	Gen 2 isoform 1	⎯	Gen 2 Major	⎯	Gen 2 Major	⎯	⎯	Gen 2 isoform 1	⎯	⎯	Gen 2 isoform 1	⎯	⎯	⎯	Gen 2 isoform 1	⎯	⎯
33126	Not Assigned	Kansase	2013	KSU-USMARC	Clinical and non-Clinical Strains	SRX1912453	2	c	⎯	⎯	not scored	⎯	Gen 2 isoform 1	⎯	Gen 2 Major	⎯	Gen 2 Major	⎯	⎯	Gen 2 isoform 1	⎯	⎯	Gen 2 isoform 1	⎯	⎯	⎯	Gen 2 isoform 1	⎯	⎯
33156	Not Assigned	Kansase	2013	KSU-USMARC	Clinical and non-Clinical Strains	SRX1912454	1	f	⎯	⎯	not scored	⎯	Gen 1 isoform 1	⎯	Gen 1 Major	⎯	Gen 1 Major	⎯	⎯	not scored/no intact homolog detected in Gen 1	⎯	⎯	not scored	⎯	⎯	⎯	not scored/no intact homolog detected in Gen 1	⎯	⎯
33157	Not Assigned	Kansase	2013	KSU-USMARC	Clinical and non-Clinical Strains	SRX1912460	1	f	⎯	⎯	not scored	⎯	Gen 1 isoform 1	⎯	Gen 1 Major	⎯	Gen 1 Major	⎯	⎯	not scored/no intact homolog detected in Gen 1	⎯	⎯	not scored	⎯	⎯	⎯	not scored/no intact homolog detected in Gen 1	⎯	⎯
33158	Not Assigned	Kansase	2013	KSU-USMARC	Clinical and non-Clinical Strains	SRX1915708	1	f	⎯	⎯	not scored	⎯	Gen 1 isoform 1	⎯	Gen 1 Major	⎯	Gen 1 Major	⎯	⎯	not scored/no intact homolog detected in Gen 1	⎯	⎯	not scored	⎯	⎯	⎯	not scored/no intact homolog detected in Gen 1	⎯	⎯
33159	Not Assigned	Kansase	2013	KSU-USMARC	Clinical and non-Clinical Strains	SRX1915709	1	f	⎯	⎯	not scored	⎯	Gen 1 isoform 1	⎯	Gen 1 Major	⎯	Gen 1 Major	⎯	⎯	not scored/no intact homolog detected in Gen 1	⎯	⎯	not scored	⎯	⎯	⎯	not scored/no intact homolog detected in Gen 1	⎯	⎯
33160	Not Assigned	Kansase	2013	KSU-USMARC	Clinical and non-Clinical Strains	SRX1915979	1	f	⎯	⎯	not scored	⎯	Gen 1 isoform 1	⎯	Gen 1 Major	⎯	Gen 1 Major	⎯	⎯	not scored/no intact homolog detected in Gen 1	⎯	⎯	not scored	⎯	⎯	⎯	not scored/no intact homolog detected in Gen 1	⎯	⎯
33161	Not Assigned	Kansase	2013	KSU-USMARC	Clinical and non-Clinical Strains	SRX1916035	1	f	⎯	⎯	not scored	⎯	Gen 1 isoform 1	⎯	Gen 1 Major	⎯	Gen 1 Major	⎯	⎯	not scored/no intact homolog detected in Gen 1	⎯	⎯	not scored	⎯	⎯	⎯	not scored/no intact homolog detected in Gen 1	⎯	⎯
33162	Not Assigned	Kansase	2013	KSU-USMARC	Clinical and non-Clinical Strains	SRX1916077	1	f	⎯	⎯	not scored	⎯	Gen 1 isoform 1	⎯	Gen 1 Major	⎯	Gen 1 Major	⎯	⎯	not scored/no intact homolog detected in Gen 1	⎯	⎯	not scored	⎯	⎯	⎯	not scored/no intact homolog detected in Gen 1	⎯	⎯
33163	Not Assigned	Kansase	2013	KSU-USMARC	Clinical and non-Clinical Strains	SRX1916143	1	f	⎯	⎯	not scored	⎯	Gen 1 isoform 1	⎯	Gen 1 Major	⎯	Gen 1 Major	⎯	⎯	not scored/no intact homolog detected in Gen 1	⎯	⎯	not scored	⎯	⎯	⎯	not scored/no intact homolog detected in Gen 1	⎯	⎯
33164	Not Assigned	Kansase	2013	KSU-USMARC	Clinical and non-Clinical Strains	SRX1916188	1	not subtyped due to missing data	⎯	⎯	not scored	⎯	Gen 1 isoform 1	⎯	Gen 1 Major	⎯	Gen 1 Major	⎯	⎯	not scored/no intact homolog detected in Gen 1	⎯	⎯	not scored	⎯	⎯	⎯	not scored/no intact homolog detected in Gen 1	⎯	⎯
33165	Not Assigned	Kansase	2013	KSU-USMARC	Clinical and non-Clinical Strains	SRX1916244	1	f	⎯	⎯	not scored	⎯	Gen 1 isoform 1	⎯	Gen 1 Major	⎯	Gen 1 Major	⎯	⎯	not scored/no intact homolog detected in Gen 1	⎯	⎯	not scored	⎯	⎯	⎯	not scored/no intact homolog detected in Gen 1	⎯	⎯
33166	Not Assigned	Kansase	2013	KSU-USMARC	Clinical and non-Clinical Strains	SRX1916300	1	f	⎯	⎯	not scored	⎯	Gen 1 isoform 1	⎯	Gen 1 Major	⎯	Gen 1 Major	⎯	⎯	not scored/no intact homolog detected in Gen 1	⎯	⎯	not scored	⎯	⎯	⎯	not scored/no intact homolog detected in Gen 1	⎯	⎯
33167	Not Assigned	Kansase	2013	KSU-USMARC	Clinical and non-Clinical Strains	SRX1916348	1	f	⎯	⎯	not scored	⎯	Gen 1 isoform 1	⎯	Gen 1 Major	⎯	Gen 1 Major	⎯	⎯	not scored/no intact homolog detected in Gen 1	⎯	⎯	not scored	⎯	⎯	⎯	not scored/no intact homolog detected in Gen 1	⎯	⎯
33170	Not Assigned	Kansase	2013	KSU-USMARC	Clinical and non-Clinical Strains	SRX1915710	2	b	⎯	⎯	not scored	⎯	Gen 2 isoform 1	⎯	Gen 2 Major	⎯	Gen 2 Major	⎯	⎯	not scored	⎯	⎯	not scored	⎯	⎯	⎯	not scored	⎯	⎯
33171	Not Assigned	Kansase	2013	KSU-USMARC	Clinical and non-Clinical Strains	SRX1915756	2	b	⎯	⎯	not scored	⎯	Gen 2 isoform 1	⎯	Gen 2 Major	⎯	Gen 2 Major	⎯	⎯	not scored	⎯	⎯	not scored	⎯	⎯	⎯	not scored	⎯	⎯
33172	Not Assigned	Kansase	2013	KSU-USMARC	Clinical and non-Clinical Strains	SRX1915808	2	b	⎯	⎯	not scored	⎯	Gen 2 isoform 1	⎯	Gen 2 Major	⎯	Gen 2 Major	⎯	⎯	not scored	⎯	⎯	not scored	⎯	⎯	⎯	not scored	⎯	⎯
33173	Not Assigned	Kansase	2013	KSU-USMARC	Clinical and non-Clinical Strains	SRX1915857	2	b	⎯	⎯	not scored	⎯	Gen 2 isoform 1	⎯	Gen 2 Major	⎯	Gen 2 Major	⎯	⎯	not scored	⎯	⎯	not scored	⎯	⎯	⎯	not scored	⎯	⎯
33174	Not Assigned	Kansase	2013	KSU-USMARC	Clinical and non-Clinical Strains	SRX1915903	2	b	⎯	⎯	not scored	⎯	Gen 2 isoform 1	⎯	Gen 2 Major	⎯	Gen 2 Major	⎯	⎯	not scored	⎯	⎯	not scored	⎯	⎯	⎯	not scored	⎯	⎯
33175	Not Assigned	Kansase	2013	KSU-USMARC	Clinical and non-Clinical Strains	SRX1915954	2	b	⎯	⎯	not scored	⎯	Gen 2 isoform 1	⎯	Gen 2 Major	⎯	Gen 2 Major	⎯	⎯	not scored	⎯	⎯	not scored	⎯	⎯	⎯	not scored	⎯	⎯
33176	Not Assigned	Kansase	2013	KSU-USMARC	Clinical and non-Clinical Strains	SRX1915958	2	b	⎯	⎯	not scored	⎯	Gen 2 isoform 1	⎯	Gen 2 Major	⎯	Gen 2 Major	⎯	⎯	not scored	⎯	⎯	not scored	⎯	⎯	⎯	not scored	⎯	⎯
33177	Not Assigned	Kansase	2013	KSU-USMARC	Clinical and non-Clinical Strains	SRX1915964	2	b	⎯	⎯	not scored	⎯	Gen 2 isoform 1	⎯	Gen 2 Major	⎯	Gen 2 Major	⎯	⎯	not scored	⎯	⎯	not scored	⎯	⎯	⎯	not scored	⎯	⎯
33178	Not Assigned	Kansase	2013	KSU-USMARC	Clinical and non-Clinical Strains	SRX1915970	2	b	⎯	⎯	not scored	⎯	Gen 2 isoform 1	⎯	Gen 2 Major	⎯	Gen 2 Major	⎯	⎯	not scored	⎯	⎯	not scored	⎯	⎯	⎯	not scored	⎯	⎯
33179	Not Assigned	Kansase	2013	KSU-USMARC	Clinical and non-Clinical Strains	SRX1915978	2	b	⎯	⎯	not scored	⎯	Gen 2 isoform 1	⎯	Gen 2 Major	⎯	Gen 2 Major	⎯	⎯	not scored	⎯	⎯	not scored	⎯	⎯	⎯	not scored	⎯	⎯
33180	Not Assigned	Kansase	2013	KSU-USMARC	Clinical and non-Clinical Strains	SRX1915984	2	b	⎯	⎯	not scored	⎯	Gen 2 isoform 1	⎯	Gen 2 Major	⎯	Gen 2 Major	⎯	⎯	not scored	⎯	⎯	not scored	⎯	⎯	⎯	not scored	⎯	⎯
33181	Not Assigned	Kansase	2013	KSU-USMARC	Clinical and non-Clinical Strains	SRX1915988	2	b	⎯	⎯	not scored	⎯	Gen 2 isoform 1	⎯	Gen 2 Major	⎯	Gen 2 Major	⎯	⎯	not scored	⎯	⎯	not scored	⎯	⎯	⎯	not scored	⎯	⎯
33192	Not Assigned	Kansase	2013	KSU-USMARC	Clinical and non-Clinical Strains	SRX1915999	2	b	⎯	⎯	not scored	⎯	Gen 2 isoform 1	⎯	Gen 2 Major	⎯	Gen 2 Major	⎯	⎯	not scored	⎯	⎯	not scored	⎯	⎯	⎯	not scored	⎯	⎯
33193	Not Assigned	Kansase	2013	KSU-USMARC	Clinical and non-Clinical Strains	SRX1916000	2	b	⎯	⎯	not scored	⎯	Gen 2 isoform 1	⎯	Gen 2 Major	⎯	Gen 2 Major	⎯	⎯	not scored	⎯	⎯	not scored	⎯	⎯	⎯	not scored	⎯	⎯
33194	Not Assigned	Kansase	2013	KSU-USMARC	Clinical and non-Clinical Strains	SRX1916001	2	b	⎯	⎯	not scored	⎯	Gen 2 isoform 1	⎯	Gen 2 Major	⎯	Gen 2 Major	⎯	⎯	not scored	⎯	⎯	not scored	⎯	⎯	⎯	not scored	⎯	⎯
33195	Not Assigned	Kansase	2013	KSU-USMARC	Clinical and non-Clinical Strains	SRX1916002	2	b	⎯	⎯	not scored	⎯	Gen 2 isoform 1	⎯	Gen 2 Major	⎯	Gen 2 Major	⎯	⎯	not scored	⎯	⎯	not scored	⎯	⎯	⎯	not scored	⎯	⎯
33196	Not Assigned	Kansase	2013	KSU-USMARC	Clinical and non-Clinical Strains	SRX1916003	2	b	⎯	⎯	not scored	⎯	Gen 2 isoform 1	⎯	Gen 2 Major	⎯	Gen 2 Major	⎯	⎯	not scored	⎯	⎯	not scored	⎯	⎯	⎯	not scored	⎯	⎯
33197	Not Assigned	Kansase	2013	KSU-USMARC	Clinical and non-Clinical Strains	SRX1916004	2	b	⎯	⎯	not scored	⎯	Gen 2 isoform 1	⎯	Gen 2 Major	⎯	Gen 2 Major	⎯	⎯	not scored	⎯	⎯	not scored	⎯	⎯	⎯	not scored	⎯	⎯
33198	Not Assigned	Kansase	2013	KSU-USMARC	Clinical and non-Clinical Strains	SRX1916007	2	b	⎯	⎯	not scored	⎯	Gen 2 isoform 1	⎯	Gen 2 Major	⎯	Gen 2 Major	⎯	⎯	not scored	⎯	⎯	not scored	⎯	⎯	⎯	not scored	⎯	⎯
33199	Not Assigned	Kansase	2013	KSU-USMARC	Clinical and non-Clinical Strains	SRX1916024	2	b	⎯	⎯	not scored	⎯	Gen 2 isoform 1	⎯	Gen 2 Major	⎯	Gen 2 Major	⎯	⎯	not scored	⎯	⎯	not scored	⎯	⎯	⎯	not scored	⎯	⎯
33200	Not Assigned	Kansase	2013	KSU-USMARC	Clinical and non-Clinical Strains	SRX1916040	2	b	⎯	⎯	not scored	⎯	Gen 2 isoform 1	⎯	Gen 2 Major	⎯	Gen 2 Major	⎯	⎯	not scored	⎯	⎯	not scored	⎯	⎯	⎯	not scored	⎯	⎯
33201	Not Assigned	Kansase	2013	KSU-USMARC	Clinical and non-Clinical Strains	SRX1916041	2	b	⎯	⎯	not scored	⎯	Gen 2 isoform 1	⎯	Gen 2 Major	⎯	Gen 2 Major	⎯	⎯	not scored	⎯	⎯	not scored	⎯	⎯	⎯	not scored	⎯	⎯
33202	Not Assigned	Kansase	2013	KSU-USMARC	Clinical and non-Clinical Strains	SRX1916042	2	b	⎯	⎯	not scored	⎯	Gen 2 isoform 1	⎯	Gen 2 Major	⎯	Gen 2 Major	⎯	⎯	not scored	⎯	⎯	not scored	⎯	⎯	⎯	not scored	⎯	⎯
33203	Not Assigned	Kansase	2013	KSU-USMARC	Clinical and non-Clinical Strains	SRX1916046	2	b	⎯	⎯	not scored	⎯	Gen 2 isoform 1	⎯	Gen 2 Major	⎯	Gen 2 Major	⎯	⎯	not scored	⎯	⎯	not scored	⎯	⎯	⎯	not scored	⎯	⎯
33204	Not Assigned	Kansase	2013	KSU-USMARC	Clinical and non-Clinical Strains	SRX1916048	1	f	⎯	⎯	not scored	⎯	Gen 1 isoform 1	⎯	Gen 1 Major	⎯	Gen 1 Major	⎯	⎯	not scored/no intact homolog detected in Gen 1	⎯	⎯	not scored	⎯	⎯	⎯	not scored/no intact homolog detected in Gen 1	⎯	⎯
33205	Not Assigned	Kansase	2013	KSU-USMARC	Clinical and non-Clinical Strains	SRX1916055	1	f	⎯	⎯	not scored	⎯	Gen 1 isoform 1	⎯	Gen 1 Major	⎯	Gen 1 Major	⎯	⎯	not scored/no intact homolog detected in Gen 1	⎯	⎯	not scored	⎯	⎯	⎯	not scored/no intact homolog detected in Gen 1	⎯	⎯
33222	Not Assigned	Kansase	2013	KSU-USMARC	Clinical and non-Clinical Strains	SRX1916059	2	b	⎯	⎯	not scored	⎯	Gen 2 isoform 1	⎯	Gen 2 Major	⎯	Gen 2 Major	⎯	⎯	not scored	⎯	⎯	not scored	⎯	⎯	⎯	not scored	⎯	⎯
33225	Not Assigned	Kansase	2013	KSU-USMARC	Clinical and non-Clinical Strains	SRX1916063	2	b	⎯	⎯	not scored	⎯	Gen 2 isoform 1	⎯	Gen 2 Major	⎯	Gen 2 Major	⎯	⎯	not scored	⎯	⎯	not scored	⎯	⎯	⎯	not scored	⎯	⎯
33226	Not Assigned	Kansase	2013	KSU-USMARC	Clinical and non-Clinical Strains	SRX1916071	2	b	⎯	⎯	not scored	⎯	Gen 2 isoform 1	⎯	Gen 2 Major	⎯	Gen 2 Major	⎯	⎯	not scored	⎯	⎯	not scored	⎯	⎯	⎯	not scored	⎯	⎯
33227	Not Assigned	Kansase	2013	KSU-USMARC	Clinical and non-Clinical Strains	SRX1916072	2	b	⎯	⎯	not scored	⎯	Gen 2 isoform 1	⎯	Gen 2 Major	⎯	Gen 2 Major	⎯	⎯	not scored	⎯	⎯	not scored	⎯	⎯	⎯	not scored	⎯	⎯
33228	Not Assigned	Kansase	2013	KSU-USMARC	Clinical and non-Clinical Strains	SRX1916078	2	b	⎯	⎯	not scored	⎯	Gen 2 isoform 1	⎯	Gen 2 Major	⎯	Gen 2 Major	⎯	⎯	not scored	⎯	⎯	not scored	⎯	⎯	⎯	not scored	⎯	⎯
33229	Not Assigned	Kansase	2013	KSU-USMARC	Clinical and non-Clinical Strains	SRX1916083	2	b	⎯	⎯	not scored	⎯	Gen 2 isoform 1	⎯	Gen 2 Major	⎯	Gen 2 Major	⎯	⎯	not scored	⎯	⎯	not scored	⎯	⎯	⎯	not scored	⎯	⎯
33230	Not Assigned	Kansase	2013	KSU-USMARC	Clinical and non-Clinical Strains	SRX1916087	2	b	⎯	⎯	not scored	⎯	Gen 2 isoform 1	⎯	Gen 2 Major	⎯	Gen 2 Major	⎯	⎯	not scored	⎯	⎯	not scored	⎯	⎯	⎯	not scored	⎯	⎯
33231	Not Assigned	Kansase	2013	KSU-USMARC	Clinical and non-Clinical Strains	SRX1916102	2	b	⎯	⎯	not scored	⎯	Gen 2 isoform 1	⎯	Gen 2 Major	⎯	Gen 2 Major	⎯	⎯	not scored	⎯	⎯	not scored	⎯	⎯	⎯	not scored	⎯	⎯
33249	Not Assigned	Kansase	2013	KSU-USMARC	Clinical and non-Clinical Strains	SRX1916106	2	c	⎯	⎯	not scored	⎯	Gen 2 isoform 1	⎯	Gen 2 Major	⎯	Gen 2 Major	⎯	⎯	Gen 2 isoform 1	⎯	⎯	Gen 2 isoform 1	⎯	⎯	⎯	Gen 2 isoform 1	⎯	⎯
33250	Not Assigned	Kansase	2013	KSU-USMARC	Clinical and non-Clinical Strains	SRX1916115	2	c	⎯	⎯	not scored	⎯	Gen 2 isoform 1	⎯	Gen 2 Major	⎯	Gen 2 Major	⎯	⎯	Gen 2 isoform 1	⎯	⎯	Gen 2 isoform 1	⎯	⎯	⎯	Gen 2 isoform 1	⎯	⎯
33251	Not Assigned	Kansase	2013	KSU-USMARC	Clinical and non-Clinical Strains	SRX1916119	2	c	⎯	⎯	not scored	⎯	Gen 2 isoform 1	⎯	Gen 2 Major	⎯	Gen 2 Major	⎯	⎯	Gen 2 isoform 1	⎯	⎯	Gen 2 isoform 1	⎯	⎯	⎯	Gen 2 isoform 1	⎯	⎯
33252	Not Assigned	Kansase	2013	KSU-USMARC	Clinical and non-Clinical Strains	SRX1916128	2	c	⎯	⎯	not scored	⎯	Gen 2 isoform 1	⎯	Gen 2 Major	⎯	Gen 2 Major	⎯	⎯	Gen 2 isoform 1	⎯	⎯	Gen 2 isoform 1	⎯	⎯	⎯	Gen 2 isoform 1	⎯	⎯
33253	Not Assigned	Kansase	2013	KSU-USMARC	Clinical and non-Clinical Strains	SRX1916133	2	c	⎯	⎯	not scored	⎯	Gen 2 isoform 1	⎯	Gen 2 Major	⎯	Gen 2 Major	⎯	⎯	Gen 2 isoform 1	⎯	⎯	Gen 2 isoform 1	⎯	⎯	⎯	Gen 2 isoform 1	⎯	⎯
33254	Not Assigned	Kansase	2013	KSU-USMARC	Clinical and non-Clinical Strains	SRX1916138	2	c	⎯	⎯	not scored	⎯	Gen 2 isoform 1	⎯	Gen 2 Major	⎯	Gen 2 Major	⎯	⎯	Gen 2 isoform 1	⎯	⎯	Gen 2 isoform 1	⎯	⎯	⎯	Gen 2 isoform 1	⎯	⎯
33255	Not Assigned	Kansase	2013	KSU-USMARC	Clinical and non-Clinical Strains	SRX1916149	2	c	⎯	⎯	not scored	⎯	Gen 2 isoform 1	⎯	Gen 2 Major	⎯	Gen 2 Major	⎯	⎯	Gen 2 isoform 1	⎯	⎯	Gen 2 isoform 1	⎯	⎯	⎯	Gen 2 isoform 1	⎯	⎯
33256	Not Assigned	Kansase	2013	KSU-USMARC	Clinical and non-Clinical Strains	SRX1916158	2	c	⎯	⎯	not scored	⎯	Gen 2 isoform 1	⎯	Gen 2 Major	⎯	Gen 2 Major	⎯	⎯	Gen 2 isoform 1	⎯	⎯	Gen 2 isoform 1	⎯	⎯	⎯	Gen 2 isoform 1	⎯	⎯
33257	Not Assigned	Kansase	2013	KSU-USMARC	Clinical and non-Clinical Strains	SRX1916163	2	c	⎯	⎯	not scored	⎯	Gen 2 isoform 1	⎯	Gen 2 Major	⎯	Gen 2 Major	⎯	⎯	Gen 2 isoform 1	⎯	⎯	Gen 2 isoform 1	⎯	⎯	⎯	Gen 2 isoform 1	⎯	⎯
33289	Not Assigned	Kansase	2013	KSU-USMARC	Clinical and non-Clinical Strains	SRX1916168	2	b	⎯	⎯	not scored	⎯	Gen 2 isoform 1	⎯	Gen 2 Major	⎯	Gen 2 Major	⎯	⎯	not scored	⎯	⎯	not scored	⎯	⎯	⎯	not scored	⎯	⎯
33290	Not Assigned	Kansase	2013	KSU-USMARC	Clinical and non-Clinical Strains	SRX1916174	2	b	⎯	⎯	not scored	⎯	Gen 2 isoform 1	⎯	Gen 2 Major	⎯	Gen 2 Major	⎯	⎯	not scored	⎯	⎯	not scored	⎯	⎯	⎯	not scored	⎯	⎯
33291	Not Assigned	Kansase	2013	KSU-USMARC	Clinical and non-Clinical Strains	SRX1916180	2	b	⎯	⎯	not scored	⎯	Gen 2 isoform 1	⎯	Gen 2 Major	⎯	Gen 2 Major	⎯	⎯	not scored	⎯	⎯	not scored	⎯	⎯	⎯	not scored	⎯	⎯
33292	Not Assigned	Kansase	2013	KSU-USMARC	Clinical and non-Clinical Strains	SRX1916184	2	b	⎯	⎯	not scored	⎯	Gen 2 isoform 1	⎯	Gen 2 Major	⎯	Gen 2 Major	⎯	⎯	not scored	⎯	⎯	not scored	⎯	⎯	⎯	not scored	⎯	⎯
33293	Not Assigned	Kansase	2013	KSU-USMARC	Clinical and non-Clinical Strains	SRX1916185	2	b	⎯	⎯	not scored	⎯	Gen 2 isoform 1	⎯	Gen 2 Major	⎯	Gen 2 Major	⎯	⎯	not scored	⎯	⎯	not scored	⎯	⎯	⎯	not scored	⎯	⎯
33294	Not Assigned	Kansase	2013	KSU-USMARC	Clinical and non-Clinical Strains	SRX1916186	2	b	⎯	⎯	not scored	⎯	Gen 2 isoform 1	⎯	Gen 2 Major	⎯	Gen 2 Major	⎯	⎯	not scored	⎯	⎯	not scored	⎯	⎯	⎯	not scored	⎯	⎯
33295	Not Assigned	Kansase	2013	KSU-USMARC	Clinical and non-Clinical Strains	SRX1916187	2	b	⎯	⎯	not scored	⎯	Gen 2 isoform 1	⎯	Gen 2 Major	⎯	Gen 2 Major	⎯	⎯	not scored	⎯	⎯	not scored	⎯	⎯	⎯	not scored	⎯	⎯
33296	Not Assigned	Kansase	2013	KSU-USMARC	Clinical and non-Clinical Strains	SRX1916189	2	b	⎯	⎯	not scored	⎯	Gen 2 isoform 1	⎯	Gen 2 Major	⎯	Gen 2 Major	⎯	⎯	not scored	⎯	⎯	not scored	⎯	⎯	⎯	not scored	⎯	⎯
33297	Not Assigned	Kansase	2013	KSU-USMARC	Clinical and non-Clinical Strains	SRX1916190	2	b	⎯	⎯	not scored	⎯	Gen 2 isoform 1	⎯	Gen 2 Major	⎯	Gen 2 Major	⎯	⎯	not scored	⎯	⎯	not scored	⎯	⎯	⎯	not scored	⎯	⎯
33298	Not Assigned	Kansase	2013	KSU-USMARC	Clinical and non-Clinical Strains	SRX1916195	2	b	⎯	⎯	not scored	⎯	Gen 2 isoform 1	⎯	Gen 2 Major	⎯	Gen 2 Major	⎯	⎯	not scored	⎯	⎯	not scored	⎯	⎯	⎯	not scored	⎯	⎯
33299	Not Assigned	Kansase	2013	KSU-USMARC	Clinical and non-Clinical Strains	SRX1916201	2	b	⎯	⎯	not scored	⎯	Gen 2 isoform 1	⎯	Gen 2 Major	⎯	Gen 2 Major	⎯	⎯	not scored	⎯	⎯	not scored	⎯	⎯	⎯	not scored	⎯	⎯
33300	Not Assigned	Kansase	2013	KSU-USMARC	Clinical and non-Clinical Strains	SRX1916209	2	b	⎯	⎯	not scored	⎯	Gen 2 isoform 1	⎯	Gen 2 Major	⎯	Gen 2 Major	⎯	⎯	not scored	⎯	⎯	not scored	⎯	⎯	⎯	not scored	⎯	⎯
33301	Not Assigned	Kansase	2013	KSU-USMARC	Clinical and non-Clinical Strains	SRX1916215	2	b	⎯	⎯	not scored	⎯	Gen 2 isoform 1	⎯	Gen 2 Major	⎯	Gen 2 Major	⎯	⎯	not scored	⎯	⎯	not scored	⎯	⎯	⎯	not scored	⎯	⎯
33302	Not Assigned	Kansase	2013	KSU-USMARC	Clinical and non-Clinical Strains	SRX1916222	2	b	⎯	⎯	not scored	⎯	Gen 2 isoform 1	⎯	Gen 2 Major	⎯	Gen 2 Major	⎯	⎯	not scored	⎯	⎯	not scored	⎯	⎯	⎯	not scored	⎯	⎯
33303	Not Assigned	Kansase	2013	KSU-USMARC	Clinical and non-Clinical Strains	SRX1916227	2	b	⎯	⎯	not scored	⎯	Gen 2 isoform 1	⎯	Gen 2 Major	⎯	Gen 2 Major	⎯	⎯	not scored	⎯	⎯	not scored	⎯	⎯	⎯	not scored	⎯	⎯
33304	Not Assigned	Kansase	2013	KSU-USMARC	Clinical and non-Clinical Strains	SRX1916233	2	b	⎯	⎯	not scored	⎯	Gen 2 isoform 1	⎯	Gen 2 Major	⎯	Gen 2 Major	⎯	⎯	not scored	⎯	⎯	not scored	⎯	⎯	⎯	not scored	⎯	⎯
33305	Not Assigned	Kansase	2013	KSU-USMARC	Clinical and non-Clinical Strains	SRX1916239	2	b	⎯	⎯	not scored	⎯	Gen 2 isoform 1	⎯	Gen 2 Major	⎯	Gen 2 Major	⎯	⎯	not scored	⎯	⎯	not scored	⎯	⎯	⎯	not scored	⎯	⎯
33306	Not Assigned	Kansase	2013	KSU-USMARC	Clinical and non-Clinical Strains	SRX1916250	2	b	⎯	⎯	not scored	⎯	Gen 2 isoform 1	⎯	Gen 2 Major	⎯	Gen 2 Major	⎯	⎯	not scored	⎯	⎯	not scored	⎯	⎯	⎯	not scored	⎯	⎯
33307	Not Assigned	Kansase	2013	KSU-USMARC	Clinical and non-Clinical Strains	SRX1916254	2	b	⎯	⎯	not scored	⎯	Gen 2 isoform 1	⎯	Gen 2 Major	⎯	Gen 2 Major	⎯	⎯	not scored	⎯	⎯	not scored	⎯	⎯	⎯	not scored	⎯	⎯
33310	Not Assigned	Kansase	2013	KSU-USMARC	Clinical and non-Clinical Strains	SRX1916259	2	c	⎯	⎯	not scored	⎯	Gen 2 isoform 1	⎯	Gen 2 Major	⎯	Gen 2 Major	⎯	⎯	Gen 2 isoform 1	⎯	⎯	Gen 2 isoform 1	⎯	⎯	⎯	Gen 2 isoform 1	⎯	⎯
33311	Not Assigned	Kansase	2013	KSU-USMARC	Clinical and non-Clinical Strains	SRX1916263	2	c	⎯	⎯	not scored	⎯	Gen 2 isoform 1	⎯	Gen 2 Major	⎯	Gen 2 Major	⎯	⎯	Gen 2 isoform 1	⎯	⎯	Gen 2 isoform 1	⎯	⎯	⎯	Gen 2 isoform 1	⎯	⎯
33312	Not Assigned	Kansase	2013	KSU-USMARC	Clinical and non-Clinical Strains	SRX1916269	2	c	⎯	⎯	not scored	⎯	Gen 2 isoform 1	⎯	Gen 2 Major	⎯	Gen 2 Major	⎯	⎯	Gen 2 isoform 1	⎯	⎯	Gen 2 isoform 1	⎯	⎯	⎯	Gen 2 isoform 1	⎯	⎯
33313	Not Assigned	Kansase	2013	KSU-USMARC	Clinical and non-Clinical Strains	SRX1916270	2	c	⎯	⎯	not scored	⎯	Gen 2 isoform 1	⎯	Gen 2 Major	⎯	Gen 2 Major	⎯	⎯	Gen 2 isoform 1	⎯	⎯	Gen 2 isoform 1	⎯	⎯	⎯	Gen 2 isoform 1	⎯	⎯
33319	Not Assigned	Kansase	2013	KSU-USMARC	Clinical and non-Clinical Strains	SRX1916276	1	i	⎯	⎯	not scored	⎯	Gen 1 isoform 1	⎯	Gen 1 Major	⎯	Gen 1 Major	⎯	⎯	not scored/no intact homolog detected in Gen 1	⎯	⎯	not scored	⎯	⎯	⎯	not scored/no intact homolog detected in Gen 1	⎯	⎯
33320	Not Assigned	Kansase	2013	KSU-USMARC	Clinical and non-Clinical Strains	SRX1916287	1	i	⎯	⎯	not scored	⎯	Gen 1 isoform 1	⎯	Gen 1 Major	⎯	Gen 1 Major	⎯	⎯	not scored/no intact homolog detected in Gen 1	⎯	⎯	not scored	⎯	⎯	⎯	not scored/no intact homolog detected in Gen 1	⎯	⎯
32974	Not Assigned	Kansase	2013	KSU-USMARC	Clinical and non-Clinical Strains	SRX1912609	2 (Corrected here)	not subtyped due to missing data	⎯	⎯	not scored	⎯	Gen 2 isoform 1	⎯	Gen 1 Major	⎯	Gen 2 Major	⎯	⎯	Insufficient sequence coverage	⎯	⎯	not scored	⎯	⎯	⎯	not scored	⎯	⎯
52687	KSU challenge strain G +	unknown	unknown	KSU-USMARC	Clinical and non-Clinical Strains	SRX1923831	2	d	⎯	⎯	not scored	⎯	Gen 2 isoform 2	⎯	Gen 2 Major	⎯	Gen 2 Major	⎯	⎯	not scored	⎯	⎯	not scored	⎯	⎯	⎯	not scored	⎯	⎯
56470	89010807N	unknown	unknown	KSU-USMARC	Clinical and non-Clinical Strains	SRX1923834	2	b with recombinant/transferred DNA from elsewhere in genotype 2	2	base of b clusters	1	CP011098	Gen 2 isoform 1	WC39_11875	Gen 2 Major	WC39_01340	Gen 2 Major	WC39_12300	WC39_12035	Gen 2 isoform 1	WC39_12025	not scored	Gen 2 isoform 1	WC39_10435	WC39_05010	WC39_03260	Gen 2 isoform 10	WC39_01770	WC39_01170
183	USDA-ARS-USMARC-183	Kansas	1991	Not Assigned	Not Assigned	Not Available	Not Typed	Not Typed	2	e	1	CP004752	Gen 2 isoform 1	D650_24120	Gen 2 Majorg	D650_2600	Gen 2 Major	D650_24970n	D650_24430	Gen 2 isoform 1	D650_24410	not detected	Gen 2 isoform 1	D650_21230	D650_14220i	D650_6450	Gen 2 isoform 11	D650_3460i	D650_2330
184	USDA-ARS-USMARC-184	Kansas	2008	Not Assigned	Not Assigned	Not Available	Not Typed	Not Typed	between 1 and 2	Not Assigned	2	CP006957	USDA-ARS-USMARC-184 isoform 1	B824_22710h	Gen 1 Major	B824_2260i,j	USDA-ARS-USMARC-184 isoform 1	B824_23540n	B824_23010	does not have intact gene	B824_23000, B824_22980i	not scored	does not have complete gene	B824_6880i Premature stop	B824_16450	not scored	not detected	not detected	B824_3400
185	USDA-ARS-USMARC-185	Kansas	2008	Not Assigned	Not Assigned	Not Available	Not Typed	Not Typed	2	d	6	CP004753	Gen 2 isoform 1	D648_4030	Gen 2 Majorg	D648_23580	Gen 2 Minor	D648_3170i,n	D648_3710	Gen 2 isoform 5	D648_3730	not detected	Gen 2 isoform 1	D648_6370	D648_15690	D648_19780	Gen 2 isoform 18	D648_22740	D648_23860
186	USDA-ARS-USMARC-186	Oklahoma	2009	Not Assigned	Not Assigned	Not Available	Not Typed	Not Typed	2	b	1	CP023047	Gen 2 isoform 1	CKG20_12510	Gen 2 Major	CKG20_01320	Gen 2 Major	CKG20_12940i	CKG20_12670	Gen 2 isoform 1	CKG20_12660	CKG20_11350	Gen 2 isoform 1	CKG20_11070	CKG20_05245	CKG20_03245	Gen 2 isoform 1	CKG20_01750	CKG20_01150
187	USDA-ARS-USMARC-187	Kansas	2011	Not Assigned	Not Assigned	Not Available	Not Typed	Not Typed	2	d	6	CP023046	Gen 2 isoform 2	CKG21_12120	Gen 2 Major	CKG21_01000	Gen 2 Major	CKG21_12550i	CKG21_12280	Gen 2 isoform 1	CKG21_12270	CKG21_10960	Gen 2 isoform 5	CKG21_10680	CKG21_07625	CKG21_02930	Gen 2 isoform 1	CKG21_01435	CKG21_00830
191	USDA-ARS-USMARC-191	Nebraska	2010	Not Assigned	Not Assigned	Not Available	Not Typed	Not Typed	2	b	1	CP023044	Gen 2 isoform 1	CKG22_12525	Gen 2 Major	CKG22_01340	Gen 2 Major	CKG22_12955i	CKG22_12685	Gen 2 isoform 1	CKG22_12675	CKG22_11365	Gen 2 isoform 1	CKG22_11085	CKG22_05265	CKG22_03265	Gen 2 isoform 1	CKG22_01770	CKG22_01170
193	USDA-ARS-USMARC-193	Oklahoma	2009	Not Assigned	Not Assigned	Not Available	Not Typed	Not Typed	2	b	1	CP023043	Gen 2 isoform 1	CKG23_12195	Gen 2 Major	CKG23_00995	Gen 2 Major	CKG23_12625i	CKG23_12355	Gen 2 isoform 1	CKG23_12345	CKG23_11035	Gen 2 isoform 1	CKG23_10755	CKG23_04920	CKG23_02920	Gen 2 isoform 1	CKG23_01425	CKG23_00825
585	USMARC_2286 and USMARC_SAM585	Nebraska	2012	Not Assigned	Not Assigned	SRX326504	Not Typed	Not Typed	2	e	1	CP006619	Gen 2 isoform 1	N220_01980k	Gen 2 Major	N220_12920	Gen 2 Major	N220_01550	N220_01820	Gen 2 isoform 1	N220_01830	not scored	Gen 2 isoform 1	N220_03430	N220_08870	N220_10955	Gen 2 isoform 5	N220_12480	N220_13095
Not Assigned	M42548	Pennsylvania	2007	Not Assigned	Not Assigned	Not Available	Not Typed	Not Typed	2	b	1	CP005383	Gen 2 isoform 1	MHH_c09480l	Gen 2 Major	MHH_c03320	Gen 2 Major	MHH_c08630i,n	MHH_c09170	Gen 2 isoform 1	MHH_c09190	not scored	Gen 2 isoform 1	MHH_c12400	MHH_c24100	MHH_c28250	Gen 2 isoform 5	MHH_c02420	MHH_c03660
Not Assigned	D153	Iowa	1983	Not Assigned	Not Assigned	Not Available	Not Typed	Not Typed	2	e	1f	CP005972	Gen 2 isoform 1	F382_09880k	Nam	Nam	Gen 2 Major	F382_09460i	F382_09730	Gen 2 isoform 4	F382_09740	F382_11050	Gen 2 isoform 1	F382_11310	F382_02775	F382_04825	Gen 2 isoform 1	F382_06325	F382_09135
Not Assigned	D171	Iowa	1984	Not Assigned	Not Assigned	Not Available	Not Typed	Not Typed	1	i	2	CP006573	Gen 1 isoform 1	J450_08800	Nam	Nam	Gen 1 Major	J450_08395i	J450_08645	does not have intact gene	J450_08655, J450_08665g	not scored	does not have complete gene	J450_09965i	J450_02240	J450_03825	not detected	not detected	J450_06085
Not Assigned	D174	Iowa	1984	Not Assigned	Not Assigned	Not Available	Not Typed	Not Typed	2	d	6	CP006574	Gen 2 isoform 1	J451_10100k	Nam	Nam	Gen 2 Major	J451_09680	J451_09950	Gen 2 isoform 1	J451_09960	J451_11160	Gen 2 isoform 1	J451_11415	J451_03080	J451_05070	Gen 2 isoform 1	J451_06560	J451_07100
aThese groups were previously designated: Lung Clinical Isolates 1, Lung Clinical Isolates 2, Nasopharyngeal non-Clinical Isolates, and Clinical and non-Clinical Isolates in [Clawson et al., 2016].
bPreviously genotyped and subtyped in [Clawson et al., 2016].
cBased on in silico molecular serotyping with the multiplex PCR assay for molecular serotyping of Mannheimia haemolytica serotypes 1, 2, and 6 as described in [Klima et al., 2018].
dNot sequenced in this study.
eCattle originated from salebarns in either Tennessee, Missouri, or Kentucky prior to entering Kansas.
fThe genome of this isolate has a nucleotide polymorphism under the hybridization site of Serotype 1 primer Hyp_R. The primer seq = CAAGTCATCGTAATGCCT. The genome seq = CAAGTTATCGTAATGCCT.
gThe sequence of this locus has three extra amino acids annotated at the start of the peptide in comparison to Gen isoform 1 (MIF).
hAnnotated as S6 family IgA-specific metalloendopeptidase.
iThis locus covers more or less of the homologous gene annotated in this study.
jAnnotated as outer membrane protein p2.
kAnnotated as hypothetical gene.
lAnnotated as hap1.
mNot Applicable as the porin gene homolog was not detected in the genome.
nAnnotated as Heme/hemopexin utilization protein C.
