# Supplementary material for: Differences between predicted outer membrane proteins of genotype 1 and 2 Mannheimia haemolytica
Source: BMC Microbiol. 2020 Aug 12;20:250. doi: 10.1186/s12866-020-01932-2 (PMC7424683; doi:10.1186/s12866-020-01932-2)
Supplement: Supplementary file 2 — Additional file 2: Table S2. Pan genome of 69 M. haemolytica strains. This table lists all the genes comprising the pan genome of the 69 strains along with their locus tag and product for each strain that has them. [file 12866_2020_1932_MOESM2_ESM.xls]

## Sheet: Supplemental Table 2
Table S2. Pan Genome of 69 M. haemolytica strains
Strain MiniLims #	1282	1287	1309	1318	1319	1329	1342	1367	1373	1383	1405	1450	1451	1454	1471	1475	1476	1498	1503	1506	1512	1514	1532	1560	1561	1563	1567	1571	1576	1582	1583	1584	1609	22549	22604	22650	23217	23278	23311	23533	23558	23570	23579	28226	28240	28253	28488	32619	32635
Strain GenBank #	CP017552	CP017551	CP017550	CP017549	CP017548	CP017547	CP017546	CP017545	CP017544	CP017543	CP017542	CP017541	CP017540	CP017539	CP017538	CP017537	CP017536	CP017535	CP017534	CP017533	CP017532	CP017531	CP017530	CP017529	CP017528	CP017527	CP017526	CP017525	CP017524	CP017523	CP017522	CP017521	CP017520	CP017519	CP017518	CP017517	CP017516	CP017515	CP017514	CP017513	CP017512	CP017511	CP017510	CP017509	CP017508	CP017507	CP017506	CP017505	CP017504
	Locus Tag and Product	Locus Tag and Product	Locus Tag and Product	Locus Tag and Product	Locus Tag and Product	Locus Tag and Product	Locus Tag and Product	Locus Tag and Product	Locus Tag and Product	Locus Tag and Product	Locus Tag and Product	Locus Tag and Product	Locus Tag and Product	Locus Tag and Product	Locus Tag and Product	Locus Tag and Product	Locus Tag and Product	Locus Tag and Product	Locus Tag and Product	Locus Tag and Product	Locus Tag and Product	Locus Tag and Product	Locus Tag and Product	Locus Tag and Product	Locus Tag and Product	Locus Tag and Product	Locus Tag and Product	Locus Tag and Product	Locus Tag and Product	Locus Tag and Product	Locus Tag and Product	Locus Tag and Product	Locus Tag and Product	Locus Tag and Product	Locus Tag and Product	Locus Tag and Product	Locus Tag and Product	Locus Tag and Product	Locus Tag and Product	Locus Tag and Product	Locus Tag and Product	Locus Tag and Product	Locus Tag and Product	Locus Tag and Product	Locus Tag and Product	Locus Tag and Product	Locus Tag and Product	Locus Tag and Product	Locus Tag and Product
	BG607_00005,tRNA uridine-5-carboxymethylaminomethyl(34) synthesis enzyme MnmG	BG585_00005,tRNA uridine-5-carboxymethylaminomethyl(34) synthesis enzyme MnmG	BG589_00005,tRNA uridine-5-carboxymethylaminomethyl(34) synthesis enzyme MnmG	BG602_00005,tRNA uridine-5-carboxymethylaminomethyl(34) synthesis enzyme MnmG	BG580_00005,tRNA uridine-5-carboxymethylaminomethyl(34) synthesis enzyme MnmG	BG543_00005,tRNA uridine-5-carboxymethylaminomethyl(34) synthesis enzyme MnmG	BG592_00005,tRNA uridine-5-carboxymethylaminomethyl(34) synthesis enzyme MnmG	BG558_00005,tRNA uridine-5-carboxymethylaminomethyl(34) synthesis enzyme MnmG	BG581_00005,tRNA uridine-5-carboxymethylaminomethyl(34) synthesis enzyme MnmG	BG611_00005,tRNA uridine-5-carboxymethylaminomethyl(34) synthesis enzyme MnmG	BG593_00005,tRNA uridine-5-carboxymethylaminomethyl(34) synthesis enzyme MnmG	BG588_00005,tRNA uridine-5-carboxymethylaminomethyl(34) synthesis enzyme MnmG	BG578_00005,tRNA uridine-5-carboxymethylaminomethyl(34) synthesis enzyme MnmG	BG603_10245,tRNA uridine-5-carboxymethylaminomethyl(34) synthesis enzyme MnmG	BG586_04505,tRNA uridine-5-carboxymethylaminomethyl(34) synthesis enzyme MnmG	BG608_00005,tRNA uridine-5-carboxymethylaminomethyl(34) synthesis enzyme MnmG	BG582_00005,tRNA uridine-5-carboxymethylaminomethyl(34) synthesis enzyme MnmG	BG609_00005,tRNA uridine-5-carboxymethylaminomethyl(34) synthesis enzyme MnmG	BG587_00005,tRNA uridine-5-carboxymethylaminomethyl(34) synthesis enzyme MnmG	BG596_00005,tRNA uridine-5-carboxymethylaminomethyl(34) synthesis enzyme MnmG	BG583_00005,tRNA uridine-5-carboxymethylaminomethyl(34) synthesis enzyme MnmG	BG604_08525,tRNA uridine-5-carboxymethylaminomethyl(34) synthesis enzyme MnmG	BG599_00005,tRNA uridine-5-carboxymethylaminomethyl(34) synthesis enzyme MnmG	BG600_00005,tRNA uridine-5-carboxymethylaminomethyl(34) synthesis enzyme MnmG	BG579_00005,tRNA uridine-5-carboxymethylaminomethyl(34) synthesis enzyme MnmG	BG590_00005,tRNA uridine-5-carboxymethylaminomethyl(34) synthesis enzyme MnmG	BG544_00005,tRNA uridine-5-carboxymethylaminomethyl(34) synthesis enzyme MnmG	BG559_00005,tRNA uridine-5-carboxymethylaminomethyl(34) synthesis enzyme MnmG	BG595_00005,tRNA uridine-5-carboxymethylaminomethyl(34) synthesis enzyme MnmG	BG606_00005,tRNA uridine-5-carboxymethylaminomethyl(34) synthesis enzyme MnmG	BG545_00005,tRNA uridine-5-carboxymethylaminomethyl(34) synthesis enzyme MnmG	BG594_00005,tRNA uridine-5-carboxymethylaminomethyl(34) synthesis enzyme MnmG	BG591_00005,tRNA uridine-5-carboxymethylaminomethyl(34) synthesis enzyme MnmG	BG610_00005,tRNA uridine-5-carboxymethylaminomethyl(34) synthesis enzyme MnmG	BG563_00005,tRNA uridine-5-carboxymethylaminomethyl(34) synthesis enzyme MnmG	BG564_00005,tRNA uridine-5-carboxymethylaminomethyl(34) synthesis enzyme MnmG	BG560_00005,tRNA uridine-5-carboxymethylaminomethyl(34) synthesis enzyme MnmG	BG546_00005,tRNA uridine-5-carboxymethylaminomethyl(34) synthesis enzyme MnmG	BG573_00005,tRNA uridine-5-carboxymethylaminomethyl(34) synthesis enzyme MnmG	BG553_00005,tRNA uridine-5-carboxymethylaminomethyl(34) synthesis enzyme MnmG	BG554_00005,tRNA uridine-5-carboxymethylaminomethyl(34) synthesis enzyme MnmG	BG555_00005,tRNA uridine-5-carboxymethylaminomethyl(34) synthesis enzyme MnmG	BG556_00005,tRNA uridine-5-carboxymethylaminomethyl(34) synthesis enzyme MnmG	BG574_00005,tRNA uridine-5-carboxymethylaminomethyl(34) synthesis enzyme MnmG	BG565_00005,tRNA uridine-5-carboxymethylaminomethyl(34) synthesis enzyme MnmG	BG566_00005,tRNA uridine-5-carboxymethylaminomethyl(34) synthesis enzyme MnmG	BG601_00005,tRNA uridine-5-carboxymethylaminomethyl(34) synthesis enzyme MnmG	BG605_00005,tRNA uridine-5-carboxymethylaminomethyl(34) synthesis enzyme MnmG	BG584_00005,tRNA uridine-5-carboxymethylaminomethyl(34) synthesis enzyme MnmG
	BG607_00010,hypothetical protein	BG585_00010,hypothetical protein	BG589_00010,hypothetical protein	BG602_00010,hypothetical protein	BG580_00010,hypothetical protein	BG543_00010,hypothetical protein	BG592_00010,hypothetical protein	BG558_00010,hypothetical protein	BG581_00010,hypothetical protein	BG611_00010,hypothetical protein	BG593_00010,hypothetical protein	BG588_00010,hypothetical protein	BG578_00010,hypothetical protein	BG603_10240,hypothetical protein	BG586_04500,hypothetical protein	BG608_00010,hypothetical protein	BG582_00010,hypothetical protein	BG609_00010,hypothetical protein	BG587_00010,hypothetical protein	BG596_00010,hypothetical protein	BG583_00010,hypothetical protein	BG604_08530,hypothetical protein	BG599_00010,hypothetical protein	BG600_00010,hypothetical protein	BG579_00010,hypothetical protein	BG590_00010,hypothetical protein	BG544_00010,hypothetical protein	BG559_00010,hypothetical protein	BG595_00010,hypothetical protein	BG606_00010,hypothetical protein	BG545_00010,hypothetical protein	BG594_00010,hypothetical protein	BG591_00010,hypothetical protein	BG610_00010,hypothetical protein	BG563_00010,hypothetical protein	BG564_00010,hypothetical protein	BG560_00010,hypothetical protein	BG546_00010,hypothetical protein	BG573_00010,hypothetical protein	BG553_00010,hypothetical protein	BG554_00010,hypothetical protein	BG555_00010,hypothetical protein	BG556_00010,hypothetical protein	BG574_00010,hypothetical protein	BG565_00010,hypothetical protein	BG566_00010,hypothetical protein	BG601_00010,hypothetical protein	BG605_00010,hypothetical protein	BG584_00010,hypothetical protein
	BG607_00015,16S rRNA (guanine(527)-N(7))-methyltransferase RsmG	BG585_00015,16S rRNA (guanine(527)-N(7))-methyltransferase RsmG	BG589_00015,16S rRNA (guanine(527)-N(7))-methyltransferase RsmG	BG602_00015,16S rRNA (guanine(527)-N(7))-methyltransferase RsmG	BG580_00015,16S rRNA (guanine(527)-N(7))-methyltransferase RsmG	BG543_00015,16S rRNA (guanine(527)-N(7))-methyltransferase RsmG	BG592_00015,16S rRNA (guanine(527)-N(7))-methyltransferase RsmG	BG558_00015,16S rRNA (guanine(527)-N(7))-methyltransferase RsmG	BG581_00015,16S rRNA (guanine(527)-N(7))-methyltransferase RsmG	BG611_00015,16S rRNA (guanine(527)-N(7))-methyltransferase RsmG	BG593_00015,16S rRNA (guanine(527)-N(7))-methyltransferase RsmG	BG588_00015,16S rRNA (guanine(527)-N(7))-methyltransferase RsmG	BG578_00015,16S rRNA (guanine(527)-N(7))-methyltransferase RsmG	BG603_10235,16S rRNA (guanine(527)-N(7))-methyltransferase RsmG	BG586_04495,16S rRNA (guanine(527)-N(7))-methyltransferase RsmG	BG608_00015,16S rRNA (guanine(527)-N(7))-methyltransferase RsmG	BG582_00015,16S rRNA (guanine(527)-N(7))-methyltransferase RsmG	BG609_00015,16S rRNA (guanine(527)-N(7))-methyltransferase RsmG	BG587_00015,16S rRNA (guanine(527)-N(7))-methyltransferase RsmG	BG596_00015,16S rRNA (guanine(527)-N(7))-methyltransferase RsmG	BG583_00015,16S rRNA (guanine(527)-N(7))-methyltransferase RsmG	BG604_08535,16S rRNA (guanine(527)-N(7))-methyltransferase RsmG	BG599_00015,16S rRNA (guanine(527)-N(7))-methyltransferase RsmG	BG600_00015,16S rRNA (guanine(527)-N(7))-methyltransferase RsmG	BG579_00015,16S rRNA (guanine(527)-N(7))-methyltransferase RsmG	BG590_00015,16S rRNA (guanine(527)-N(7))-methyltransferase RsmG	BG544_00015,16S rRNA (guanine(527)-N(7))-methyltransferase RsmG	BG559_00015,16S rRNA (guanine(527)-N(7))-methyltransferase RsmG	BG595_00015,16S rRNA (guanine(527)-N(7))-methyltransferase RsmG	BG606_00015,16S rRNA (guanine(527)-N(7))-methyltransferase RsmG	BG545_00015,16S rRNA (guanine(527)-N(7))-methyltransferase RsmG	BG594_00015,16S rRNA (guanine(527)-N(7))-methyltransferase RsmG	BG591_00015,16S rRNA (guanine(527)-N(7))-methyltransferase RsmG	BG610_00015,16S rRNA (guanine(527)-N(7))-methyltransferase RsmG	BG563_00015,16S rRNA (guanine(527)-N(7))-methyltransferase RsmG	BG564_00015,16S rRNA (guanine(527)-N(7))-methyltransferase RsmG	BG560_00015,16S rRNA (guanine(527)-N(7))-methyltransferase RsmG	BG546_00015,16S rRNA (guanine(527)-N(7))-methyltransferase RsmG	BG573_00015,16S rRNA (guanine(527)-N(7))-methyltransferase RsmG	BG553_00015,16S rRNA (guanine(527)-N(7))-methyltransferase RsmG	BG554_00015,16S rRNA (guanine(527)-N(7))-methyltransferase RsmG	BG555_00015,16S rRNA (guanine(527)-N(7))-methyltransferase RsmG	BG556_00015,16S rRNA (guanine(527)-N(7))-methyltransferase RsmG	BG574_00015,16S rRNA (guanine(527)-N(7))-methyltransferase RsmG	BG565_00015,16S rRNA (guanine(527)-N(7))-methyltransferase RsmG	BG566_00015,16S rRNA (guanine(527)-N(7))-methyltransferase RsmG	BG601_00015,16S rRNA (guanine(527)-N(7))-methyltransferase RsmG	BG605_00015,16S rRNA (guanine(527)-N(7))-methyltransferase RsmG	BG584_00015,16S rRNA (guanine(527)-N(7))-methyltransferase RsmG
	BG607_00020,MFS transporter	BG585_00020,MFS transporter	BG589_00020,MFS transporter	Ortholog not found	BG580_00020,MFS transporter	Ortholog not found	BG592_00020,MFS transporter	Ortholog not found	BG581_00020,MFS transporter	BG611_00020,MFS transporter	BG593_00020,MFS transporter	BG588_00020,MFS transporter	BG578_00020,MFS transporter	Ortholog not found	BG586_04490,MFS transporter	BG608_00020,MFS transporter	BG582_00020,MFS transporter	BG609_00020,MFS transporter	BG587_00020,MFS transporter	BG596_00020,MFS transporter	BG583_00020,MFS transporter	Ortholog not found	Ortholog not found	Ortholog not found	BG579_00020,MFS transporter	BG590_00020,MFS transporter	Ortholog not found	Ortholog not found	BG595_00020,MFS transporter	Ortholog not found	Ortholog not found	Ortholog not found	BG591_00020,MFS transporter	BG610_00020,MFS transporter	Ortholog not found	Ortholog not found	Ortholog not found	Ortholog not found	Ortholog not found	Ortholog not found	Ortholog not found	Ortholog not found	Ortholog not found	Ortholog not found	Ortholog not found	Ortholog not found	Ortholog not found	Ortholog not found	BG584_00020,MFS transporter
	BG607_00030,aldo/keto reductase	BG585_00030,aldo/keto reductase	BG589_00030,aldo/keto reductase	BG602_00030,aldo/keto reductase	BG580_00030,aldo/keto reductase	BG543_00030,aldo/keto reductase	BG592_00030,aldo/keto reductase	BG558_00030,aldo/keto reductase	BG581_00030,aldo/keto reductase	BG611_00030,aldo/keto reductase	BG593_00030,aldo/keto reductase	BG588_00030,aldo/keto reductase	BG578_00030,aldo/keto reductase	BG603_10220,aldo/keto reductase	BG586_04480,aldo/keto reductase	BG608_00030,aldo/keto reductase	BG582_00030,aldo/keto reductase	BG609_00030,aldo/keto reductase	BG587_00030,aldo/keto reductase	BG596_00030,aldo/keto reductase	BG583_00030,aldo/keto reductase	BG604_08550,aldo/keto reductase	BG599_00030,aldo/keto reductase	BG600_00030,aldo/keto reductase	BG579_00030,aldo/keto reductase	BG590_00030,aldo/keto reductase	BG544_00030,aldo/keto reductase	BG559_00030,aldo/keto reductase	BG595_00030,aldo/keto reductase	BG606_00030,aldo/keto reductase	BG545_00030,aldo/keto reductase	BG594_00030,aldo/keto reductase	BG591_00030,aldo/keto reductase	BG610_00030,aldo/keto reductase	BG563_00030,aldo/keto reductase	BG564_00030,aldo/keto reductase	BG560_00030,aldo/keto reductase	BG546_00030,aldo/keto reductase	BG573_00030,aldo/keto reductase	BG553_00030,aldo/keto reductase	BG554_00030,aldo/keto reductase	BG555_00030,aldo/keto reductase	BG556_00030,aldo/keto reductase	BG574_00030,aldo/keto reductase	BG565_00030,aldo/keto reductase	BG566_00030,aldo/keto reductase	BG601_00030,aldo/keto reductase	BG605_00030,aldo/keto reductase	BG584_00030,aldo/keto reductase
	BG607_00035,glycerol-3-phosphate transporter	BG585_00035,glycerol-3-phosphate transporter	BG589_00035,glycerol-3-phosphate transporter	BG602_00035,glycerol-3-phosphate transporter	BG580_00035,glycerol-3-phosphate transporter	BG543_00035,glycerol-3-phosphate transporter	BG592_00035,glycerol-3-phosphate transporter	BG558_00035,glycerol-3-phosphate transporter	BG581_00035,glycerol-3-phosphate transporter	BG611_00035,glycerol-3-phosphate transporter	BG593_00035,glycerol-3-phosphate transporter	BG588_00035,glycerol-3-phosphate transporter	BG578_00035,glycerol-3-phosphate transporter	BG603_10215,glycerol-3-phosphate transporter	BG586_04475,glycerol-3-phosphate transporter	BG608_00035,glycerol-3-phosphate transporter	BG582_00035,glycerol-3-phosphate transporter	BG609_00035,glycerol-3-phosphate transporter	BG587_00035,glycerol-3-phosphate transporter	BG596_00035,glycerol-3-phosphate transporter	BG583_00035,glycerol-3-phosphate transporter	BG604_08555,glycerol-3-phosphate transporter	BG599_00035,glycerol-3-phosphate transporter	BG600_00035,glycerol-3-phosphate transporter	BG579_00035,glycerol-3-phosphate transporter	BG590_00035,glycerol-3-phosphate transporter	BG544_00035,glycerol-3-phosphate transporter	BG559_00035,glycerol-3-phosphate transporter	BG595_00035,glycerol-3-phosphate transporter	BG606_00035,glycerol-3-phosphate transporter	BG545_00035,glycerol-3-phosphate transporter	BG594_00035,glycerol-3-phosphate transporter	BG591_00035,glycerol-3-phosphate transporter	BG610_00035,glycerol-3-phosphate transporter	Ortholog not found	Ortholog not found	BG560_00035,glycerol-3-phosphate transporter	BG546_00035,glycerol-3-phosphate transporter	BG573_00035,glycerol-3-phosphate transporter	BG553_00035,glycerol-3-phosphate transporter	BG554_00035,glycerol-3-phosphate transporter	BG555_00035,glycerol-3-phosphate transporter	BG556_00035,glycerol-3-phosphate transporter	BG574_00035,glycerol-3-phosphate transporter	BG565_00035,glycerol-3-phosphate transporter	BG566_00035,glycerol-3-phosphate transporter	BG601_00035,glycerol-3-phosphate transporter	BG605_00035,glycerol-3-phosphate transporter	BG584_00035,glycerol-3-phosphate transporter
	BG607_00040,glycerophosphodiester phosphodiesterase	BG585_00040,glycerophosphodiester phosphodiesterase	BG589_00040,glycerophosphodiester phosphodiesterase	BG602_00040,glycerophosphodiester phosphodiesterase	BG580_00040,glycerophosphodiester phosphodiesterase	BG543_00040,glycerophosphodiester phosphodiesterase	BG592_00040,glycerophosphodiester phosphodiesterase	BG558_00040,glycerophosphodiester phosphodiesterase	BG581_00040,glycerophosphodiester phosphodiesterase	BG611_00040,glycerophosphodiester phosphodiesterase	BG593_00040,glycerophosphodiester phosphodiesterase	BG588_00040,glycerophosphodiester phosphodiesterase	BG578_00040,glycerophosphodiester phosphodiesterase	BG603_10210,glycerophosphodiester phosphodiesterase	BG586_04470,glycerophosphodiester phosphodiesterase	BG608_00040,glycerophosphodiester phosphodiesterase	BG582_00040,glycerophosphodiester phosphodiesterase	BG609_00040,glycerophosphodiester phosphodiesterase	BG587_00040,glycerophosphodiester phosphodiesterase	BG596_00040,glycerophosphodiester phosphodiesterase	BG583_00040,glycerophosphodiester phosphodiesterase	BG604_08560,glycerophosphodiester phosphodiesterase	BG599_00040,glycerophosphodiester phosphodiesterase	BG600_00040,glycerophosphodiester phosphodiesterase	BG579_00040,glycerophosphodiester phosphodiesterase	BG590_00040,glycerophosphodiester phosphodiesterase	BG544_00040,glycerophosphodiester phosphodiesterase	BG559_00040,glycerophosphodiester phosphodiesterase	BG595_00040,glycerophosphodiester phosphodiesterase	BG606_00040,glycerophosphodiester phosphodiesterase	BG545_00040,glycerophosphodiester phosphodiesterase	BG594_00040,glycerophosphodiester phosphodiesterase	BG591_00040,glycerophosphodiester phosphodiesterase	BG610_00040,glycerophosphodiester phosphodiesterase	BG563_00040,glycerophosphodiester phosphodiesterase	BG564_00040,glycerophosphodiester phosphodiesterase	BG560_00040,glycerophosphodiester phosphodiesterase	BG546_00040,glycerophosphodiester phosphodiesterase	BG573_00040,glycerophosphodiester phosphodiesterase	BG553_00040,glycerophosphodiester phosphodiesterase	BG554_00040,glycerophosphodiester phosphodiesterase	BG555_00040,glycerophosphodiester phosphodiesterase	BG556_00040,glycerophosphodiester phosphodiesterase	BG574_00040,glycerophosphodiester phosphodiesterase	BG565_00040,glycerophosphodiester phosphodiesterase	BG566_00040,glycerophosphodiester phosphodiesterase	BG601_00040,glycerophosphodiester phosphodiesterase	BG605_00040,glycerophosphodiester phosphodiesterase	BG584_00040,glycerophosphodiester phosphodiesterase
	BG607_00045,glycerol-3-phosphate transporter	BG585_00045,glycerol-3-phosphate transporter	BG589_00045,glycerol-3-phosphate transporter	BG602_00045,glycerol-3-phosphate transporter	BG580_00045,glycerol-3-phosphate transporter	BG543_00045,glycerol-3-phosphate transporter	BG592_00045,glycerol-3-phosphate transporter	BG558_00045,glycerol-3-phosphate transporter	BG581_00045,glycerol-3-phosphate transporter	BG611_00045,glycerol-3-phosphate transporter	BG593_00045,glycerol-3-phosphate transporter	BG588_00045,glycerol-3-phosphate transporter	BG578_00045,glycerol-3-phosphate transporter	BG603_10205,glycerol-3-phosphate transporter	BG586_04465,glycerol-3-phosphate transporter	BG608_00045,glycerol-3-phosphate transporter	BG582_00045,glycerol-3-phosphate transporter	BG609_00045,glycerol-3-phosphate transporter	BG587_00045,glycerol-3-phosphate transporter	BG596_00045,glycerol-3-phosphate transporter	BG583_00045,glycerol-3-phosphate transporter	BG604_08565,glycerol-3-phosphate transporter	BG599_00045,glycerol-3-phosphate transporter	BG600_00045,glycerol-3-phosphate transporter	BG579_00045,glycerol-3-phosphate transporter	BG590_00045,glycerol-3-phosphate transporter	BG544_00045,glycerol-3-phosphate transporter	BG559_00045,glycerol-3-phosphate transporter	BG595_00045,glycerol-3-phosphate transporter	BG606_00045,glycerol-3-phosphate transporter	BG545_00045,glycerol-3-phosphate transporter	BG594_00045,glycerol-3-phosphate transporter	BG591_00045,glycerol-3-phosphate transporter	BG610_00045,glycerol-3-phosphate transporter	BG563_00045,glycerol-3-phosphate transporter	BG564_00045,glycerol-3-phosphate transporter	BG560_00045,glycerol-3-phosphate transporter	BG546_00045,glycerol-3-phosphate transporter	BG573_00045,glycerol-3-phosphate transporter	BG553_00045,glycerol-3-phosphate transporter	BG554_00045,glycerol-3-phosphate transporter	BG555_00045,glycerol-3-phosphate transporter	BG556_00045,glycerol-3-phosphate transporter	BG574_00045,glycerol-3-phosphate transporter	BG565_00045,glycerol-3-phosphate transporter	BG566_00045,glycerol-3-phosphate transporter	BG601_00045,glycerol-3-phosphate transporter	BG605_00045,glycerol-3-phosphate transporter	BG584_00045,glycerol-3-phosphate transporter
	BG607_00050,FAD-dependent oxidoreductase	BG585_00050,FAD-dependent oxidoreductase	BG589_00050,FAD-dependent oxidoreductase	BG602_00050,FAD-dependent oxidoreductase	BG580_00050,FAD-dependent oxidoreductase	BG543_00050,FAD-dependent oxidoreductase	BG592_00050,FAD-dependent oxidoreductase	BG558_00050,FAD-dependent oxidoreductase	BG581_00050,FAD-dependent oxidoreductase	BG611_00050,FAD-dependent oxidoreductase	BG593_00050,FAD-dependent oxidoreductase	BG588_00050,FAD-dependent oxidoreductase	BG578_00050,FAD-dependent oxidoreductase	BG603_10200,FAD-dependent oxidoreductase	BG586_04460,FAD-dependent oxidoreductase	BG608_00050,FAD-dependent oxidoreductase	BG582_00050,FAD-dependent oxidoreductase	BG609_00050,FAD-dependent oxidoreductase	BG587_00050,FAD-dependent oxidoreductase	BG596_00050,FAD-dependent oxidoreductase	BG583_00050,FAD-dependent oxidoreductase	BG604_08570,FAD-dependent oxidoreductase	BG599_00050,FAD-dependent oxidoreductase	BG600_00050,FAD-dependent oxidoreductase	BG579_00050,FAD-dependent oxidoreductase	BG590_00050,FAD-dependent oxidoreductase	BG544_00050,FAD-dependent oxidoreductase	BG559_00050,FAD-dependent oxidoreductase	BG595_00050,FAD-dependent oxidoreductase	BG606_00050,FAD-dependent oxidoreductase	BG545_00050,FAD-dependent oxidoreductase	BG594_00050,FAD-dependent oxidoreductase	BG591_00050,FAD-dependent oxidoreductase	BG610_00050,FAD-dependent oxidoreductase	BG563_00050,FAD-dependent oxidoreductase	BG564_00050,FAD-dependent oxidoreductase	BG560_00050,FAD-dependent oxidoreductase	BG546_00050,FAD-dependent oxidoreductase	BG573_00050,FAD-dependent oxidoreductase	BG553_00050,FAD-dependent oxidoreductase	BG554_00050,FAD-dependent oxidoreductase	BG555_00050,FAD-dependent oxidoreductase	BG556_00050,FAD-dependent oxidoreductase	BG574_00050,FAD-dependent oxidoreductase	BG565_00050,FAD-dependent oxidoreductase	BG566_00050,FAD-dependent oxidoreductase	BG601_00050,FAD-dependent oxidoreductase	BG605_00050,FAD-dependent oxidoreductase	BG584_00050,FAD-dependent oxidoreductase
	BG607_00055,hypothetical protein	BG585_00055,hypothetical protein	BG589_00055,hypothetical protein	BG602_00055,hypothetical protein	BG580_00055,hypothetical protein	BG543_00055,hypothetical protein	BG592_00055,hypothetical protein	BG558_00055,hypothetical protein	BG581_00055,hypothetical protein	BG611_00055,hypothetical protein	BG593_00055,hypothetical protein	BG588_00055,hypothetical protein	BG578_00055,hypothetical protein	BG603_10195,hypothetical protein	BG586_04455,hypothetical protein	BG608_00055,hypothetical protein	BG582_00055,hypothetical protein	BG609_00055,hypothetical protein	BG587_00055,hypothetical protein	BG596_00055,hypothetical protein	BG583_00055,hypothetical protein	BG604_08575,hypothetical protein	BG599_00055,hypothetical protein	BG600_00055,hypothetical protein	BG579_00055,hypothetical protein	BG590_00055,hypothetical protein	BG544_00055,hypothetical protein	BG559_00055,hypothetical protein	BG595_00055,hypothetical protein	BG606_00055,hypothetical protein	BG545_00055,hypothetical protein	BG594_00055,hypothetical protein	BG591_00055,hypothetical protein	BG610_00055,hypothetical protein	BG563_00055,hypothetical protein	BG564_00055,hypothetical protein	BG560_00055,hypothetical protein	BG546_00055,hypothetical protein	BG573_00055,hypothetical protein	BG553_00055,hypothetical protein	BG554_00055,hypothetical protein	BG555_00055,hypothetical protein	BG556_00055,hypothetical protein	BG574_00055,hypothetical protein	BG565_00055,hypothetical protein	BG566_00055,hypothetical protein	BG601_00055,hypothetical protein	BG605_00055,hypothetical protein	BG584_00055,hypothetical protein
	BG607_00060,hypothetical protein	BG585_00060,hypothetical protein	BG589_00060,hypothetical protein	BG602_00060,hypothetical protein	BG580_00060,hypothetical protein	BG543_00060,hypothetical protein	BG592_00060,hypothetical protein	BG558_00060,hypothetical protein	BG581_00060,hypothetical protein	BG611_00060,hypothetical protein	BG593_00060,hypothetical protein	BG588_00060,hypothetical protein	BG578_00060,hypothetical protein	BG603_10190,hypothetical protein	BG586_04450,hypothetical protein	BG608_00060,hypothetical protein	BG582_00060,hypothetical protein	BG609_00060,hypothetical protein	BG587_00060,hypothetical protein	BG596_00060,hypothetical protein	BG583_00060,hypothetical protein	BG604_08580,hypothetical protein	BG599_00060,hypothetical protein	BG600_00060,hypothetical protein	BG579_00060,hypothetical protein	BG590_00060,hypothetical protein	BG544_00060,hypothetical protein	BG559_00060,hypothetical protein	BG595_00060,hypothetical protein	BG606_00060,hypothetical protein	BG545_00060,hypothetical protein	BG594_00060,hypothetical protein	BG591_00060,hypothetical protein	BG610_00060,hypothetical protein	BG563_00060,hypothetical protein	BG564_00060,hypothetical protein	BG560_00060,hypothetical protein	BG546_00060,hypothetical protein	BG573_00060,hypothetical protein	BG553_00060,hypothetical protein	BG554_00060,hypothetical protein	BG555_00060,hypothetical protein	BG556_00060,hypothetical protein	BG574_00060,hypothetical protein	BG565_00060,hypothetical protein	BG566_00060,hypothetical protein	BG601_00060,hypothetical protein	BG605_00060,hypothetical protein	BG584_00060,hypothetical protein
	BG607_00065,hypothetical protein	BG585_00065,hypothetical protein	BG589_00065,hypothetical protein	BG602_00065,hypothetical protein	BG580_00065,hypothetical protein	BG543_00065,hypothetical protein	BG592_00065,hypothetical protein	BG558_00065,hypothetical protein	BG581_00065,hypothetical protein	BG611_00065,hypothetical protein	BG593_00065,hypothetical protein	BG588_00065,hypothetical protein	BG578_00065,hypothetical protein	BG603_10185,hypothetical protein	BG586_04445,hypothetical protein	BG608_00065,hypothetical protein	BG582_00065,hypothetical protein	BG609_00065,hypothetical protein	BG587_00065,hypothetical protein	BG596_00065,hypothetical protein	BG583_00065,hypothetical protein	BG604_08585,hypothetical protein	BG599_00065,hypothetical protein	BG600_00065,hypothetical protein	BG579_00065,hypothetical protein	BG590_00065,hypothetical protein	BG544_00065,hypothetical protein	BG559_00065,hypothetical protein	BG595_00065,hypothetical protein	BG606_00065,hypothetical protein	BG545_00065,hypothetical protein	BG594_00065,hypothetical protein	BG591_00065,hypothetical protein	BG610_00065,hypothetical protein	BG563_00065,hypothetical protein	BG564_00065,hypothetical protein	BG560_00065,hypothetical protein	BG546_00065,hypothetical protein	BG573_00065,hypothetical protein	BG553_00065,hypothetical protein	BG554_00065,hypothetical protein	BG555_00065,hypothetical protein	BG556_00065,hypothetical protein	BG574_00065,hypothetical protein	BG565_00065,hypothetical protein	BG566_00065,hypothetical protein	BG601_00065,hypothetical protein	BG605_00065,hypothetical protein	BG584_00065,hypothetical protein
	BG607_00070,carbohydrate kinase	BG585_00070,carbohydrate kinase	BG589_00070,carbohydrate kinase	BG602_00070,carbohydrate kinase	BG580_00070,carbohydrate kinase	BG543_00070,carbohydrate kinase	BG592_00070,carbohydrate kinase	BG558_00070,carbohydrate kinase	BG581_00070,carbohydrate kinase	BG611_00070,carbohydrate kinase	BG593_00070,carbohydrate kinase	BG588_00070,carbohydrate kinase	BG578_00070,carbohydrate kinase	BG603_10180,carbohydrate kinase	BG586_04440,carbohydrate kinase	BG608_00070,carbohydrate kinase	BG582_00070,carbohydrate kinase	BG609_00070,carbohydrate kinase	BG587_00070,carbohydrate kinase	BG596_00070,carbohydrate kinase	BG583_00070,carbohydrate kinase	BG604_08590,carbohydrate kinase	BG599_00070,carbohydrate kinase	BG600_00070,carbohydrate kinase	BG579_00070,carbohydrate kinase	BG590_00070,carbohydrate kinase	BG544_00070,carbohydrate kinase	BG559_00070,carbohydrate kinase	BG595_00070,carbohydrate kinase	BG606_00070,carbohydrate kinase	BG545_00070,carbohydrate kinase	BG594_00070,carbohydrate kinase	BG591_00070,carbohydrate kinase	BG610_00070,carbohydrate kinase	BG563_00070,carbohydrate kinase	BG564_00070,carbohydrate kinase	BG560_00070,carbohydrate kinase	BG546_00070,carbohydrate kinase	BG573_00070,carbohydrate kinase	BG553_00070,carbohydrate kinase	BG554_00070,carbohydrate kinase	BG555_00070,carbohydrate kinase	BG556_00070,carbohydrate kinase	BG574_00070,carbohydrate kinase	BG565_00070,carbohydrate kinase	BG566_00070,carbohydrate kinase	BG601_00070,carbohydrate kinase	BG605_00070,carbohydrate kinase	BG584_00070,carbohydrate kinase
	BG607_00075,gluconolactonase	BG585_00075,gluconolactonase	BG589_00075,gluconolactonase	BG602_00075,gluconolactonase	BG580_00075,gluconolactonase	BG543_00075,gluconolactonase	BG592_00075,gluconolactonase	BG558_00075,gluconolactonase	BG581_00075,gluconolactonase	BG611_00075,gluconolactonase	BG593_00075,gluconolactonase	BG588_00075,gluconolactonase	BG578_00075,gluconolactonase	BG603_10175,gluconolactonase	BG586_04435,gluconolactonase	BG608_00075,gluconolactonase	BG582_00075,gluconolactonase	BG609_00075,gluconolactonase	BG587_00075,gluconolactonase	BG596_00075,gluconolactonase	BG583_00075,gluconolactonase	BG604_08595,gluconolactonase	BG599_00075,gluconolactonase	BG600_00075,gluconolactonase	BG579_00075,gluconolactonase	BG590_00075,gluconolactonase	BG544_00075,gluconolactonase	BG559_00075,gluconolactonase	BG595_00075,gluconolactonase	BG606_00075,gluconolactonase	BG545_00075,gluconolactonase	BG594_00075,gluconolactonase	BG591_00075,gluconolactonase	BG610_00075,gluconolactonase	BG563_00075,gluconolactonase	BG564_00075,gluconolactonase	BG560_00075,gluconolactonase	BG546_00075,gluconolactonase	BG573_00075,gluconolactonase	BG553_00075,gluconolactonase	BG554_00075,gluconolactonase	BG555_00075,gluconolactonase	BG556_00075,gluconolactonase	BG574_00075,gluconolactonase	BG565_00075,gluconolactonase	BG566_00075,gluconolactonase	BG601_00075,gluconolactonase	BG605_00075,gluconolactonase	BG584_00075,gluconolactonase
	BG607_00080,sugar ABC transporter substrate-binding protein	BG585_00080,sugar ABC transporter substrate-binding protein	BG589_00080,sugar ABC transporter substrate-binding protein	BG602_00080,sugar ABC transporter substrate-binding protein	BG580_00080,sugar ABC transporter substrate-binding protein	BG543_00080,sugar ABC transporter substrate-binding protein	BG592_00080,sugar ABC transporter substrate-binding protein	BG558_00080,sugar ABC transporter substrate-binding protein	BG581_00080,sugar ABC transporter substrate-binding protein	BG611_00080,sugar ABC transporter substrate-binding protein	BG593_00080,sugar ABC transporter substrate-binding protein	BG588_00080,sugar ABC transporter substrate-binding protein	BG578_00080,sugar ABC transporter substrate-binding protein	BG603_10170,sugar ABC transporter substrate-binding protein	BG586_04430,sugar ABC transporter substrate-binding protein	BG608_00080,sugar ABC transporter substrate-binding protein	BG582_00080,sugar ABC transporter substrate-binding protein	BG609_00080,sugar ABC transporter substrate-binding protein	BG587_00080,sugar ABC transporter substrate-binding protein	BG596_00080,sugar ABC transporter substrate-binding protein	BG583_00080,sugar ABC transporter substrate-binding protein	BG604_08600,sugar ABC transporter substrate-binding protein	BG599_00080,sugar ABC transporter substrate-binding protein	BG600_00080,sugar ABC transporter substrate-binding protein	BG579_00080,sugar ABC transporter substrate-binding protein	BG590_00080,sugar ABC transporter substrate-binding protein	BG544_00080,sugar ABC transporter substrate-binding protein	BG559_00080,sugar ABC transporter substrate-binding protein	BG595_00080,sugar ABC transporter substrate-binding protein	BG606_00080,sugar ABC transporter substrate-binding protein	BG545_00080,sugar ABC transporter substrate-binding protein	BG594_00080,sugar ABC transporter substrate-binding protein	BG591_00080,sugar ABC transporter substrate-binding protein	BG610_00080,sugar ABC transporter substrate-binding protein	BG563_00080,sugar ABC transporter substrate-binding protein	BG564_00080,sugar ABC transporter substrate-binding protein	BG560_00080,sugar ABC transporter substrate-binding protein	BG546_00080,sugar ABC transporter substrate-binding protein	BG573_00080,sugar ABC transporter substrate-binding protein	BG553_00080,sugar ABC transporter substrate-binding protein	BG554_00080,sugar ABC transporter substrate-binding protein	BG555_00080,sugar ABC transporter substrate-binding protein	BG556_00080,sugar ABC transporter substrate-binding protein	BG574_00080,sugar ABC transporter substrate-binding protein	BG565_00080,sugar ABC transporter substrate-binding protein	BG566_00080,sugar ABC transporter substrate-binding protein	BG601_00080,sugar ABC transporter substrate-binding protein	BG605_00080,sugar ABC transporter substrate-binding protein	BG584_00080,sugar ABC transporter substrate-binding protein
	BG607_00085,ABC transporter permease	BG585_00085,ABC transporter permease	BG589_00085,ABC transporter permease	BG602_00085,ABC transporter permease	BG580_00085,ABC transporter permease	BG543_00085,ABC transporter permease	BG592_00085,ABC transporter permease	BG558_00085,ABC transporter permease	BG581_00085,ABC transporter permease	BG611_00085,ABC transporter permease	BG593_00085,ABC transporter permease	BG588_00085,ABC transporter permease	BG578_00085,ABC transporter permease	BG603_10165,ABC transporter permease	BG586_04425,ABC transporter permease	BG608_00085,ABC transporter permease	BG582_00085,ABC transporter permease	BG609_00085,ABC transporter permease	BG587_00085,ABC transporter permease	BG596_00085,ABC transporter permease	BG583_00085,ABC transporter permease	BG604_08605,ABC transporter permease	BG599_00085,ABC transporter permease	BG600_00085,ABC transporter permease	BG579_00085,ABC transporter permease	BG590_00085,ABC transporter permease	BG544_00085,ABC transporter permease	BG559_00085,ABC transporter permease	BG595_00085,ABC transporter permease	BG606_00085,ABC transporter permease	BG545_00085,ABC transporter permease	BG594_00085,ABC transporter permease	BG591_00085,ABC transporter permease	BG610_00085,ABC transporter permease	BG563_00085,ABC transporter permease	BG564_00085,ABC transporter permease	BG560_00085,ABC transporter permease	BG546_00085,ABC transporter permease	BG573_00085,ABC transporter permease	BG553_00085,ABC transporter permease	BG554_00085,ABC transporter permease	BG555_00085,ABC transporter permease	BG556_00085,ABC transporter permease	BG574_00085,ABC transporter permease	BG565_00085,ABC transporter permease	BG566_00085,ABC transporter permease	BG601_00085,ABC transporter permease	BG605_00085,ABC transporter permease	BG584_00085,ABC transporter permease
	BG607_00090,sugar ABC transporter ATP-binding protein	BG585_00090,sugar ABC transporter ATP-binding protein	BG589_00090,sugar ABC transporter ATP-binding protein	BG602_00090,sugar ABC transporter ATP-binding protein	BG580_00090,sugar ABC transporter ATP-binding protein	BG543_00090,sugar ABC transporter ATP-binding protein	BG592_00090,sugar ABC transporter ATP-binding protein	BG558_00090,sugar ABC transporter ATP-binding protein	BG581_00090,sugar ABC transporter ATP-binding protein	BG611_00090,sugar ABC transporter ATP-binding protein	BG593_00090,sugar ABC transporter ATP-binding protein	BG588_00090,sugar ABC transporter ATP-binding protein	BG578_00090,sugar ABC transporter ATP-binding protein	BG603_10160,sugar ABC transporter ATP-binding protein	BG586_04420,sugar ABC transporter ATP-binding protein	BG608_00090,sugar ABC transporter ATP-binding protein	BG582_00090,sugar ABC transporter ATP-binding protein	BG609_00090,sugar ABC transporter ATP-binding protein	BG587_00090,sugar ABC transporter ATP-binding protein	BG596_00090,sugar ABC transporter ATP-binding protein	BG583_00090,sugar ABC transporter ATP-binding protein	BG604_08610,sugar ABC transporter ATP-binding protein	BG599_00090,sugar ABC transporter ATP-binding protein	BG600_00090,sugar ABC transporter ATP-binding protein	BG579_00090,sugar ABC transporter ATP-binding protein	BG590_00090,sugar ABC transporter ATP-binding protein	BG544_00090,sugar ABC transporter ATP-binding protein	BG559_00090,sugar ABC transporter ATP-binding protein	BG595_00090,sugar ABC transporter ATP-binding protein	BG606_00090,sugar ABC transporter ATP-binding protein	BG545_00090,sugar ABC transporter ATP-binding protein	BG594_00090,sugar ABC transporter ATP-binding protein	BG591_00090,sugar ABC transporter ATP-binding protein	BG610_00090,sugar ABC transporter ATP-binding protein	BG563_00090,sugar ABC transporter ATP-binding protein	BG564_00090,sugar ABC transporter ATP-binding protein	BG560_00090,sugar ABC transporter ATP-binding protein	BG546_00090,sugar ABC transporter ATP-binding protein	BG573_00090,sugar ABC transporter ATP-binding protein	BG553_00090,sugar ABC transporter ATP-binding protein	BG554_00090,sugar ABC transporter ATP-binding protein	BG555_00090,sugar ABC transporter ATP-binding protein	BG556_00090,sugar ABC transporter ATP-binding protein	BG574_00090,sugar ABC transporter ATP-binding protein	BG565_00090,sugar ABC transporter ATP-binding protein	BG566_00090,sugar ABC transporter ATP-binding protein	BG601_00090,sugar ABC transporter ATP-binding protein	BG605_00090,sugar ABC transporter ATP-binding protein	BG584_00090,sugar ABC transporter ATP-binding protein
	BG607_00095,hypothetical protein	BG585_00095,hypothetical protein	BG589_00095,hypothetical protein	BG602_00095,hypothetical protein	BG580_00095,hypothetical protein	BG543_00095,hypothetical protein	BG592_00095,hypothetical protein	BG558_00095,hypothetical protein	BG581_00095,hypothetical protein	BG611_00095,hypothetical protein	BG593_00095,hypothetical protein	BG588_00095,hypothetical protein	BG578_00095,hypothetical protein	BG603_10155,hypothetical protein	BG586_04415,hypothetical protein	BG608_00095,hypothetical protein	BG582_00095,hypothetical protein	BG609_00095,hypothetical protein	BG587_00095,hypothetical protein	BG596_00095,hypothetical protein	BG583_00095,hypothetical protein	BG604_08615,hypothetical protein	BG599_00095,hypothetical protein	BG600_00095,hypothetical protein	BG579_00095,hypothetical protein	BG590_00095,hypothetical protein	BG544_00095,hypothetical protein	BG559_00095,hypothetical protein	BG595_00095,hypothetical protein	BG606_00095,hypothetical protein	BG545_00095,hypothetical protein	BG594_00095,hypothetical protein	BG591_00095,hypothetical protein	BG610_00095,hypothetical protein	BG563_00095,hypothetical protein	BG564_00095,hypothetical protein	BG560_00095,hypothetical protein	BG546_00095,hypothetical protein	BG573_00095,hypothetical protein	BG553_00095,hypothetical protein	BG554_00095,hypothetical protein	BG555_00095,hypothetical protein	BG556_00095,hypothetical protein	BG574_00095,hypothetical protein	BG565_00095,hypothetical protein	BG566_00095,hypothetical protein	BG601_00095,hypothetical protein	BG605_00095,hypothetical protein	BG584_00095,hypothetical protein
	BG607_00100,hypothetical protein	BG585_00100,hypothetical protein	BG589_00100,hypothetical protein	BG602_00100,hypothetical protein	BG580_00100,hypothetical protein	BG543_00100,hypothetical protein	BG592_00100,hypothetical protein	BG558_00100,hypothetical protein	BG581_00100,hypothetical protein	BG611_00100,hypothetical protein	BG593_00100,hypothetical protein	BG588_00100,hypothetical protein	BG578_00100,hypothetical protein	BG603_10150,hypothetical protein	BG586_04410,hypothetical protein	BG608_00100,hypothetical protein	BG582_00100,hypothetical protein	BG609_00100,hypothetical protein	BG587_00100,hypothetical protein	BG596_00100,hypothetical protein	BG583_00100,hypothetical protein	BG604_08620,hypothetical protein	BG599_00100,hypothetical protein	BG600_00100,hypothetical protein	BG579_00100,hypothetical protein	BG590_00100,hypothetical protein	BG544_00100,hypothetical protein	BG559_00100,hypothetical protein	BG595_00100,hypothetical protein	BG606_00100,hypothetical protein	BG545_00100,hypothetical protein	BG594_00100,hypothetical protein	BG591_00100,hypothetical protein	BG610_00100,hypothetical protein	BG563_00100,hypothetical protein	BG564_00100,hypothetical protein	BG560_00100,hypothetical protein	BG546_00100,hypothetical protein	BG573_00100,hypothetical protein	BG553_00100,hypothetical protein	BG554_00100,hypothetical protein	BG555_00100,hypothetical protein	BG556_00100,hypothetical protein	BG574_00100,hypothetical protein	BG565_00100,hypothetical protein	BG566_00100,hypothetical protein	BG601_00100,hypothetical protein	BG605_00100,hypothetical protein	BG584_00100,hypothetical protein
	BG607_00105,C4-dicarboxylate ABC transporter permease	BG585_00105,C4-dicarboxylate ABC transporter permease	BG589_00105,C4-dicarboxylate ABC transporter permease	BG602_00105,C4-dicarboxylate ABC transporter permease	BG580_00105,C4-dicarboxylate ABC transporter permease	BG543_00105,C4-dicarboxylate ABC transporter permease	BG592_00105,C4-dicarboxylate ABC transporter permease	BG558_00105,C4-dicarboxylate ABC transporter permease	BG581_00105,C4-dicarboxylate ABC transporter permease	BG611_00105,C4-dicarboxylate ABC transporter permease	BG593_00105,C4-dicarboxylate ABC transporter permease	BG588_00105,C4-dicarboxylate ABC transporter permease	BG578_00105,C4-dicarboxylate ABC transporter permease	BG603_10145,C4-dicarboxylate ABC transporter permease	BG586_04405,C4-dicarboxylate ABC transporter permease	BG608_00105,C4-dicarboxylate ABC transporter permease	BG582_00105,C4-dicarboxylate ABC transporter permease	BG609_00105,C4-dicarboxylate ABC transporter permease	BG587_00105,C4-dicarboxylate ABC transporter permease	BG596_00105,C4-dicarboxylate ABC transporter permease	BG583_00105,C4-dicarboxylate ABC transporter permease	BG604_08625,C4-dicarboxylate ABC transporter permease	BG599_00105,C4-dicarboxylate ABC transporter permease	BG600_00105,C4-dicarboxylate ABC transporter permease	BG579_00105,C4-dicarboxylate ABC transporter permease	BG590_00105,C4-dicarboxylate ABC transporter permease	BG544_00105,C4-dicarboxylate ABC transporter permease	BG559_00105,C4-dicarboxylate ABC transporter permease	BG595_00105,C4-dicarboxylate ABC transporter permease	BG606_00105,C4-dicarboxylate ABC transporter permease	BG545_00105,C4-dicarboxylate ABC transporter permease	BG594_00105,C4-dicarboxylate ABC transporter permease	BG591_00105,C4-dicarboxylate ABC transporter permease	BG610_00105,C4-dicarboxylate ABC transporter permease	BG563_00105,C4-dicarboxylate ABC transporter permease	BG564_00105,C4-dicarboxylate ABC transporter permease	BG560_00105,C4-dicarboxylate ABC transporter permease	BG546_00105,C4-dicarboxylate ABC transporter permease	BG573_00105,C4-dicarboxylate ABC transporter permease	BG553_00105,C4-dicarboxylate ABC transporter permease	BG554_00105,C4-dicarboxylate ABC transporter permease	BG555_00105,C4-dicarboxylate ABC transporter permease	BG556_00105,C4-dicarboxylate ABC transporter permease	BG574_00105,C4-dicarboxylate ABC transporter permease	BG565_00105,C4-dicarboxylate ABC transporter permease	BG566_00105,C4-dicarboxylate ABC transporter permease	BG601_00105,C4-dicarboxylate ABC transporter permease	BG605_00105,C4-dicarboxylate ABC transporter permease	BG584_00105,C4-dicarboxylate ABC transporter permease
	BG607_00110,C4-dicarboxylate ABC transporter permease	BG585_00110,C4-dicarboxylate ABC transporter permease	BG589_00110,C4-dicarboxylate ABC transporter permease	BG602_00110,C4-dicarboxylate ABC transporter permease	BG580_00110,C4-dicarboxylate ABC transporter permease	BG543_00110,C4-dicarboxylate ABC transporter permease	BG592_00110,C4-dicarboxylate ABC transporter permease	BG558_00110,C4-dicarboxylate ABC transporter permease	BG581_00110,C4-dicarboxylate ABC transporter permease	BG611_00110,C4-dicarboxylate ABC transporter permease	BG593_00110,C4-dicarboxylate ABC transporter permease	BG588_00110,C4-dicarboxylate ABC transporter permease	BG578_00110,C4-dicarboxylate ABC transporter permease	BG603_10140,C4-dicarboxylate ABC transporter permease	BG586_04400,C4-dicarboxylate ABC transporter permease	BG608_00110,C4-dicarboxylate ABC transporter permease	BG582_00110,C4-dicarboxylate ABC transporter permease	BG609_00110,C4-dicarboxylate ABC transporter permease	BG587_00110,C4-dicarboxylate ABC transporter permease	BG596_00110,C4-dicarboxylate ABC transporter permease	BG583_00110,C4-dicarboxylate ABC transporter permease	BG604_08630,C4-dicarboxylate ABC transporter permease	BG599_00110,C4-dicarboxylate ABC transporter permease	BG600_00110,C4-dicarboxylate ABC transporter permease	BG579_00110,C4-dicarboxylate ABC transporter permease	BG590_00110,C4-dicarboxylate ABC transporter permease	BG544_00110,C4-dicarboxylate ABC transporter permease	BG559_00110,C4-dicarboxylate ABC transporter permease	BG595_00110,C4-dicarboxylate ABC transporter permease	BG606_00110,C4-dicarboxylate ABC transporter permease	BG545_00110,C4-dicarboxylate ABC transporter permease	BG594_00110,C4-dicarboxylate ABC transporter permease	BG591_00110,C4-dicarboxylate ABC transporter permease	BG610_00110,C4-dicarboxylate ABC transporter permease	BG563_00110,C4-dicarboxylate ABC transporter permease	BG564_00110,C4-dicarboxylate ABC transporter permease	BG560_00110,C4-dicarboxylate ABC transporter permease	BG546_00110,C4-dicarboxylate ABC transporter permease	BG573_00110,C4-dicarboxylate ABC transporter permease	BG553_00110,C4-dicarboxylate ABC transporter permease	BG554_00110,C4-dicarboxylate ABC transporter permease	BG555_00110,C4-dicarboxylate ABC transporter permease	BG556_00110,C4-dicarboxylate ABC transporter permease	BG574_00110,C4-dicarboxylate ABC transporter permease	BG565_00110,C4-dicarboxylate ABC transporter permease	BG566_00110,C4-dicarboxylate ABC transporter permease	BG601_00110,C4-dicarboxylate ABC transporter permease	BG605_00110,C4-dicarboxylate ABC transporter permease	BG584_00110,C4-dicarboxylate ABC transporter permease
	BG607_00115,EbgC protein	BG585_00115,EbgC protein	BG589_00115,EbgC protein	BG602_00115,EbgC protein	BG580_00115,EbgC protein	BG543_00115,EbgC protein	BG592_00115,EbgC protein	BG558_00115,EbgC protein	BG581_00115,EbgC protein	BG611_00115,EbgC protein	BG593_00115,EbgC protein	BG588_00115,EbgC protein	BG578_00115,EbgC protein	BG603_10135,EbgC protein	BG586_04395,EbgC protein	BG608_00115,EbgC protein	BG582_00115,EbgC protein	BG609_00115,EbgC protein	BG587_00115,EbgC protein	BG596_00115,EbgC protein	BG583_00115,EbgC protein	BG604_08635,EbgC protein	BG599_00115,EbgC protein	BG600_00115,EbgC protein	BG579_00115,EbgC protein	BG590_00115,EbgC protein	BG544_00115,EbgC protein	BG559_00115,EbgC protein	BG595_00115,EbgC protein	BG606_00115,EbgC protein	BG545_00115,EbgC protein	BG594_00115,EbgC protein	BG591_00115,EbgC protein	BG610_00115,EbgC protein	BG563_00115,EbgC protein	BG564_00115,EbgC protein	BG560_00115,EbgC protein	BG546_00115,EbgC protein	BG573_00115,EbgC protein	BG553_00115,EbgC protein	BG554_00115,EbgC protein	BG555_00115,EbgC protein	BG556_00115,EbgC protein	BG574_00115,EbgC protein	BG565_00115,EbgC protein	BG566_00115,EbgC protein	BG601_00115,EbgC protein	BG605_00115,EbgC protein	BG584_00115,EbgC protein
	BG607_00120,3-dehydro-L-gulonate 2-dehydrogenase	BG585_00120,3-dehydro-L-gulonate 2-dehydrogenase	BG589_00120,3-dehydro-L-gulonate 2-dehydrogenase	BG602_00120,3-dehydro-L-gulonate 2-dehydrogenase	BG580_00120,3-dehydro-L-gulonate 2-dehydrogenase	BG543_00120,3-dehydro-L-gulonate 2-dehydrogenase	BG592_00120,3-dehydro-L-gulonate 2-dehydrogenase	BG558_00120,3-dehydro-L-gulonate 2-dehydrogenase	BG581_00120,3-dehydro-L-gulonate 2-dehydrogenase	BG611_00120,3-dehydro-L-gulonate 2-dehydrogenase	BG593_00120,3-dehydro-L-gulonate 2-dehydrogenase	BG588_00120,3-dehydro-L-gulonate 2-dehydrogenase	BG578_00120,3-dehydro-L-gulonate 2-dehydrogenase	BG603_10130,3-dehydro-L-gulonate 2-dehydrogenase	BG586_04390,3-dehydro-L-gulonate 2-dehydrogenase	BG608_00120,3-dehydro-L-gulonate 2-dehydrogenase	BG582_00120,3-dehydro-L-gulonate 2-dehydrogenase	BG609_00120,3-dehydro-L-gulonate 2-dehydrogenase	BG587_00120,3-dehydro-L-gulonate 2-dehydrogenase	BG596_00120,3-dehydro-L-gulonate 2-dehydrogenase	BG583_00120,3-dehydro-L-gulonate 2-dehydrogenase	BG604_08640,3-dehydro-L-gulonate 2-dehydrogenase	BG599_00120,3-dehydro-L-gulonate 2-dehydrogenase	BG600_00120,3-dehydro-L-gulonate 2-dehydrogenase	BG579_00120,3-dehydro-L-gulonate 2-dehydrogenase	BG590_00120,3-dehydro-L-gulonate 2-dehydrogenase	BG544_00120,3-dehydro-L-gulonate 2-dehydrogenase	BG559_00120,3-dehydro-L-gulonate 2-dehydrogenase	BG595_00120,3-dehydro-L-gulonate 2-dehydrogenase	BG606_00120,3-dehydro-L-gulonate 2-dehydrogenase	BG545_00120,3-dehydro-L-gulonate 2-dehydrogenase	BG594_00120,3-dehydro-L-gulonate 2-dehydrogenase	BG591_00120,3-dehydro-L-gulonate 2-dehydrogenase	BG610_00120,3-dehydro-L-gulonate 2-dehydrogenase	BG563_00120,3-dehydro-L-gulonate 2-dehydrogenase	BG564_00120,3-dehydro-L-gulonate 2-dehydrogenase	BG560_00120,3-dehydro-L-gulonate 2-dehydrogenase	BG546_00120,3-dehydro-L-gulonate 2-dehydrogenase	BG573_00120,3-dehydro-L-gulonate 2-dehydrogenase	BG553_00120,3-dehydro-L-gulonate 2-dehydrogenase	BG554_00120,3-dehydro-L-gulonate 2-dehydrogenase	BG555_00120,3-dehydro-L-gulonate 2-dehydrogenase	BG556_00120,3-dehydro-L-gulonate 2-dehydrogenase	BG574_00120,3-dehydro-L-gulonate 2-dehydrogenase	BG565_00120,3-dehydro-L-gulonate 2-dehydrogenase	BG566_00120,3-dehydro-L-gulonate 2-dehydrogenase	BG601_00120,3-dehydro-L-gulonate 2-dehydrogenase	BG605_00120,3-dehydro-L-gulonate 2-dehydrogenase	BG584_00120,3-dehydro-L-gulonate 2-dehydrogenase
	BG607_00130,carbamoyl phosphate synthase large subunit	BG585_00130,carbamoyl phosphate synthase large subunit	BG589_00130,carbamoyl phosphate synthase large subunit	BG602_00130,carbamoyl phosphate synthase large subunit	BG580_00130,carbamoyl phosphate synthase large subunit	BG543_00130,carbamoyl phosphate synthase large subunit	BG592_00130,carbamoyl phosphate synthase large subunit	BG558_00130,carbamoyl phosphate synthase large subunit	BG581_00130,carbamoyl phosphate synthase large subunit	BG611_00130,carbamoyl phosphate synthase large subunit	BG593_00130,carbamoyl phosphate synthase large subunit	BG588_00130,carbamoyl phosphate synthase large subunit	BG578_00130,carbamoyl phosphate synthase large subunit	BG603_10120,carbamoyl phosphate synthase large subunit	BG586_04380,carbamoyl phosphate synthase large subunit	BG608_00130,carbamoyl phosphate synthase large subunit	BG582_00130,carbamoyl phosphate synthase large subunit	BG609_00130,carbamoyl phosphate synthase large subunit	BG587_00130,carbamoyl phosphate synthase large subunit	BG596_00130,carbamoyl phosphate synthase large subunit	BG583_00130,carbamoyl phosphate synthase large subunit	BG604_08650,carbamoyl phosphate synthase large subunit	BG599_00130,carbamoyl phosphate synthase large subunit	BG600_00130,carbamoyl phosphate synthase large subunit	BG579_00130,carbamoyl phosphate synthase large subunit	BG590_00130,carbamoyl phosphate synthase large subunit	BG544_00130,carbamoyl phosphate synthase large subunit	BG559_00130,carbamoyl phosphate synthase large subunit	BG595_00130,carbamoyl phosphate synthase large subunit	BG606_00130,carbamoyl phosphate synthase large subunit	BG545_00130,carbamoyl phosphate synthase large subunit	BG594_00130,carbamoyl phosphate synthase large subunit	BG591_00130,carbamoyl phosphate synthase large subunit	BG610_00130,carbamoyl phosphate synthase large subunit	BG563_00130,carbamoyl phosphate synthase large subunit	BG564_00130,carbamoyl phosphate synthase large subunit	BG560_00130,carbamoyl phosphate synthase large subunit	BG546_00130,carbamoyl phosphate synthase large subunit	BG573_00130,carbamoyl phosphate synthase large subunit	BG553_00130,carbamoyl phosphate synthase large subunit	BG554_00130,carbamoyl phosphate synthase large subunit	BG555_00130,carbamoyl phosphate synthase large subunit	BG556_00130,carbamoyl phosphate synthase large subunit	BG574_00130,carbamoyl phosphate synthase large subunit	BG565_00130,carbamoyl phosphate synthase large subunit	BG566_00130,carbamoyl phosphate synthase large subunit	BG601_00130,carbamoyl phosphate synthase large subunit	BG605_00130,carbamoyl phosphate synthase large subunit	BG584_00130,carbamoyl phosphate synthase large subunit
	BG607_00135,carbamoyl phosphate synthase small subunit	BG585_00135,carbamoyl phosphate synthase small subunit	BG589_00135,carbamoyl phosphate synthase small subunit	BG602_00135,carbamoyl phosphate synthase small subunit	BG580_00135,carbamoyl phosphate synthase small subunit	BG543_00135,carbamoyl phosphate synthase small subunit	BG592_00135,carbamoyl phosphate synthase small subunit	BG558_00135,carbamoyl phosphate synthase small subunit	BG581_00135,carbamoyl phosphate synthase small subunit	BG611_00135,carbamoyl phosphate synthase small subunit	BG593_00135,carbamoyl phosphate synthase small subunit	BG588_00135,carbamoyl phosphate synthase small subunit	BG578_00135,carbamoyl phosphate synthase small subunit	BG603_10115,carbamoyl phosphate synthase small subunit	BG586_04375,carbamoyl phosphate synthase small subunit	BG608_00135,carbamoyl phosphate synthase small subunit	BG582_00135,carbamoyl phosphate synthase small subunit	BG609_00135,carbamoyl phosphate synthase small subunit	BG587_00135,carbamoyl phosphate synthase small subunit	BG596_00135,carbamoyl phosphate synthase small subunit	BG583_00135,carbamoyl phosphate synthase small subunit	BG604_08655,carbamoyl phosphate synthase small subunit	BG599_00135,carbamoyl phosphate synthase small subunit	BG600_00135,carbamoyl phosphate synthase small subunit	BG579_00135,carbamoyl phosphate synthase small subunit	BG590_00135,carbamoyl phosphate synthase small subunit	BG544_00135,carbamoyl phosphate synthase small subunit	BG559_00135,carbamoyl phosphate synthase small subunit	BG595_00135,carbamoyl phosphate synthase small subunit	BG606_00135,carbamoyl phosphate synthase small subunit	BG545_00135,carbamoyl phosphate synthase small subunit	BG594_00135,carbamoyl phosphate synthase small subunit	BG591_00135,carbamoyl phosphate synthase small subunit	BG610_00135,carbamoyl phosphate synthase small subunit	BG563_00135,carbamoyl phosphate synthase small subunit	BG564_00135,carbamoyl phosphate synthase small subunit	BG560_00135,carbamoyl phosphate synthase small subunit	BG546_00135,carbamoyl phosphate synthase small subunit	BG573_00135,carbamoyl phosphate synthase small subunit	BG553_00135,carbamoyl phosphate synthase small subunit	BG554_00135,carbamoyl phosphate synthase small subunit	BG555_00135,carbamoyl phosphate synthase small subunit	BG556_00135,carbamoyl phosphate synthase small subunit	BG574_00135,carbamoyl phosphate synthase small subunit	BG565_00135,carbamoyl phosphate synthase small subunit	BG566_00135,carbamoyl phosphate synthase small subunit	BG601_00135,carbamoyl phosphate synthase small subunit	BG605_00135,carbamoyl phosphate synthase small subunit	BG584_00135,carbamoyl phosphate synthase small subunit
	BG607_00140,ATP F0F1 synthase subunit I	BG585_00140,ATP F0F1 synthase subunit I	BG589_00140,ATP F0F1 synthase subunit I	BG602_00140,ATP F0F1 synthase subunit I	BG580_00140,ATP F0F1 synthase subunit I	BG543_00140,ATP F0F1 synthase subunit I	BG592_00140,ATP F0F1 synthase subunit I	BG558_00140,ATP F0F1 synthase subunit I	BG581_00140,ATP F0F1 synthase subunit I	BG611_00140,ATP F0F1 synthase subunit I	BG593_00140,ATP F0F1 synthase subunit I	BG588_00140,ATP F0F1 synthase subunit I	BG578_00140,ATP F0F1 synthase subunit I	BG603_10110,ATP F0F1 synthase subunit I	BG586_04370,ATP F0F1 synthase subunit I	BG608_00140,ATP F0F1 synthase subunit I	BG582_00140,ATP F0F1 synthase subunit I	BG609_00140,ATP F0F1 synthase subunit I	BG587_00140,ATP F0F1 synthase subunit I	BG596_00140,ATP F0F1 synthase subunit I	BG583_00140,ATP F0F1 synthase subunit I	BG604_08660,ATP F0F1 synthase subunit I	BG599_00140,ATP F0F1 synthase subunit I	BG600_00140,ATP F0F1 synthase subunit I	BG579_00140,ATP F0F1 synthase subunit I	BG590_00140,ATP F0F1 synthase subunit I	BG544_00140,ATP F0F1 synthase subunit I	BG559_00140,ATP F0F1 synthase subunit I	BG595_00140,ATP F0F1 synthase subunit I	BG606_00140,ATP F0F1 synthase subunit I	BG545_00140,ATP F0F1 synthase subunit I	BG594_00140,ATP F0F1 synthase subunit I	BG591_00140,ATP F0F1 synthase subunit I	BG610_00140,ATP F0F1 synthase subunit I	BG563_00140,ATP F0F1 synthase subunit I	BG564_00140,ATP F0F1 synthase subunit I	BG560_00140,ATP F0F1 synthase subunit I	BG546_00140,ATP F0F1 synthase subunit I	BG573_00140,ATP F0F1 synthase subunit I	BG553_00140,ATP F0F1 synthase subunit I	BG554_00140,ATP F0F1 synthase subunit I	BG555_00140,ATP F0F1 synthase subunit I	BG556_00140,ATP F0F1 synthase subunit I	BG574_00140,ATP F0F1 synthase subunit I	BG565_00140,ATP F0F1 synthase subunit I	BG566_00140,ATP F0F1 synthase subunit I	BG601_00140,ATP F0F1 synthase subunit I	BG605_00140,ATP F0F1 synthase subunit I	BG584_00140,ATP F0F1 synthase subunit I
	BG607_00145,F0F1 ATP synthase subunit A	BG585_00145,F0F1 ATP synthase subunit A	BG589_00145,F0F1 ATP synthase subunit A	BG602_00145,F0F1 ATP synthase subunit A	BG580_00145,F0F1 ATP synthase subunit A	BG543_00145,F0F1 ATP synthase subunit A	BG592_00145,F0F1 ATP synthase subunit A	BG558_00145,F0F1 ATP synthase subunit A	BG581_00145,F0F1 ATP synthase subunit A	BG611_00145,F0F1 ATP synthase subunit A	BG593_00145,F0F1 ATP synthase subunit A	BG588_00145,F0F1 ATP synthase subunit A	BG578_00145,F0F1 ATP synthase subunit A	BG603_10105,F0F1 ATP synthase subunit A	BG586_04365,F0F1 ATP synthase subunit A	BG608_00145,F0F1 ATP synthase subunit A	BG582_00145,F0F1 ATP synthase subunit A	BG609_00145,F0F1 ATP synthase subunit A	BG587_00145,F0F1 ATP synthase subunit A	BG596_00145,F0F1 ATP synthase subunit A	BG583_00145,F0F1 ATP synthase subunit A	BG604_08665,F0F1 ATP synthase subunit A	BG599_00145,F0F1 ATP synthase subunit A	BG600_00145,F0F1 ATP synthase subunit A	BG579_00145,F0F1 ATP synthase subunit A	BG590_00145,F0F1 ATP synthase subunit A	BG544_00145,F0F1 ATP synthase subunit A	BG559_00145,F0F1 ATP synthase subunit A	BG595_00145,F0F1 ATP synthase subunit A	BG606_00145,F0F1 ATP synthase subunit A	BG545_00145,F0F1 ATP synthase subunit A	BG594_00145,F0F1 ATP synthase subunit A	BG591_00145,F0F1 ATP synthase subunit A	BG610_00145,F0F1 ATP synthase subunit A	BG563_00145,F0F1 ATP synthase subunit A	BG564_00145,F0F1 ATP synthase subunit A	BG560_00145,F0F1 ATP synthase subunit A	BG546_00145,F0F1 ATP synthase subunit A	BG573_00145,F0F1 ATP synthase subunit A	BG553_00145,F0F1 ATP synthase subunit A	BG554_00145,F0F1 ATP synthase subunit A	BG555_00145,F0F1 ATP synthase subunit A	BG556_00145,F0F1 ATP synthase subunit A	BG574_00145,F0F1 ATP synthase subunit A	BG565_00145,F0F1 ATP synthase subunit A	BG566_00145,F0F1 ATP synthase subunit A	BG601_00145,F0F1 ATP synthase subunit A	BG605_00145,F0F1 ATP synthase subunit A	BG584_00145,F0F1 ATP synthase subunit A
	BG607_00150,F0F1 ATP synthase subunit C	BG585_00150,F0F1 ATP synthase subunit C	BG589_00150,F0F1 ATP synthase subunit C	BG602_00150,F0F1 ATP synthase subunit C	BG580_00150,F0F1 ATP synthase subunit C	BG543_00150,F0F1 ATP synthase subunit C	BG592_00150,F0F1 ATP synthase subunit C	BG558_00150,F0F1 ATP synthase subunit C	BG581_00150,F0F1 ATP synthase subunit C	BG611_00150,F0F1 ATP synthase subunit C	BG593_00150,F0F1 ATP synthase subunit C	BG588_00150,F0F1 ATP synthase subunit C	BG578_00150,F0F1 ATP synthase subunit C	BG603_10100,F0F1 ATP synthase subunit C	BG586_04360,F0F1 ATP synthase subunit C	BG608_00150,F0F1 ATP synthase subunit C	BG582_00150,F0F1 ATP synthase subunit C	BG609_00150,F0F1 ATP synthase subunit C	BG587_00150,F0F1 ATP synthase subunit C	BG596_00150,F0F1 ATP synthase subunit C	BG583_00150,F0F1 ATP synthase subunit C	BG604_08670,F0F1 ATP synthase subunit C	BG599_00150,F0F1 ATP synthase subunit C	BG600_00150,F0F1 ATP synthase subunit C	BG579_00150,F0F1 ATP synthase subunit C	BG590_00150,F0F1 ATP synthase subunit C	BG544_00150,F0F1 ATP synthase subunit C	BG559_00150,F0F1 ATP synthase subunit C	BG595_00150,F0F1 ATP synthase subunit C	BG606_00150,F0F1 ATP synthase subunit C	BG545_00150,F0F1 ATP synthase subunit C	BG594_00150,F0F1 ATP synthase subunit C	BG591_00150,F0F1 ATP synthase subunit C	BG610_00150,F0F1 ATP synthase subunit C	BG563_00150,F0F1 ATP synthase subunit C	BG564_00150,F0F1 ATP synthase subunit C	BG560_00150,F0F1 ATP synthase subunit C	BG546_00150,F0F1 ATP synthase subunit C	BG573_00150,F0F1 ATP synthase subunit C	BG553_00150,F0F1 ATP synthase subunit C	BG554_00150,F0F1 ATP synthase subunit C	BG555_00150,F0F1 ATP synthase subunit C	BG556_00150,F0F1 ATP synthase subunit C	BG574_00150,F0F1 ATP synthase subunit C	BG565_00150,F0F1 ATP synthase subunit C	BG566_00150,F0F1 ATP synthase subunit C	BG601_00150,F0F1 ATP synthase subunit C	BG605_00150,F0F1 ATP synthase subunit C	BG584_00150,F0F1 ATP synthase subunit C
	BG607_00155,F0F1 ATP synthase subunit B	BG585_00155,F0F1 ATP synthase subunit B	BG589_00155,F0F1 ATP synthase subunit B	BG602_00155,F0F1 ATP synthase subunit B	BG580_00155,F0F1 ATP synthase subunit B	BG543_00155,F0F1 ATP synthase subunit B	BG592_00155,F0F1 ATP synthase subunit B	BG558_00155,F0F1 ATP synthase subunit B	BG581_00155,F0F1 ATP synthase subunit B	BG611_00155,F0F1 ATP synthase subunit B	BG593_00155,F0F1 ATP synthase subunit B	BG588_00155,F0F1 ATP synthase subunit B	BG578_00155,F0F1 ATP synthase subunit B	BG603_10095,F0F1 ATP synthase subunit B	BG586_04355,F0F1 ATP synthase subunit B	BG608_00155,F0F1 ATP synthase subunit B	BG582_00155,F0F1 ATP synthase subunit B	BG609_00155,F0F1 ATP synthase subunit B	BG587_00155,F0F1 ATP synthase subunit B	BG596_00155,F0F1 ATP synthase subunit B	BG583_00155,F0F1 ATP synthase subunit B	BG604_08675,F0F1 ATP synthase subunit B	BG599_00155,F0F1 ATP synthase subunit B	BG600_00155,F0F1 ATP synthase subunit B	BG579_00155,F0F1 ATP synthase subunit B	BG590_00155,F0F1 ATP synthase subunit B	BG544_00155,F0F1 ATP synthase subunit B	BG559_00155,F0F1 ATP synthase subunit B	BG595_00155,F0F1 ATP synthase subunit B	BG606_00155,F0F1 ATP synthase subunit B	BG545_00155,F0F1 ATP synthase subunit B	BG594_00155,F0F1 ATP synthase subunit B	BG591_00155,F0F1 ATP synthase subunit B	BG610_00155,F0F1 ATP synthase subunit B	BG563_00155,F0F1 ATP synthase subunit B	BG564_00155,F0F1 ATP synthase subunit B	BG560_00155,F0F1 ATP synthase subunit B	BG546_00155,F0F1 ATP synthase subunit B	BG573_00155,F0F1 ATP synthase subunit B	BG553_00155,F0F1 ATP synthase subunit B	BG554_00155,F0F1 ATP synthase subunit B	BG555_00155,F0F1 ATP synthase subunit B	BG556_00155,F0F1 ATP synthase subunit B	BG574_00155,F0F1 ATP synthase subunit B	BG565_00155,F0F1 ATP synthase subunit B	BG566_00155,F0F1 ATP synthase subunit B	BG601_00155,F0F1 ATP synthase subunit B	BG605_00155,F0F1 ATP synthase subunit B	BG584_00155,F0F1 ATP synthase subunit B
	BG607_00160,F0F1 ATP synthase subunit delta	BG585_00160,F0F1 ATP synthase subunit delta	BG589_00160,F0F1 ATP synthase subunit delta	BG602_00160,F0F1 ATP synthase subunit delta	BG580_00160,F0F1 ATP synthase subunit delta	BG543_00160,F0F1 ATP synthase subunit delta	BG592_00160,F0F1 ATP synthase subunit delta	BG558_00160,F0F1 ATP synthase subunit delta	BG581_00160,F0F1 ATP synthase subunit delta	BG611_00160,F0F1 ATP synthase subunit delta	BG593_00160,F0F1 ATP synthase subunit delta	BG588_00160,F0F1 ATP synthase subunit delta	BG578_00160,F0F1 ATP synthase subunit delta	BG603_10090,F0F1 ATP synthase subunit delta	BG586_04350,F0F1 ATP synthase subunit delta	BG608_00160,F0F1 ATP synthase subunit delta	BG582_00160,F0F1 ATP synthase subunit delta	BG609_00160,F0F1 ATP synthase subunit delta	BG587_00160,F0F1 ATP synthase subunit delta	BG596_00160,F0F1 ATP synthase subunit delta	BG583_00160,F0F1 ATP synthase subunit delta	BG604_08680,F0F1 ATP synthase subunit delta	BG599_00160,F0F1 ATP synthase subunit delta	BG600_00160,F0F1 ATP synthase subunit delta	BG579_00160,F0F1 ATP synthase subunit delta	BG590_00160,F0F1 ATP synthase subunit delta	BG544_00160,F0F1 ATP synthase subunit delta	BG559_00160,F0F1 ATP synthase subunit delta	BG595_00160,F0F1 ATP synthase subunit delta	BG606_00160,F0F1 ATP synthase subunit delta	BG545_00160,F0F1 ATP synthase subunit delta	BG594_00160,F0F1 ATP synthase subunit delta	BG591_00160,F0F1 ATP synthase subunit delta	BG610_00160,F0F1 ATP synthase subunit delta	BG563_00160,F0F1 ATP synthase subunit delta	BG564_00160,F0F1 ATP synthase subunit delta	BG560_00160,F0F1 ATP synthase subunit delta	BG546_00160,F0F1 ATP synthase subunit delta	BG573_00160,F0F1 ATP synthase subunit delta	BG553_00160,F0F1 ATP synthase subunit delta	BG554_00160,F0F1 ATP synthase subunit delta	BG555_00160,F0F1 ATP synthase subunit delta	BG556_00160,F0F1 ATP synthase subunit delta	BG574_00160,F0F1 ATP synthase subunit delta	BG565_00160,F0F1 ATP synthase subunit delta	BG566_00160,F0F1 ATP synthase subunit delta	BG601_00160,F0F1 ATP synthase subunit delta	BG605_00160,F0F1 ATP synthase subunit delta	BG584_00160,F0F1 ATP synthase subunit delta
	BG607_00165,F0F1 ATP synthase subunit alpha	BG585_00165,F0F1 ATP synthase subunit alpha	BG589_00165,F0F1 ATP synthase subunit alpha	BG602_00165,F0F1 ATP synthase subunit alpha	BG580_00165,F0F1 ATP synthase subunit alpha	BG543_00165,F0F1 ATP synthase subunit alpha	BG592_00165,F0F1 ATP synthase subunit alpha	BG558_00165,F0F1 ATP synthase subunit alpha	BG581_00165,F0F1 ATP synthase subunit alpha	BG611_00165,F0F1 ATP synthase subunit alpha	BG593_00165,F0F1 ATP synthase subunit alpha	BG588_00165,F0F1 ATP synthase subunit alpha	BG578_00165,F0F1 ATP synthase subunit alpha	BG603_10085,F0F1 ATP synthase subunit alpha	BG586_04345,F0F1 ATP synthase subunit alpha	BG608_00165,F0F1 ATP synthase subunit alpha	BG582_00165,F0F1 ATP synthase subunit alpha	BG609_00165,F0F1 ATP synthase subunit alpha	BG587_00165,F0F1 ATP synthase subunit alpha	BG596_00165,F0F1 ATP synthase subunit alpha	BG583_00165,F0F1 ATP synthase subunit alpha	BG604_08685,F0F1 ATP synthase subunit alpha	BG599_00165,F0F1 ATP synthase subunit alpha	BG600_00165,F0F1 ATP synthase subunit alpha	BG579_00165,F0F1 ATP synthase subunit alpha	BG590_00165,F0F1 ATP synthase subunit alpha	BG544_00165,F0F1 ATP synthase subunit alpha	BG559_00165,F0F1 ATP synthase subunit alpha	BG595_00165,F0F1 ATP synthase subunit alpha	BG606_00165,F0F1 ATP synthase subunit alpha	BG545_00165,F0F1 ATP synthase subunit alpha	BG594_00165,F0F1 ATP synthase subunit alpha	BG591_00165,F0F1 ATP synthase subunit alpha	BG610_00165,F0F1 ATP synthase subunit alpha	BG563_00165,F0F1 ATP synthase subunit alpha	BG564_00165,F0F1 ATP synthase subunit alpha	BG560_00165,F0F1 ATP synthase subunit alpha	BG546_00165,F0F1 ATP synthase subunit alpha	BG573_00165,F0F1 ATP synthase subunit alpha	BG553_00165,F0F1 ATP synthase subunit alpha	BG554_00165,F0F1 ATP synthase subunit alpha	BG555_00165,F0F1 ATP synthase subunit alpha	BG556_00165,F0F1 ATP synthase subunit alpha	BG574_00165,F0F1 ATP synthase subunit alpha	BG565_00165,F0F1 ATP synthase subunit alpha	BG566_00165,F0F1 ATP synthase subunit alpha	BG601_00165,F0F1 ATP synthase subunit alpha	BG605_00165,F0F1 ATP synthase subunit alpha	BG584_00165,F0F1 ATP synthase subunit alpha
	BG607_00170,F0F1 ATP synthase subunit gamma	BG585_00170,F0F1 ATP synthase subunit gamma	BG589_00170,F0F1 ATP synthase subunit gamma	BG602_00170,F0F1 ATP synthase subunit gamma	BG580_00170,F0F1 ATP synthase subunit gamma	BG543_00170,F0F1 ATP synthase subunit gamma	BG592_00170,F0F1 ATP synthase subunit gamma	BG558_00170,F0F1 ATP synthase subunit gamma	BG581_00170,F0F1 ATP synthase subunit gamma	BG611_00170,F0F1 ATP synthase subunit gamma	BG593_00170,F0F1 ATP synthase subunit gamma	BG588_00170,F0F1 ATP synthase subunit gamma	BG578_00170,F0F1 ATP synthase subunit gamma	BG603_10080,F0F1 ATP synthase subunit gamma	BG586_04340,F0F1 ATP synthase subunit gamma	BG608_00170,F0F1 ATP synthase subunit gamma	BG582_00170,F0F1 ATP synthase subunit gamma	BG609_00170,F0F1 ATP synthase subunit gamma	BG587_00170,F0F1 ATP synthase subunit gamma	BG596_00170,F0F1 ATP synthase subunit gamma	BG583_00170,F0F1 ATP synthase subunit gamma	BG604_08690,F0F1 ATP synthase subunit gamma	BG599_00170,F0F1 ATP synthase subunit gamma	BG600_00170,F0F1 ATP synthase subunit gamma	BG579_00170,F0F1 ATP synthase subunit gamma	BG590_00170,F0F1 ATP synthase subunit gamma	BG544_00170,F0F1 ATP synthase subunit gamma	BG559_00170,F0F1 ATP synthase subunit gamma	BG595_00170,F0F1 ATP synthase subunit gamma	BG606_00170,F0F1 ATP synthase subunit gamma	BG545_00170,F0F1 ATP synthase subunit gamma	BG594_00170,F0F1 ATP synthase subunit gamma	BG591_00170,F0F1 ATP synthase subunit gamma	BG610_00170,F0F1 ATP synthase subunit gamma	BG563_00170,F0F1 ATP synthase subunit gamma	BG564_00170,F0F1 ATP synthase subunit gamma	BG560_00170,F0F1 ATP synthase subunit gamma	BG546_00170,F0F1 ATP synthase subunit gamma	BG573_00170,F0F1 ATP synthase subunit gamma	BG553_00170,F0F1 ATP synthase subunit gamma	BG554_00170,F0F1 ATP synthase subunit gamma	BG555_00170,F0F1 ATP synthase subunit gamma	BG556_00170,F0F1 ATP synthase subunit gamma	BG574_00170,F0F1 ATP synthase subunit gamma	BG565_00170,F0F1 ATP synthase subunit gamma	BG566_00170,F0F1 ATP synthase subunit gamma	BG601_00170,F0F1 ATP synthase subunit gamma	BG605_00170,F0F1 ATP synthase subunit gamma	BG584_00170,F0F1 ATP synthase subunit gamma
	BG607_00175,F0F1 ATP synthase subunit beta	BG585_00175,F0F1 ATP synthase subunit beta	BG589_00175,F0F1 ATP synthase subunit beta	BG602_00175,F0F1 ATP synthase subunit beta	BG580_00175,F0F1 ATP synthase subunit beta	BG543_00175,F0F1 ATP synthase subunit beta	BG592_00175,F0F1 ATP synthase subunit beta	BG558_00175,F0F1 ATP synthase subunit beta	BG581_00175,F0F1 ATP synthase subunit beta	BG611_00175,F0F1 ATP synthase subunit beta	BG593_00175,F0F1 ATP synthase subunit beta	BG588_00175,F0F1 ATP synthase subunit beta	BG578_00175,F0F1 ATP synthase subunit beta	BG603_10075,F0F1 ATP synthase subunit beta	BG586_04335,F0F1 ATP synthase subunit beta	BG608_00175,F0F1 ATP synthase subunit beta	BG582_00175,F0F1 ATP synthase subunit beta	BG609_00175,F0F1 ATP synthase subunit beta	BG587_00175,F0F1 ATP synthase subunit beta	BG596_00175,F0F1 ATP synthase subunit beta	BG583_00175,F0F1 ATP synthase subunit beta	BG604_08695,F0F1 ATP synthase subunit beta	BG599_00175,F0F1 ATP synthase subunit beta	BG600_00175,F0F1 ATP synthase subunit beta	BG579_00175,F0F1 ATP synthase subunit beta	BG590_00175,F0F1 ATP synthase subunit beta	BG544_00175,F0F1 ATP synthase subunit beta	BG559_00175,F0F1 ATP synthase subunit beta	BG595_00175,F0F1 ATP synthase subunit beta	BG606_00175,F0F1 ATP synthase subunit beta	BG545_00175,F0F1 ATP synthase subunit beta	BG594_00175,F0F1 ATP synthase subunit beta	BG591_00175,F0F1 ATP synthase subunit beta	BG610_00175,F0F1 ATP synthase subunit beta	BG563_00175,F0F1 ATP synthase subunit beta	BG564_00175,F0F1 ATP synthase subunit beta	BG560_00175,F0F1 ATP synthase subunit beta	BG546_00175,F0F1 ATP synthase subunit beta	BG573_00175,F0F1 ATP synthase subunit beta	BG553_00175,F0F1 ATP synthase subunit beta	BG554_00175,F0F1 ATP synthase subunit beta	BG555_00175,F0F1 ATP synthase subunit beta	BG556_00175,F0F1 ATP synthase subunit beta	BG574_00175,F0F1 ATP synthase subunit beta	BG565_00175,F0F1 ATP synthase subunit beta	BG566_00175,F0F1 ATP synthase subunit beta	BG601_00175,F0F1 ATP synthase subunit beta	BG605_00175,F0F1 ATP synthase subunit beta	BG584_00175,F0F1 ATP synthase subunit beta
	BG607_00180,F0F1 ATP synthase subunit epsilon	BG585_00180,F0F1 ATP synthase subunit epsilon	BG589_00180,F0F1 ATP synthase subunit epsilon	BG602_00180,F0F1 ATP synthase subunit epsilon	BG580_00180,F0F1 ATP synthase subunit epsilon	BG543_00180,F0F1 ATP synthase subunit epsilon	BG592_00180,F0F1 ATP synthase subunit epsilon	BG558_00180,F0F1 ATP synthase subunit epsilon	BG581_00180,F0F1 ATP synthase subunit epsilon	BG611_00180,F0F1 ATP synthase subunit epsilon	BG593_00180,F0F1 ATP synthase subunit epsilon	BG588_00180,F0F1 ATP synthase subunit epsilon	BG578_00180,F0F1 ATP synthase subunit epsilon	BG603_10070,F0F1 ATP synthase subunit epsilon	BG586_04330,F0F1 ATP synthase subunit epsilon	BG608_00180,F0F1 ATP synthase subunit epsilon	BG582_00180,F0F1 ATP synthase subunit epsilon	BG609_00180,F0F1 ATP synthase subunit epsilon	BG587_00180,F0F1 ATP synthase subunit epsilon	BG596_00180,F0F1 ATP synthase subunit epsilon	BG583_00180,F0F1 ATP synthase subunit epsilon	BG604_08700,F0F1 ATP synthase subunit epsilon	BG599_00180,F0F1 ATP synthase subunit epsilon	BG600_00180,F0F1 ATP synthase subunit epsilon	BG579_00180,F0F1 ATP synthase subunit epsilon	BG590_00180,F0F1 ATP synthase subunit epsilon	BG544_00180,F0F1 ATP synthase subunit epsilon	BG559_00180,F0F1 ATP synthase subunit epsilon	BG595_00180,F0F1 ATP synthase subunit epsilon	BG606_00180,F0F1 ATP synthase subunit epsilon	BG545_00180,F0F1 ATP synthase subunit epsilon	BG594_00180,F0F1 ATP synthase subunit epsilon	BG591_00180,F0F1 ATP synthase subunit epsilon	BG610_00180,F0F1 ATP synthase subunit epsilon	BG563_00180,F0F1 ATP synthase subunit epsilon	BG564_00180,F0F1 ATP synthase subunit epsilon	BG560_00180,F0F1 ATP synthase subunit epsilon	BG546_00180,F0F1 ATP synthase subunit epsilon	BG573_00180,F0F1 ATP synthase subunit epsilon	BG553_00180,F0F1 ATP synthase subunit epsilon	BG554_00180,F0F1 ATP synthase subunit epsilon	BG555_00180,F0F1 ATP synthase subunit epsilon	BG556_00180,F0F1 ATP synthase subunit epsilon	BG574_00180,F0F1 ATP synthase subunit epsilon	BG565_00180,F0F1 ATP synthase subunit epsilon	BG566_00180,F0F1 ATP synthase subunit epsilon	BG601_00180,F0F1 ATP synthase subunit epsilon	BG605_00180,F0F1 ATP synthase subunit epsilon	BG584_00180,F0F1 ATP synthase subunit epsilon
	BG607_00185,aspartate--ammonia ligase	BG585_00185,aspartate--ammonia ligase	BG589_00185,aspartate--ammonia ligase	BG602_00185,aspartate--ammonia ligase	BG580_00185,aspartate--ammonia ligase	BG543_00185,aspartate--ammonia ligase	BG592_00185,aspartate--ammonia ligase	BG558_00185,aspartate--ammonia ligase	BG581_00185,aspartate--ammonia ligase	BG611_00185,aspartate--ammonia ligase	BG593_00185,aspartate--ammonia ligase	BG588_00185,aspartate--ammonia ligase	BG578_00185,aspartate--ammonia ligase	BG603_10065,aspartate--ammonia ligase	BG586_04325,aspartate--ammonia ligase	BG608_00185,aspartate--ammonia ligase	BG582_00185,aspartate--ammonia ligase	BG609_00185,aspartate--ammonia ligase	BG587_00185,aspartate--ammonia ligase	BG596_00185,aspartate--ammonia ligase	BG583_00185,aspartate--ammonia ligase	BG604_08705,aspartate--ammonia ligase	BG599_00185,aspartate--ammonia ligase	BG600_00185,aspartate--ammonia ligase	BG579_00185,aspartate--ammonia ligase	BG590_00185,aspartate--ammonia ligase	BG544_00185,aspartate--ammonia ligase	BG559_00185,aspartate--ammonia ligase	BG595_00185,aspartate--ammonia ligase	BG606_00185,aspartate--ammonia ligase	BG545_00185,aspartate--ammonia ligase	BG594_00185,aspartate--ammonia ligase	BG591_00185,aspartate--ammonia ligase	BG610_00185,aspartate--ammonia ligase	BG563_00185,aspartate--ammonia ligase	BG564_00185,aspartate--ammonia ligase	BG560_00185,aspartate--ammonia ligase	BG546_00185,aspartate--ammonia ligase	BG573_00185,aspartate--ammonia ligase	BG553_00185,aspartate--ammonia ligase	BG554_00185,aspartate--ammonia ligase	BG555_00185,aspartate--ammonia ligase	BG556_00185,aspartate--ammonia ligase	BG574_00185,aspartate--ammonia ligase	BG565_00185,aspartate--ammonia ligase	BG566_00185,aspartate--ammonia ligase	BG601_00185,aspartate--ammonia ligase	BG605_00185,aspartate--ammonia ligase	BG584_00185,aspartate--ammonia ligase
	BG607_00190,transcriptional regulator AsnC	BG585_00190,transcriptional regulator AsnC	BG589_00190,transcriptional regulator AsnC	BG602_00190,transcriptional regulator AsnC	BG580_00190,transcriptional regulator AsnC	BG543_00190,transcriptional regulator AsnC	BG592_00190,transcriptional regulator AsnC	BG558_00190,transcriptional regulator AsnC	BG581_00190,transcriptional regulator AsnC	BG611_00190,transcriptional regulator AsnC	BG593_00190,transcriptional regulator AsnC	BG588_00190,transcriptional regulator AsnC	BG578_00190,transcriptional regulator AsnC	BG603_10060,transcriptional regulator AsnC	BG586_04320,transcriptional regulator AsnC	BG608_00190,transcriptional regulator AsnC	BG582_00190,transcriptional regulator AsnC	BG609_00190,transcriptional regulator AsnC	BG587_00190,transcriptional regulator AsnC	BG596_00190,transcriptional regulator AsnC	BG583_00190,transcriptional regulator AsnC	BG604_08710,transcriptional regulator AsnC	BG599_00190,transcriptional regulator AsnC	BG600_00190,transcriptional regulator AsnC	BG579_00190,transcriptional regulator AsnC	BG590_00190,transcriptional regulator AsnC	BG544_00190,transcriptional regulator AsnC	BG559_00190,transcriptional regulator AsnC	BG595_00190,transcriptional regulator AsnC	BG606_00190,transcriptional regulator AsnC	BG545_00190,transcriptional regulator AsnC	BG594_00190,transcriptional regulator AsnC	BG591_00190,transcriptional regulator AsnC	BG610_00190,transcriptional regulator AsnC	BG563_00190,transcriptional regulator AsnC	BG564_00190,transcriptional regulator AsnC	BG560_00190,transcriptional regulator AsnC	BG546_00190,transcriptional regulator AsnC	BG573_00190,transcriptional regulator AsnC	BG553_00190,transcriptional regulator AsnC	BG554_00190,transcriptional regulator AsnC	BG555_00190,transcriptional regulator AsnC	BG556_00190,transcriptional regulator AsnC	BG574_00190,transcriptional regulator AsnC	BG565_00190,transcriptional regulator AsnC	BG566_00190,transcriptional regulator AsnC	BG601_00190,transcriptional regulator AsnC	BG605_00190,transcriptional regulator AsnC	BG584_00190,transcriptional regulator AsnC
	BG607_00195,DUF1232 domain-containing protein	BG585_00195,DUF1232 domain-containing protein	BG589_00195,DUF1232 domain-containing protein	BG602_00195,DUF1232 domain-containing protein	BG580_00195,DUF1232 domain-containing protein	BG543_00195,DUF1232 domain-containing protein	BG592_00195,DUF1232 domain-containing protein	BG558_00195,DUF1232 domain-containing protein	BG581_00195,DUF1232 domain-containing protein	BG611_00195,DUF1232 domain-containing protein	BG593_00195,DUF1232 domain-containing protein	BG588_00195,DUF1232 domain-containing protein	BG578_00195,DUF1232 domain-containing protein	BG603_10055,DUF1232 domain-containing protein	BG586_04315,DUF1232 domain-containing protein	BG608_00195,DUF1232 domain-containing protein	BG582_00195,DUF1232 domain-containing protein	BG609_00195,DUF1232 domain-containing protein	BG587_00195,DUF1232 domain-containing protein	BG596_00195,DUF1232 domain-containing protein	BG583_00195,DUF1232 domain-containing protein	BG604_08715,DUF1232 domain-containing protein	BG599_00195,DUF1232 domain-containing protein	BG600_00195,DUF1232 domain-containing protein	BG579_00195,DUF1232 domain-containing protein	BG590_00195,DUF1232 domain-containing protein	BG544_00195,DUF1232 domain-containing protein	BG559_00195,DUF1232 domain-containing protein	BG595_00195,DUF1232 domain-containing protein	BG606_00195,DUF1232 domain-containing protein	BG545_00195,DUF1232 domain-containing protein	BG594_00195,DUF1232 domain-containing protein	BG591_00195,DUF1232 domain-containing protein	BG610_00195,DUF1232 domain-containing protein	BG563_00195,DUF1232 domain-containing protein	BG564_00195,DUF1232 domain-containing protein	BG560_00195,DUF1232 domain-containing protein	BG546_00195,DUF1232 domain-containing protein	BG573_00195,DUF1232 domain-containing protein	BG553_00195,DUF1232 domain-containing protein	BG554_00195,DUF1232 domain-containing protein	BG555_00195,DUF1232 domain-containing protein	BG556_00195,DUF1232 domain-containing protein	BG574_00195,DUF1232 domain-containing protein	BG565_00195,DUF1232 domain-containing protein	BG566_00195,DUF1232 domain-containing protein	BG601_00195,DUF1232 domain-containing protein	BG605_00195,DUF1232 domain-containing protein	BG584_00195,DUF1232 domain-containing protein
	BG607_00200,FMN-binding protein MioC	BG585_00200,FMN-binding protein MioC	BG589_00200,FMN-binding protein MioC	BG602_00200,FMN-binding protein MioC	BG580_00200,FMN-binding protein MioC	BG543_00200,FMN-binding protein MioC	BG592_00200,FMN-binding protein MioC	BG558_00200,FMN-binding protein MioC	BG581_00200,FMN-binding protein MioC	BG611_00200,FMN-binding protein MioC	BG593_00200,FMN-binding protein MioC	BG588_00200,FMN-binding protein MioC	BG578_00200,FMN-binding protein MioC	BG603_10050,FMN-binding protein MioC	BG586_04310,FMN-binding protein MioC	BG608_00200,FMN-binding protein MioC	BG582_00200,FMN-binding protein MioC	BG609_00200,FMN-binding protein MioC	BG587_00200,FMN-binding protein MioC	BG596_00200,FMN-binding protein MioC	BG583_00200,FMN-binding protein MioC	BG604_08720,FMN-binding protein MioC	BG599_00200,FMN-binding protein MioC	BG600_00200,FMN-binding protein MioC	BG579_00200,FMN-binding protein MioC	BG590_00200,FMN-binding protein MioC	BG544_00200,FMN-binding protein MioC	BG559_00200,FMN-binding protein MioC	BG595_00200,FMN-binding protein MioC	BG606_00200,FMN-binding protein MioC	BG545_00200,FMN-binding protein MioC	BG594_00200,FMN-binding protein MioC	BG591_00200,FMN-binding protein MioC	BG610_00200,FMN-binding protein MioC	BG563_00200,FMN-binding protein MioC	BG564_00200,FMN-binding protein MioC	BG560_00200,FMN-binding protein MioC	BG546_00200,FMN-binding protein MioC	BG573_00200,FMN-binding protein MioC	BG553_00200,FMN-binding protein MioC	BG554_00200,FMN-binding protein MioC	BG555_00200,FMN-binding protein MioC	BG556_00200,FMN-binding protein MioC	BG574_00200,FMN-binding protein MioC	BG565_00200,FMN-binding protein MioC	BG566_00200,FMN-binding protein MioC	BG601_00200,FMN-binding protein MioC	BG605_00200,FMN-binding protein MioC	BG584_00200,FMN-binding protein MioC
	BG607_00205,ABC transporter substrate-binding protein	BG585_00205,ABC transporter substrate-binding protein	BG589_00205,ABC transporter substrate-binding protein	BG602_00205,ABC transporter substrate-binding protein	BG580_00205,ABC transporter substrate-binding protein	BG543_00205,ABC transporter substrate-binding protein	BG592_00205,ABC transporter substrate-binding protein	BG558_00205,ABC transporter substrate-binding protein	BG581_00205,ABC transporter substrate-binding protein	BG611_00205,ABC transporter substrate-binding protein	BG593_00205,ABC transporter substrate-binding protein	BG588_00205,ABC transporter substrate-binding protein	BG578_00205,ABC transporter substrate-binding protein	BG603_10045,ABC transporter substrate-binding protein	BG586_04305,ABC transporter substrate-binding protein	BG608_00205,ABC transporter substrate-binding protein	BG582_00205,ABC transporter substrate-binding protein	BG609_00205,ABC transporter substrate-binding protein	BG587_00205,ABC transporter substrate-binding protein	BG596_00205,ABC transporter substrate-binding protein	BG583_00205,ABC transporter substrate-binding protein	BG604_08725,ABC transporter substrate-binding protein	BG599_00205,ABC transporter substrate-binding protein	BG600_00205,ABC transporter substrate-binding protein	BG579_00205,ABC transporter substrate-binding protein	BG590_00205,ABC transporter substrate-binding protein	BG544_00205,ABC transporter substrate-binding protein	BG559_00205,ABC transporter substrate-binding protein	BG595_00205,ABC transporter substrate-binding protein	BG606_00205,ABC transporter substrate-binding protein	BG545_00205,ABC transporter substrate-binding protein	BG594_00205,ABC transporter substrate-binding protein	BG591_00205,ABC transporter substrate-binding protein	BG610_00205,ABC transporter substrate-binding protein	BG563_00205,ABC transporter substrate-binding protein	BG564_00205,ABC transporter substrate-binding protein	BG560_00205,ABC transporter substrate-binding protein	BG546_00205,ABC transporter substrate-binding protein	BG573_00205,ABC transporter substrate-binding protein	BG553_00205,ABC transporter substrate-binding protein	BG554_00205,ABC transporter substrate-binding protein	BG555_00205,ABC transporter substrate-binding protein	BG556_00205,ABC transporter substrate-binding protein	BG574_00205,ABC transporter substrate-binding protein	BG565_00205,ABC transporter substrate-binding protein	BG566_00205,ABC transporter substrate-binding protein	BG601_00205,ABC transporter substrate-binding protein	BG605_00205,ABC transporter substrate-binding protein	BG584_00205,ABC transporter substrate-binding protein
	BG607_00210,hypothetical protein	Ortholog not found	BG589_05830,hypothetical protein	BG602_00210,hypothetical protein	Ortholog not found	Ortholog not found	Ortholog not found	Ortholog not found	Ortholog not found	Ortholog not found	Ortholog not found	Ortholog not found	Ortholog not found	Ortholog not found	Ortholog not found	Ortholog not found	Ortholog not found	Ortholog not found	Ortholog not found	Ortholog not found	Ortholog not found	Ortholog not found	Ortholog not found	Ortholog not found	Ortholog not found	Ortholog not found	Ortholog not found	Ortholog not found	Ortholog not found	Ortholog not found	Ortholog not found	Ortholog not found	Ortholog not found	Ortholog not found	Ortholog not found	Ortholog not found	Ortholog not found	Ortholog not found	Ortholog not found	Ortholog not found	Ortholog not found	Ortholog not found	Ortholog not found	Ortholog not found	Ortholog not found	Ortholog not found	Ortholog not found	Ortholog not found	Ortholog not found
	BG607_00215,hypothetical protein,IDENTICAL PARALOGS:,BG607_09085,hypothetical protein	BG585_00210,hypothetical protein,IDENTICAL PARALOGS:,BG585_09385,hypothetical protein	BG589_00210,hypothetical protein,IDENTICAL PARALOGS:,BG589_05835,hypothetical protein	BG602_00215,hypothetical protein	BG580_00215,hypothetical protein,IDENTICAL PARALOGS:,BG580_09670,hypothetical protein	Ortholog not found	BG592_00215,hypothetical protein	Ortholog not found	BG581_00215,hypothetical protein,IDENTICAL PARALOGS:,BG581_09630,hypothetical protein	BG611_00210,hypothetical protein,IDENTICAL PARALOGS:,BG611_09095,hypothetical protein	Ortholog not found	BG588_00215,hypothetical protein	BG578_00210,hypothetical protein	BG603_04925,hypothetical protein,IDENTICAL PARALOGS:,BG603_10040,hypothetical protein,IDENTICAL PARALOGS:,BG603_13945,hypothetical protein	BG586_04300,hypothetical protein,IDENTICAL PARALOGS:,BG586_09405,hypothetical protein	BG608_00210,hypothetical protein,IDENTICAL PARALOGS:,BG608_09090,hypothetical protein	BG582_00210,hypothetical protein	BG609_00210,hypothetical protein,IDENTICAL PARALOGS:,BG609_09015,hypothetical protein	BG587_00210,hypothetical protein,IDENTICAL PARALOGS:,BG587_09630,hypothetical protein,IDENTICAL PARALOGS:,BG587_10510,hypothetical protein	BG596_00210,hypothetical protein	BG583_09435,hypothetical protein	BG604_08730,hypothetical protein,IDENTICAL PARALOGS:,BG604_13455,hypothetical protein	BG599_00215,hypothetical protein	BG600_00210,hypothetical protein	BG579_00210,hypothetical protein,IDENTICAL PARALOGS:,BG579_12025,hypothetical protein	BG590_00210,hypothetical protein	Ortholog not found	Ortholog not found	BG595_00210,hypothetical protein	BG606_00210,hypothetical protein	Ortholog not found	BG594_00215,hypothetical protein	BG591_00210,hypothetical protein,IDENTICAL PARALOGS:,BG591_09470,hypothetical protein	BG610_09030,hypothetical protein	Ortholog not found	Ortholog not found	Ortholog not found	Ortholog not found	Ortholog not found	Ortholog not found	Ortholog not found	Ortholog not found	Ortholog not found	Ortholog not found	Ortholog not found	Ortholog not found	BG601_00210,hypothetical protein	BG605_00210,hypothetical protein	BG584_09055,hypothetical protein
	BG607_00220,phage tail protein	BG585_00215,phage tail protein,IDENTICAL PARALOGS:,BG585_09380,phage tail protein	BG589_00215,phage tail protein,IDENTICAL PARALOGS:,BG589_05840,phage tail protein	BG602_00220,phage tail protein	BG580_00220,phage tail protein,IDENTICAL PARALOGS:,BG580_09665,phage tail protein	Ortholog not found	BG592_00220,phage tail protein	Ortholog not found	BG581_00220,phage tail protein,IDENTICAL PARALOGS:,BG581_09625,phage tail protein	BG611_00215,phage tail protein,IDENTICAL PARALOGS:,BG611_09090,phage tail protein	BG593_00215,phage tail protein	BG588_00220,phage tail protein	BG578_00215,phage tail protein	BG603_10035,phage tail protein	BG586_04295,phage tail protein,IDENTICAL PARALOGS:,BG586_09410,phage tail protein	BG608_00215,phage tail protein,IDENTICAL PARALOGS:,BG608_09085,phage tail protein	BG582_00215,phage tail protein,IDENTICAL PARALOGS:,BG582_09315,phage tail protein	BG609_00215,phage tail protein	BG587_00215,phage tail protein,IDENTICAL PARALOGS:,BG587_09625,phage tail protein,IDENTICAL PARALOGS:,BG587_10515,phage tail protein	BG596_00215,phage tail protein	BG583_00215,phage tail protein,IDENTICAL PARALOGS:,BG583_09430,phage tail protein	Ortholog not found	BG599_00220,phage tail protein	Ortholog not found	BG579_00215,phage tail protein	BG590_00215,phage tail protein	Ortholog not found	Ortholog not found	BG595_00215,phage tail protein,IDENTICAL PARALOGS:,BG595_09275,phage tail protein	BG606_00215,phage tail protein	Ortholog not found	Ortholog not found	BG591_00215,phage tail protein,IDENTICAL PARALOGS:,BG591_09465,phage tail protein	BG610_09025,phage tail protein	Ortholog not found	Ortholog not found	Ortholog not found	Ortholog not found	Ortholog not found	Ortholog not found	Ortholog not found	Ortholog not found	Ortholog not found	Ortholog not found	Ortholog not found	Ortholog not found	Ortholog not found	BG605_00215,phage tail protein	BG584_00215,phage tail protein
	BG607_00225,phage tail protein	Ortholog not found	Ortholog not found	Ortholog not found	BG580_00225,phage tail protein	Ortholog not found	BG592_00225,phage tail protein	Ortholog not found	BG581_00225,phage tail protein	Ortholog not found	BG593_00220,phage tail protein	BG588_00225,phage tail protein	BG578_00220,phage tail protein	Ortholog not found	Ortholog not found	BG608_00220,phage tail protein	Ortholog not found	Ortholog not found	Ortholog not found	Ortholog not found	Ortholog not found	Ortholog not found	BG599_00225,phage tail protein	Ortholog not found	BG579_00220,phage tail protein	BG590_00220,phage tail protein	Ortholog not found	Ortholog not found	Ortholog not found	BG606_00220,phage tail protein	Ortholog not found	Ortholog not found	Ortholog not found	BG610_00220,phage tail protein	Ortholog not found	Ortholog not found	Ortholog not found	Ortholog not found	Ortholog not found	Ortholog not found	Ortholog not found	Ortholog not found	Ortholog not found	Ortholog not found	Ortholog not found	Ortholog not found	Ortholog not found	BG605_00220,phage tail protein	Ortholog not found
	BG607_00230,hypothetical protein	BG585_00225,hypothetical protein	BG589_00225,hypothetical protein	BG602_00230,hypothetical protein	BG580_00230,hypothetical protein	Ortholog not found	BG592_00230,hypothetical protein	Ortholog not found	BG581_00230,hypothetical protein	BG611_00225,hypothetical protein	BG593_00225,hypothetical protein	BG588_00230,hypothetical protein	BG578_00225,hypothetical protein	BG603_10025,hypothetical protein	BG586_04285,hypothetical protein	BG608_00225,hypothetical protein	BG582_00225,hypothetical protein	BG609_00225,hypothetical protein	BG587_00225,hypothetical protein	BG596_00225,hypothetical protein	BG583_00225,hypothetical protein	BG604_08745,hypothetical protein	BG599_00230,hypothetical protein	BG600_00225,hypothetical protein	BG579_00225,hypothetical protein	BG590_00225,hypothetical protein	Ortholog not found	Ortholog not found	BG595_00225,hypothetical protein	BG606_00225,hypothetical protein	Ortholog not found	BG594_00230,hypothetical protein	BG591_00225,hypothetical protein	BG610_00225,hypothetical protein	Ortholog not found	Ortholog not found	Ortholog not found	Ortholog not found	Ortholog not found	Ortholog not found	Ortholog not found	Ortholog not found	Ortholog not found	Ortholog not found	Ortholog not found	Ortholog not found	BG601_00225,hypothetical protein	BG605_00225,hypothetical protein	BG584_00225,hypothetical protein
	BG607_00235,hypothetical protein,IDENTICAL PARALOGS:,BG607_09040,hypothetical protein	BG585_00230,hypothetical protein,IDENTICAL PARALOGS:,BG585_09340,hypothetical protein	BG589_00230,hypothetical protein,IDENTICAL PARALOGS:,BG589_05880,hypothetical protein	BG602_00235,hypothetical protein,IDENTICAL PARALOGS:,BG602_09245,hypothetical protein	BG580_00235,hypothetical protein,IDENTICAL PARALOGS:,BG580_09625,hypothetical protein	BG543_03660,hypothetical protein	BG592_00235,hypothetical protein	BG558_03650,hypothetical protein	BG581_00235,hypothetical protein,IDENTICAL PARALOGS:,BG581_09585,hypothetical protein	BG611_00230,hypothetical protein,IDENTICAL PARALOGS:,BG611_09050,hypothetical protein	BG593_00230,hypothetical protein	BG588_00235,hypothetical protein	BG578_00230,hypothetical protein	BG603_04880,hypothetical protein,IDENTICAL PARALOGS:,BG603_10020,hypothetical protein,IDENTICAL PARALOGS:,BG603_13990,hypothetical protein	BG586_04280,hypothetical protein,IDENTICAL PARALOGS:,BG586_09450,hypothetical protein	BG608_00230,hypothetical protein,IDENTICAL PARALOGS:,BG608_09045,hypothetical protein	BG582_00230,hypothetical protein,IDENTICAL PARALOGS:,BG582_09275,hypothetical protein	BG609_00230,hypothetical protein,IDENTICAL PARALOGS:,BG609_08970,hypothetical protein	BG587_00230,hypothetical protein,IDENTICAL PARALOGS:,BG587_09585,hypothetical protein,IDENTICAL PARALOGS:,BG587_10555,hypothetical protein	BG596_00230,hypothetical protein	BG583_00230,hypothetical protein,IDENTICAL PARALOGS:,BG583_09390,hypothetical protein	BG604_04410,hypothetical protein,IDENTICAL PARALOGS:,BG604_08750,hypothetical protein,IDENTICAL PARALOGS:,BG604_13500,hypothetical protein	BG599_00235,hypothetical protein	BG600_00230,hypothetical protein	BG579_00230,hypothetical protein,IDENTICAL PARALOGS:,BG579_12070,hypothetical protein	BG590_00230,hypothetical protein	BG544_03650,hypothetical protein	BG559_03670,hypothetical protein	BG595_00230,hypothetical protein,IDENTICAL PARALOGS:,BG595_09235,hypothetical protein	BG606_00230,hypothetical protein	BG545_03655,hypothetical protein	BG594_00235,hypothetical protein	BG591_00230,hypothetical protein,IDENTICAL PARALOGS:,BG591_09425,hypothetical protein	BG610_00230,hypothetical protein,IDENTICAL PARALOGS:,BG610_08985,hypothetical protein	BG563_03820,hypothetical protein	BG564_03820,hypothetical protein	BG560_03645,hypothetical protein	BG546_03655,hypothetical protein	BG573_03950,hypothetical protein	BG553_03645,hypothetical protein	BG554_03650,hypothetical protein	BG555_03650,hypothetical protein	BG556_03650,hypothetical protein	BG574_08985,hypothetical protein	BG565_03660,hypothetical protein	BG566_03660,hypothetical protein	BG601_00230,hypothetical protein,IDENTICAL PARALOGS:,BG601_05000,hypothetical protein,IDENTICAL PARALOGS:,BG601_09770,hypothetical protein	BG605_00230,hypothetical protein,IDENTICAL PARALOGS:,BG605_04995,hypothetical protein,IDENTICAL PARALOGS:,BG605_09765,hypothetical protein	BG584_00230,hypothetical protein,IDENTICAL PARALOGS:,BG584_09010,hypothetical protein
	BG607_00240,hypothetical protein,IDENTICAL PARALOGS:,BG607_09035,hypothetical protein	BG585_00235,hypothetical protein,IDENTICAL PARALOGS:,BG585_09335,hypothetical protein	BG589_00235,hypothetical protein,IDENTICAL PARALOGS:,BG589_05885,hypothetical protein	BG602_00240,hypothetical protein,IDENTICAL PARALOGS:,BG602_05000,hypothetical protein,IDENTICAL PARALOGS:,BG602_09240,hypothetical protein	BG580_00240,hypothetical protein,IDENTICAL PARALOGS:,BG580_09620,hypothetical protein	BG543_03655,hypothetical protein	BG592_00240,hypothetical protein	BG558_03645,hypothetical protein	BG581_00240,hypothetical protein,IDENTICAL PARALOGS:,BG581_09580,hypothetical protein	BG611_00235,hypothetical protein,IDENTICAL PARALOGS:,BG611_09045,hypothetical protein	BG593_00235,hypothetical protein	BG588_00240,hypothetical protein	BG578_00235,hypothetical protein	BG603_04875,hypothetical protein,IDENTICAL PARALOGS:,BG603_10015,hypothetical protein	BG586_04275,hypothetical protein,IDENTICAL PARALOGS:,BG586_09455,hypothetical protein	BG608_00235,hypothetical protein,IDENTICAL PARALOGS:,BG608_09040,hypothetical protein	BG582_00235,hypothetical protein,IDENTICAL PARALOGS:,BG582_09270,hypothetical protein	BG609_00235,hypothetical protein,IDENTICAL PARALOGS:,BG609_08965,hypothetical protein	BG587_00235,hypothetical protein,IDENTICAL PARALOGS:,BG587_09580,hypothetical protein,IDENTICAL PARALOGS:,BG587_10560,hypothetical protein	BG596_00235,hypothetical protein	BG583_00235,hypothetical protein,IDENTICAL PARALOGS:,BG583_09385,hypothetical protein	BG604_04405,hypothetical protein,IDENTICAL PARALOGS:,BG604_08755,hypothetical protein,IDENTICAL PARALOGS:,BG604_13505,hypothetical protein	BG599_00240,hypothetical protein	BG600_00235,hypothetical protein	BG579_00235,hypothetical protein,IDENTICAL PARALOGS:,BG579_12075,hypothetical protein	BG590_00235,hypothetical protein	BG544_03645,hypothetical protein	BG559_03665,hypothetical protein	BG595_00235,hypothetical protein,IDENTICAL PARALOGS:,BG595_09230,hypothetical protein	BG606_00235,hypothetical protein	BG545_03650,hypothetical protein	BG594_00240,hypothetical protein	BG591_00235,hypothetical protein,IDENTICAL PARALOGS:,BG591_09420,hypothetical protein	BG610_00235,hypothetical protein,IDENTICAL PARALOGS:,BG610_08980,hypothetical protein	BG563_03815,hypothetical protein	BG564_03815,hypothetical protein	BG560_03640,hypothetical protein	BG546_03650,hypothetical protein	BG573_03945,hypothetical protein	BG553_03640,hypothetical protein	BG554_03645,hypothetical protein	BG555_03645,hypothetical protein	BG556_03645,hypothetical protein	BG574_08990,hypothetical protein	BG565_03655,hypothetical protein	BG566_03655,hypothetical protein	BG601_00235,hypothetical protein,IDENTICAL PARALOGS:,BG601_05005,hypothetical protein,IDENTICAL PARALOGS:,BG601_09765,hypothetical protein	BG605_00235,hypothetical protein,IDENTICAL PARALOGS:,BG605_05000,hypothetical protein,IDENTICAL PARALOGS:,BG605_09760,hypothetical protein	BG584_00235,hypothetical protein,IDENTICAL PARALOGS:,BG584_09005,hypothetical protein
	BG607_00245,phage tail protein,IDENTICAL PARALOGS:,BG607_09030,phage tail protein	BG585_00240,phage tail protein,IDENTICAL PARALOGS:,BG585_09330,phage tail protein	BG589_00240,phage tail protein,IDENTICAL PARALOGS:,BG589_05890,phage tail protein	BG602_00245,phage tail protein,IDENTICAL PARALOGS:,BG602_09235,phage tail protein	BG580_00245,phage tail protein,IDENTICAL PARALOGS:,BG580_09615,phage tail protein	BG543_03650,phage tail protein	BG592_00245,phage tail protein	BG558_03640,phage tail protein	BG581_00245,phage tail protein,IDENTICAL PARALOGS:,BG581_09575,phage tail protein	BG611_00240,phage tail protein,IDENTICAL PARALOGS:,BG611_09040,phage tail protein	BG593_00240,phage tail protein	BG588_00245,phage tail protein	BG578_00240,phage tail protein	BG603_04870,phage tail protein,IDENTICAL PARALOGS:,BG603_10010,phage tail protein,IDENTICAL PARALOGS:,BG603_14000,phage tail protein	BG586_04270,phage tail protein,IDENTICAL PARALOGS:,BG586_09460,phage tail protein	BG608_00240,phage tail protein,IDENTICAL PARALOGS:,BG608_09035,phage tail protein	BG582_00240,phage tail protein,IDENTICAL PARALOGS:,BG582_09265,phage tail protein	BG609_00240,phage tail protein,IDENTICAL PARALOGS:,BG609_08960,phage tail protein	BG587_00240,phage tail protein,IDENTICAL PARALOGS:,BG587_09575,phage tail protein,IDENTICAL PARALOGS:,BG587_10565,phage tail protein	BG596_00240,phage tail protein	BG583_00240,phage tail protein,IDENTICAL PARALOGS:,BG583_09380,phage tail protein	BG604_04400,phage tail protein,IDENTICAL PARALOGS:,BG604_08760,phage tail protein,IDENTICAL PARALOGS:,BG604_13510,phage tail protein	BG599_00245,phage tail protein	BG600_00240,phage tail protein	BG579_00240,phage tail protein,IDENTICAL PARALOGS:,BG579_12080,phage tail protein	BG590_00240,phage tail protein	BG544_03640,phage tail protein	BG559_03660,phage tail protein	BG595_00240,phage tail protein,IDENTICAL PARALOGS:,BG595_09225,phage tail protein	BG606_00240,phage tail protein	BG545_03645,phage tail protein	BG594_00245,phage tail protein	BG591_00240,phage tail protein,IDENTICAL PARALOGS:,BG591_09415,phage tail protein	BG610_00240,phage tail protein,IDENTICAL PARALOGS:,BG610_08975,phage tail protein	BG563_03810,phage tail protein	BG564_03810,phage tail protein	BG560_03635,phage tail protein	BG546_03645,phage tail protein	BG573_03940,phage tail protein	BG553_03635,phage tail protein	BG554_03640,phage tail protein	BG555_03640,phage tail protein	BG556_03640,phage tail protein	BG574_08995,phage tail protein	BG565_03650,phage tail protein	BG566_03650,phage tail protein	BG601_00240,phage tail protein,IDENTICAL PARALOGS:,BG601_05010,phage tail protein,IDENTICAL PARALOGS:,BG601_09760,phage tail protein	BG605_00240,phage tail protein,IDENTICAL PARALOGS:,BG605_05005,phage tail protein,IDENTICAL PARALOGS:,BG605_09755,phage tail protein	BG584_00240,phage tail protein,IDENTICAL PARALOGS:,BG584_09000,phage tail protein
	BG607_00255,transposase	BG585_00250,transposase	BG589_00250,transposase	BG602_00255,transposase	BG580_00255,transposase	Ortholog not found	BG592_00255,transposase	Ortholog not found	BG581_00255,transposase	BG611_00250,transposase	BG593_00250,transposase	BG588_00255,transposase	BG578_00250,transposase	BG603_10000,transposase	BG586_04260,transposase	BG608_00250,transposase	BG582_00250,transposase	BG609_00250,transposase	BG587_00250,transposase	BG596_00250,transposase	BG583_00250,transposase	BG604_08770,transposase	BG599_00255,transposase	BG600_00250,transposase	BG579_00250,transposase	BG590_00250,transposase	Ortholog not found	Ortholog not found	BG595_00250,transposase	BG606_00250,transposase	Ortholog not found	BG594_00255,transposase	BG591_00250,transposase	BG610_00250,transposase	Ortholog not found	Ortholog not found	Ortholog not found	Ortholog not found	Ortholog not found	Ortholog not found	Ortholog not found	Ortholog not found	Ortholog not found	Ortholog not found	Ortholog not found	Ortholog not found	BG601_00250,transposase	BG605_00250,transposase	BG584_00250,transposase
	BG607_00260,DNA-binding protein	BG585_00255,DNA-binding protein	BG589_00255,DNA-binding protein	BG602_00260,DNA-binding protein	BG580_00260,DNA-binding protein	BG543_03470,DNA-binding protein	BG592_00260,DNA-binding protein	BG558_03460,DNA-binding protein	BG581_00260,DNA-binding protein	BG611_00255,DNA-binding protein	BG593_00255,DNA-binding protein	BG588_00260,DNA-binding protein	BG578_00255,DNA-binding protein	BG603_09995,DNA-binding protein	BG586_04255,DNA-binding protein	BG608_00255,DNA-binding protein	BG582_00255,DNA-binding protein	BG609_00255,DNA-binding protein	BG587_00255,DNA-binding protein	BG596_00255,DNA-binding protein	BG583_00255,DNA-binding protein	BG604_08775,DNA-binding protein	BG599_00260,DNA-binding protein	BG600_00255,DNA-binding protein	BG579_00255,DNA-binding protein	BG590_00255,DNA-binding protein	BG544_03460,DNA-binding protein	BG559_03480,DNA-binding protein	BG595_00255,DNA-binding protein	BG606_00255,DNA-binding protein	BG545_03465,DNA-binding protein	BG594_00260,DNA-binding protein	BG591_00255,DNA-binding protein	BG610_00255,DNA-binding protein	BG563_03630,DNA-binding protein	BG564_03630,DNA-binding protein	BG560_03455,DNA-binding protein	BG546_03465,DNA-binding protein	BG573_03750,DNA-binding protein	BG553_03455,DNA-binding protein	BG554_03460,DNA-binding protein	BG555_03460,DNA-binding protein	BG556_03460,DNA-binding protein	BG574_09545,DNA-binding protein	BG565_03470,DNA-binding protein	BG566_03470,DNA-binding protein	BG601_00255,DNA-binding protein	BG605_00255,DNA-binding protein	BG584_00255,DNA-binding protein
	BG607_00265,transcriptional regulator	BG585_00260,transcriptional regulator	BG589_00260,transcriptional regulator	BG602_00265,transcriptional regulator	BG580_00265,transcriptional regulator	BG543_03465,transcriptional regulator	BG592_00265,transcriptional regulator	BG558_03455,transcriptional regulator	BG581_00265,transcriptional regulator	BG611_00260,transcriptional regulator	BG593_00260,transcriptional regulator	BG588_00265,transcriptional regulator	BG578_00260,transcriptional regulator	BG603_09990,transcriptional regulator	BG586_04250,transcriptional regulator	BG608_00260,transcriptional regulator	BG582_00260,transcriptional regulator	BG609_00260,transcriptional regulator	BG587_00260,transcriptional regulator	BG596_00260,transcriptional regulator	BG583_00260,transcriptional regulator	BG604_08780,transcriptional regulator	BG599_00265,transcriptional regulator	BG600_00260,transcriptional regulator	BG579_00260,transcriptional regulator	BG590_00260,transcriptional regulator	BG544_03455,transcriptional regulator	BG559_03475,transcriptional regulator	BG595_00260,transcriptional regulator	BG606_00260,transcriptional regulator	BG545_03460,transcriptional regulator	BG594_00265,transcriptional regulator	BG591_00260,transcriptional regulator	BG610_00260,transcriptional regulator	BG563_03625,transcriptional regulator	BG564_03625,transcriptional regulator	BG560_03450,transcriptional regulator	BG546_03460,transcriptional regulator	BG573_03745,transcriptional regulator	BG553_03450,transcriptional regulator	BG554_03455,transcriptional regulator	BG555_03455,transcriptional regulator	BG556_03455,transcriptional regulator	BG574_09550,transcriptional regulator	BG565_03465,transcriptional regulator	BG566_03465,transcriptional regulator	BG601_00260,transcriptional regulator	BG605_00260,transcriptional regulator	BG584_00260,transcriptional regulator
	BG607_00270,hypothetical protein	BG585_00265,hypothetical protein	BG589_00265,hypothetical protein	BG602_00270,hypothetical protein	BG580_00270,hypothetical protein	Ortholog not found	BG592_00270,hypothetical protein	Ortholog not found	BG581_00270,hypothetical protein	BG611_00265,hypothetical protein	BG593_00265,hypothetical protein	BG588_00270,hypothetical protein	BG578_00265,hypothetical protein	BG603_09985,hypothetical protein	BG586_04245,hypothetical protein	BG608_00265,hypothetical protein	BG582_00265,hypothetical protein	BG609_00265,hypothetical protein	BG587_00265,hypothetical protein	BG596_00265,hypothetical protein	BG583_00265,hypothetical protein	BG604_08785,hypothetical protein	BG599_00270,hypothetical protein	BG600_00265,hypothetical protein	BG579_00265,hypothetical protein	BG590_00265,hypothetical protein	Ortholog not found	Ortholog not found	BG595_00265,hypothetical protein	BG606_00265,hypothetical protein	Ortholog not found	BG594_00270,hypothetical protein	BG591_00265,hypothetical protein	BG610_00265,hypothetical protein	Ortholog not found	Ortholog not found	Ortholog not found	Ortholog not found	Ortholog not found	Ortholog not found	Ortholog not found	Ortholog not found	Ortholog not found	Ortholog not found	Ortholog not found	Ortholog not found	BG601_00265,hypothetical protein	BG605_00265,hypothetical protein	BG584_00265,hypothetical protein
	BG607_00275,hypothetical protein	BG585_00270,hypothetical protein	BG589_00270,hypothetical protein	BG602_00275,hypothetical protein	BG580_00275,hypothetical protein	Ortholog not found	BG592_00275,hypothetical protein	Ortholog not found	BG581_00275,hypothetical protein	BG611_00270,hypothetical protein	BG593_00270,hypothetical protein	BG588_00275,hypothetical protein	BG578_00270,hypothetical protein	BG603_09980,hypothetical protein	BG586_04240,hypothetical protein	BG608_00270,hypothetical protein	BG582_00270,hypothetical protein	BG609_00270,hypothetical protein	BG587_00270,hypothetical protein	BG596_00270,hypothetical protein	BG583_00270,hypothetical protein	BG604_08790,hypothetical protein	BG599_00275,hypothetical protein	BG600_00270,hypothetical protein	BG579_00270,hypothetical protein	BG590_00270,hypothetical protein	Ortholog not found	Ortholog not found	BG595_00270,hypothetical protein	BG606_00270,hypothetical protein	Ortholog not found	BG594_00275,hypothetical protein	BG591_00270,hypothetical protein	BG610_00270,hypothetical protein	Ortholog not found	Ortholog not found	Ortholog not found	Ortholog not found	Ortholog not found	Ortholog not found	Ortholog not found	Ortholog not found	Ortholog not found	Ortholog not found	Ortholog not found	Ortholog not found	BG601_00270,hypothetical protein	BG605_00270,hypothetical protein	BG584_00270,hypothetical protein
	BG607_00280,N-acetylneuraminate lyase	BG585_00275,N-acetylneuraminate lyase	BG589_00275,N-acetylneuraminate lyase	BG602_00280,N-acetylneuraminate lyase	BG580_00280,N-acetylneuraminate lyase	BG543_00220,N-acetylneuraminate lyase	BG592_00280,N-acetylneuraminate lyase	BG558_00220,N-acetylneuraminate lyase	BG581_00280,N-acetylneuraminate lyase	BG611_00275,N-acetylneuraminate lyase	BG593_00275,N-acetylneuraminate lyase	BG588_00280,N-acetylneuraminate lyase	BG578_00275,N-acetylneuraminate lyase	BG603_09975,N-acetylneuraminate lyase	BG586_04235,N-acetylneuraminate lyase	BG608_00275,N-acetylneuraminate lyase	BG582_00275,N-acetylneuraminate lyase	BG609_00275,N-acetylneuraminate lyase	BG587_00275,N-acetylneuraminate lyase	BG596_00275,N-acetylneuraminate lyase	BG583_00275,N-acetylneuraminate lyase	BG604_08795,N-acetylneuraminate lyase	BG599_00280,N-acetylneuraminate lyase	BG600_00275,N-acetylneuraminate lyase	BG579_00275,N-acetylneuraminate lyase	BG590_00275,N-acetylneuraminate lyase	BG544_00220,N-acetylneuraminate lyase	BG559_00220,N-acetylneuraminate lyase	BG595_00275,N-acetylneuraminate lyase	BG606_00275,N-acetylneuraminate lyase	BG545_00220,N-acetylneuraminate lyase	BG594_00280,N-acetylneuraminate lyase	BG591_00275,N-acetylneuraminate lyase	BG610_00275,N-acetylneuraminate lyase	BG563_00220,N-acetylneuraminate lyase	BG564_00220,N-acetylneuraminate lyase	BG560_00220,N-acetylneuraminate lyase	BG546_00220,N-acetylneuraminate lyase	BG573_00220,N-acetylneuraminate lyase	BG553_00220,N-acetylneuraminate lyase	BG554_00220,N-acetylneuraminate lyase	BG555_00220,N-acetylneuraminate lyase	BG556_00220,N-acetylneuraminate lyase	BG574_00220,N-acetylneuraminate lyase	BG565_00220,N-acetylneuraminate lyase	BG566_00220,N-acetylneuraminate lyase	BG601_00275,N-acetylneuraminate lyase	BG605_00275,N-acetylneuraminate lyase	BG584_00275,N-acetylneuraminate lyase
	BG607_00285,N-acetylmannosamine kinase	BG585_00280,N-acetylmannosamine kinase	BG589_00280,N-acetylmannosamine kinase	BG602_00285,N-acetylmannosamine kinase	BG580_00285,N-acetylmannosamine kinase	BG543_00225,N-acetylmannosamine kinase	BG592_00285,N-acetylmannosamine kinase	BG558_00225,N-acetylmannosamine kinase	BG581_00285,N-acetylmannosamine kinase	BG611_00280,N-acetylmannosamine kinase	BG593_00280,N-acetylmannosamine kinase	BG588_00285,N-acetylmannosamine kinase	BG578_00280,N-acetylmannosamine kinase	BG603_09970,N-acetylmannosamine kinase	BG586_04230,N-acetylmannosamine kinase	BG608_00280,N-acetylmannosamine kinase	BG582_00280,N-acetylmannosamine kinase	BG609_00280,N-acetylmannosamine kinase	BG587_00280,N-acetylmannosamine kinase	BG596_00280,N-acetylmannosamine kinase	BG583_00280,N-acetylmannosamine kinase	BG604_08800,N-acetylmannosamine kinase	BG599_00285,N-acetylmannosamine kinase	BG600_00280,N-acetylmannosamine kinase	BG579_00280,N-acetylmannosamine kinase	BG590_00280,N-acetylmannosamine kinase	BG544_00225,N-acetylmannosamine kinase	BG559_00225,N-acetylmannosamine kinase	BG595_00280,N-acetylmannosamine kinase	BG606_00280,N-acetylmannosamine kinase	BG545_00225,N-acetylmannosamine kinase	BG594_00285,N-acetylmannosamine kinase	BG591_00280,N-acetylmannosamine kinase	BG610_00280,N-acetylmannosamine kinase	BG563_00225,N-acetylmannosamine kinase	BG564_00225,N-acetylmannosamine kinase	BG560_00225,N-acetylmannosamine kinase	BG546_00225,N-acetylmannosamine kinase	BG573_00225,N-acetylmannosamine kinase	BG553_00225,N-acetylmannosamine kinase	BG554_00225,N-acetylmannosamine kinase	BG555_00225,N-acetylmannosamine kinase	BG556_00225,N-acetylmannosamine kinase	BG574_00225,N-acetylmannosamine kinase	BG565_00225,N-acetylmannosamine kinase	BG566_00225,N-acetylmannosamine kinase	BG601_00280,N-acetylmannosamine kinase	BG605_00280,N-acetylmannosamine kinase	BG584_00280,N-acetylmannosamine kinase
	BG607_00290,N-acetylmannosamine-6-phosphate 2-epimerase	BG585_00285,N-acetylmannosamine-6-phosphate 2-epimerase	BG589_00285,N-acetylmannosamine-6-phosphate 2-epimerase	BG602_00290,N-acetylmannosamine-6-phosphate 2-epimerase	BG580_00290,N-acetylmannosamine-6-phosphate 2-epimerase	BG543_00230,N-acetylmannosamine-6-phosphate 2-epimerase	BG592_00290,N-acetylmannosamine-6-phosphate 2-epimerase	BG558_00230,N-acetylmannosamine-6-phosphate 2-epimerase	BG581_00290,N-acetylmannosamine-6-phosphate 2-epimerase	BG611_00285,N-acetylmannosamine-6-phosphate 2-epimerase	BG593_00285,N-acetylmannosamine-6-phosphate 2-epimerase	BG588_00290,N-acetylmannosamine-6-phosphate 2-epimerase	BG578_00285,N-acetylmannosamine-6-phosphate 2-epimerase	BG603_09965,N-acetylmannosamine-6-phosphate 2-epimerase	BG586_04225,N-acetylmannosamine-6-phosphate 2-epimerase	BG608_00285,N-acetylmannosamine-6-phosphate 2-epimerase	BG582_00285,N-acetylmannosamine-6-phosphate 2-epimerase	BG609_00285,N-acetylmannosamine-6-phosphate 2-epimerase	BG587_00285,N-acetylmannosamine-6-phosphate 2-epimerase	BG596_00285,N-acetylmannosamine-6-phosphate 2-epimerase	BG583_00285,N-acetylmannosamine-6-phosphate 2-epimerase	BG604_08805,N-acetylmannosamine-6-phosphate 2-epimerase	BG599_00290,N-acetylmannosamine-6-phosphate 2-epimerase	BG600_00285,N-acetylmannosamine-6-phosphate 2-epimerase	BG579_00285,N-acetylmannosamine-6-phosphate 2-epimerase	BG590_00285,N-acetylmannosamine-6-phosphate 2-epimerase	BG544_00230,N-acetylmannosamine-6-phosphate 2-epimerase	BG559_00230,N-acetylmannosamine-6-phosphate 2-epimerase	BG595_00285,N-acetylmannosamine-6-phosphate 2-epimerase	BG606_00285,N-acetylmannosamine-6-phosphate 2-epimerase	BG545_00230,N-acetylmannosamine-6-phosphate 2-epimerase	BG594_00290,N-acetylmannosamine-6-phosphate 2-epimerase	BG591_00285,N-acetylmannosamine-6-phosphate 2-epimerase	BG610_00285,N-acetylmannosamine-6-phosphate 2-epimerase	BG563_00230,N-acetylmannosamine-6-phosphate 2-epimerase	BG564_00230,N-acetylmannosamine-6-phosphate 2-epimerase	BG560_00230,N-acetylmannosamine-6-phosphate 2-epimerase	BG546_00230,N-acetylmannosamine-6-phosphate 2-epimerase	BG573_00230,N-acetylmannosamine-6-phosphate 2-epimerase	BG553_00230,N-acetylmannosamine-6-phosphate 2-epimerase	BG554_00230,N-acetylmannosamine-6-phosphate 2-epimerase	BG555_00230,N-acetylmannosamine-6-phosphate 2-epimerase	BG556_00230,N-acetylmannosamine-6-phosphate 2-epimerase	BG574_00230,N-acetylmannosamine-6-phosphate 2-epimerase	BG565_00230,N-acetylmannosamine-6-phosphate 2-epimerase	BG566_00230,N-acetylmannosamine-6-phosphate 2-epimerase	BG601_00285,N-acetylmannosamine-6-phosphate 2-epimerase	BG605_00285,N-acetylmannosamine-6-phosphate 2-epimerase	BG584_00285,N-acetylmannosamine-6-phosphate 2-epimerase
	BG607_00300,L-seryl-tRNA(Sec) selenium transferase	BG585_00295,L-seryl-tRNA(Sec) selenium transferase	BG589_00295,L-seryl-tRNA(Sec) selenium transferase	BG602_00300,L-seryl-tRNA(Sec) selenium transferase	BG580_00300,L-seryl-tRNA(Sec) selenium transferase	BG543_00240,L-seryl-tRNA(Sec) selenium transferase	BG592_00300,L-seryl-tRNA(Sec) selenium transferase	BG558_00240,L-seryl-tRNA(Sec) selenium transferase	BG581_00300,L-seryl-tRNA(Sec) selenium transferase	BG611_00295,L-seryl-tRNA(Sec) selenium transferase	BG593_00295,L-seryl-tRNA(Sec) selenium transferase	BG588_00300,L-seryl-tRNA(Sec) selenium transferase	BG578_00295,L-seryl-tRNA(Sec) selenium transferase	BG603_09955,L-seryl-tRNA(Sec) selenium transferase	BG586_04215,L-seryl-tRNA(Sec) selenium transferase	BG608_00295,L-seryl-tRNA(Sec) selenium transferase	BG582_00295,L-seryl-tRNA(Sec) selenium transferase	BG609_00295,L-seryl-tRNA(Sec) selenium transferase	BG587_00295,L-seryl-tRNA(Sec) selenium transferase	BG596_00295,L-seryl-tRNA(Sec) selenium transferase	BG583_00295,L-seryl-tRNA(Sec) selenium transferase	BG604_08815,L-seryl-tRNA(Sec) selenium transferase	BG599_00300,L-seryl-tRNA(Sec) selenium transferase	BG600_00295,L-seryl-tRNA(Sec) selenium transferase	BG579_00295,L-seryl-tRNA(Sec) selenium transferase	BG590_00295,L-seryl-tRNA(Sec) selenium transferase	BG544_00240,L-seryl-tRNA(Sec) selenium transferase	BG559_00240,L-seryl-tRNA(Sec) selenium transferase	BG595_00295,L-seryl-tRNA(Sec) selenium transferase	BG606_00295,L-seryl-tRNA(Sec) selenium transferase	BG545_00240,L-seryl-tRNA(Sec) selenium transferase	BG594_00300,L-seryl-tRNA(Sec) selenium transferase	BG591_00295,L-seryl-tRNA(Sec) selenium transferase	BG610_00295,L-seryl-tRNA(Sec) selenium transferase	BG563_00240,L-seryl-tRNA(Sec) selenium transferase	BG564_00240,L-seryl-tRNA(Sec) selenium transferase	BG560_00240,L-seryl-tRNA(Sec) selenium transferase	BG546_00240,L-seryl-tRNA(Sec) selenium transferase	BG573_00240,L-seryl-tRNA(Sec) selenium transferase	BG553_00240,L-seryl-tRNA(Sec) selenium transferase	BG554_00240,L-seryl-tRNA(Sec) selenium transferase	BG555_00240,L-seryl-tRNA(Sec) selenium transferase	BG556_00240,L-seryl-tRNA(Sec) selenium transferase	BG574_00240,L-seryl-tRNA(Sec) selenium transferase	BG565_00240,L-seryl-tRNA(Sec) selenium transferase	BG566_00240,L-seryl-tRNA(Sec) selenium transferase	BG601_00295,L-seryl-tRNA(Sec) selenium transferase	BG605_00295,L-seryl-tRNA(Sec) selenium transferase	BG584_00295,L-seryl-tRNA(Sec) selenium transferase
	BG607_00305,pyridoxamine 5-phosphate oxidase	BG585_00300,pyridoxamine 5-phosphate oxidase	BG589_00300,pyridoxamine 5-phosphate oxidase	BG602_00305,pyridoxamine 5-phosphate oxidase	BG580_00305,pyridoxamine 5-phosphate oxidase	BG543_00245,pyridoxamine 5-phosphate oxidase	BG592_00305,pyridoxamine 5-phosphate oxidase	BG558_00245,pyridoxamine 5-phosphate oxidase	BG581_00305,pyridoxamine 5-phosphate oxidase	BG611_00300,pyridoxamine 5-phosphate oxidase	BG593_00300,pyridoxamine 5-phosphate oxidase	BG588_00305,pyridoxamine 5-phosphate oxidase	BG578_00300,pyridoxamine 5-phosphate oxidase	BG603_09950,pyridoxamine 5-phosphate oxidase	BG586_04210,pyridoxamine 5-phosphate oxidase	BG608_00300,pyridoxamine 5-phosphate oxidase	BG582_00300,pyridoxamine 5-phosphate oxidase	BG609_00300,pyridoxamine 5-phosphate oxidase	BG587_00300,pyridoxamine 5-phosphate oxidase	BG596_00300,pyridoxamine 5-phosphate oxidase	BG583_00300,pyridoxamine 5-phosphate oxidase	BG604_08820,pyridoxamine 5-phosphate oxidase	BG599_00305,pyridoxamine 5-phosphate oxidase	BG600_00300,pyridoxamine 5-phosphate oxidase	BG579_00300,pyridoxamine 5-phosphate oxidase	BG590_00300,pyridoxamine 5-phosphate oxidase	BG544_00245,pyridoxamine 5-phosphate oxidase	BG559_00245,pyridoxamine 5-phosphate oxidase	BG595_00300,pyridoxamine 5-phosphate oxidase	BG606_00300,pyridoxamine 5-phosphate oxidase	BG545_00245,pyridoxamine 5-phosphate oxidase	BG594_00305,pyridoxamine 5-phosphate oxidase	BG591_00300,pyridoxamine 5-phosphate oxidase	BG610_00300,pyridoxamine 5-phosphate oxidase	BG563_00245,pyridoxamine 5-phosphate oxidase	BG564_00245,pyridoxamine 5-phosphate oxidase	BG560_00245,pyridoxamine 5-phosphate oxidase	BG546_00245,pyridoxamine 5-phosphate oxidase	BG573_00245,pyridoxamine 5-phosphate oxidase	BG553_00245,pyridoxamine 5-phosphate oxidase	BG554_00245,pyridoxamine 5-phosphate oxidase	BG555_00245,pyridoxamine 5-phosphate oxidase	BG556_00245,pyridoxamine 5-phosphate oxidase	BG574_00245,pyridoxamine 5-phosphate oxidase	BG565_00245,pyridoxamine 5-phosphate oxidase	BG566_00245,pyridoxamine 5-phosphate oxidase	BG601_00300,pyridoxamine 5-phosphate oxidase	BG605_00300,pyridoxamine 5-phosphate oxidase	BG584_00300,pyridoxamine 5-phosphate oxidase
	BG607_00310,plasmid stabilization protein	BG585_00305,plasmid stabilization protein	BG589_00305,plasmid stabilization protein	BG602_00310,plasmid stabilization protein	BG580_00310,plasmid stabilization protein	BG543_00250,plasmid stabilization protein	BG592_00310,plasmid stabilization protein	BG558_00250,plasmid stabilization protein	BG581_00310,plasmid stabilization protein	BG611_00305,plasmid stabilization protein	BG593_00305,plasmid stabilization protein	BG588_00310,plasmid stabilization protein	BG578_00305,plasmid stabilization protein	BG603_09945,plasmid stabilization protein	BG586_04205,plasmid stabilization protein	BG608_00305,plasmid stabilization protein	BG582_00305,plasmid stabilization protein	BG609_00305,plasmid stabilization protein	BG587_00305,plasmid stabilization protein	BG596_00305,plasmid stabilization protein	BG583_00305,plasmid stabilization protein	BG604_08825,plasmid stabilization protein	BG599_00310,plasmid stabilization protein	BG600_00305,plasmid stabilization protein	BG579_00305,plasmid stabilization protein	BG590_00305,plasmid stabilization protein	BG544_00250,plasmid stabilization protein	BG559_00250,plasmid stabilization protein	BG595_00305,plasmid stabilization protein	BG606_00305,plasmid stabilization protein	BG545_00250,plasmid stabilization protein	BG594_00310,plasmid stabilization protein	BG591_00305,plasmid stabilization protein	BG610_00305,plasmid stabilization protein	BG563_00250,plasmid stabilization protein	BG564_00250,plasmid stabilization protein	BG560_00250,plasmid stabilization protein	BG546_00250,plasmid stabilization protein	BG573_00250,plasmid stabilization protein	BG553_00250,plasmid stabilization protein	BG554_00250,plasmid stabilization protein	BG555_00250,plasmid stabilization protein	BG556_00250,plasmid stabilization protein	BG574_00250,plasmid stabilization protein	BG565_00250,plasmid stabilization protein	BG566_00250,plasmid stabilization protein	BG601_00305,plasmid stabilization protein	BG605_00305,plasmid stabilization protein	BG584_00305,plasmid stabilization protein
	BG607_00315,selenocysteine-specific translation elongation factor	BG585_00310,selenocysteine-specific translation elongation factor	BG589_00310,selenocysteine-specific translation elongation factor	BG602_00315,selenocysteine-specific translation elongation factor	BG580_00315,selenocysteine-specific translation elongation factor	BG543_00255,selenocysteine-specific translation elongation factor	BG592_00315,selenocysteine-specific translation elongation factor	BG558_00255,selenocysteine-specific translation elongation factor	BG581_00315,selenocysteine-specific translation elongation factor	BG611_00310,selenocysteine-specific translation elongation factor	BG593_00310,selenocysteine-specific translation elongation factor	BG588_00315,selenocysteine-specific translation elongation factor	BG578_00310,selenocysteine-specific translation elongation factor	BG603_09940,selenocysteine-specific translation elongation factor	BG586_04200,selenocysteine-specific translation elongation factor	BG608_00310,selenocysteine-specific translation elongation factor	BG582_00310,selenocysteine-specific translation elongation factor	BG609_00310,selenocysteine-specific translation elongation factor	BG587_00310,selenocysteine-specific translation elongation factor	BG596_00310,selenocysteine-specific translation elongation factor	BG583_00310,selenocysteine-specific translation elongation factor	BG604_08830,selenocysteine-specific translation elongation factor	BG599_00315,selenocysteine-specific translation elongation factor	BG600_00310,selenocysteine-specific translation elongation factor	BG579_00310,selenocysteine-specific translation elongation factor	BG590_00310,selenocysteine-specific translation elongation factor	BG544_00255,selenocysteine-specific translation elongation factor	BG559_00255,selenocysteine-specific translation elongation factor	BG595_00310,selenocysteine-specific translation elongation factor	BG606_00310,selenocysteine-specific translation elongation factor	BG545_00255,selenocysteine-specific translation elongation factor	BG594_00315,selenocysteine-specific translation elongation factor	BG591_00310,selenocysteine-specific translation elongation factor	BG610_00310,selenocysteine-specific translation elongation factor	BG563_00255,selenocysteine-specific translation elongation factor	BG564_00255,selenocysteine-specific translation elongation factor	BG560_00255,selenocysteine-specific translation elongation factor	BG546_00255,selenocysteine-specific translation elongation factor	BG573_00255,selenocysteine-specific translation elongation factor	BG553_00255,selenocysteine-specific translation elongation factor	BG554_00255,selenocysteine-specific translation elongation factor	BG555_00255,selenocysteine-specific translation elongation factor	BG556_00255,selenocysteine-specific translation elongation factor	BG574_00255,selenocysteine-specific translation elongation factor	BG565_00255,selenocysteine-specific translation elongation factor	BG566_00255,selenocysteine-specific translation elongation factor	BG601_00310,selenocysteine-specific translation elongation factor	BG605_00310,selenocysteine-specific translation elongation factor	BG584_00310,selenocysteine-specific translation elongation factor
	BG607_00320,C4-dicarboxylate ABC transporter substrate-binding protein	BG585_00315,C4-dicarboxylate ABC transporter substrate-binding protein	BG589_00315,C4-dicarboxylate ABC transporter substrate-binding protein	BG602_00320,C4-dicarboxylate ABC transporter substrate-binding protein	BG580_00320,C4-dicarboxylate ABC transporter substrate-binding protein	BG543_00260,C4-dicarboxylate ABC transporter substrate-binding protein	BG592_00320,C4-dicarboxylate ABC transporter substrate-binding protein	BG558_00260,C4-dicarboxylate ABC transporter substrate-binding protein	BG581_00320,C4-dicarboxylate ABC transporter substrate-binding protein	BG611_00315,C4-dicarboxylate ABC transporter substrate-binding protein	BG593_00315,C4-dicarboxylate ABC transporter substrate-binding protein	BG588_00320,C4-dicarboxylate ABC transporter substrate-binding protein	BG578_00315,C4-dicarboxylate ABC transporter substrate-binding protein	BG603_09935,C4-dicarboxylate ABC transporter substrate-binding protein	BG586_04195,C4-dicarboxylate ABC transporter substrate-binding protein	BG608_00315,C4-dicarboxylate ABC transporter substrate-binding protein	BG582_00315,C4-dicarboxylate ABC transporter substrate-binding protein	BG609_00315,C4-dicarboxylate ABC transporter substrate-binding protein	BG587_00315,C4-dicarboxylate ABC transporter substrate-binding protein	BG596_00315,C4-dicarboxylate ABC transporter substrate-binding protein	BG583_00315,C4-dicarboxylate ABC transporter substrate-binding protein	BG604_08835,C4-dicarboxylate ABC transporter substrate-binding protein	BG599_00320,C4-dicarboxylate ABC transporter substrate-binding protein	BG600_00315,C4-dicarboxylate ABC transporter substrate-binding protein	BG579_00315,C4-dicarboxylate ABC transporter substrate-binding protein	BG590_00315,C4-dicarboxylate ABC transporter substrate-binding protein	BG544_00260,C4-dicarboxylate ABC transporter substrate-binding protein	BG559_00260,C4-dicarboxylate ABC transporter substrate-binding protein	BG595_00315,C4-dicarboxylate ABC transporter substrate-binding protein	BG606_00315,C4-dicarboxylate ABC transporter substrate-binding protein	BG545_00260,C4-dicarboxylate ABC transporter substrate-binding protein	BG594_00320,C4-dicarboxylate ABC transporter substrate-binding protein	BG591_00315,C4-dicarboxylate ABC transporter substrate-binding protein	BG610_00315,C4-dicarboxylate ABC transporter substrate-binding protein	BG563_00260,C4-dicarboxylate ABC transporter substrate-binding protein	BG564_00260,C4-dicarboxylate ABC transporter substrate-binding protein	BG560_00260,C4-dicarboxylate ABC transporter substrate-binding protein	BG546_00260,C4-dicarboxylate ABC transporter substrate-binding protein	BG573_00260,C4-dicarboxylate ABC transporter substrate-binding protein	BG553_00260,C4-dicarboxylate ABC transporter substrate-binding protein	BG554_00260,C4-dicarboxylate ABC transporter substrate-binding protein	BG555_00260,C4-dicarboxylate ABC transporter substrate-binding protein	BG556_00260,C4-dicarboxylate ABC transporter substrate-binding protein	BG574_00260,C4-dicarboxylate ABC transporter substrate-binding protein	BG565_00260,C4-dicarboxylate ABC transporter substrate-binding protein	BG566_00260,C4-dicarboxylate ABC transporter substrate-binding protein	BG601_00315,C4-dicarboxylate ABC transporter substrate-binding protein	BG605_00315,C4-dicarboxylate ABC transporter substrate-binding protein	BG584_00315,C4-dicarboxylate ABC transporter substrate-binding protein
	BG607_00325,C4-dicarboxylate ABC transporter	BG585_00320,C4-dicarboxylate ABC transporter	BG589_00320,C4-dicarboxylate ABC transporter	BG602_00325,C4-dicarboxylate ABC transporter	BG580_00325,C4-dicarboxylate ABC transporter	BG543_00265,C4-dicarboxylate ABC transporter	BG592_00325,C4-dicarboxylate ABC transporter	BG558_00265,C4-dicarboxylate ABC transporter	BG581_00325,C4-dicarboxylate ABC transporter	BG611_00320,C4-dicarboxylate ABC transporter	BG593_00320,C4-dicarboxylate ABC transporter	BG588_00325,C4-dicarboxylate ABC transporter	BG578_00320,C4-dicarboxylate ABC transporter	BG603_09930,C4-dicarboxylate ABC transporter	BG586_04190,C4-dicarboxylate ABC transporter	BG608_00320,C4-dicarboxylate ABC transporter	BG582_00320,C4-dicarboxylate ABC transporter	BG609_00320,C4-dicarboxylate ABC transporter	BG587_00320,C4-dicarboxylate ABC transporter	BG596_00320,C4-dicarboxylate ABC transporter	BG583_00320,C4-dicarboxylate ABC transporter	BG604_08840,C4-dicarboxylate ABC transporter	BG599_00325,C4-dicarboxylate ABC transporter	BG600_00320,C4-dicarboxylate ABC transporter	BG579_00320,C4-dicarboxylate ABC transporter	BG590_00320,C4-dicarboxylate ABC transporter	BG544_00265,C4-dicarboxylate ABC transporter	BG559_00265,C4-dicarboxylate ABC transporter	BG595_00320,C4-dicarboxylate ABC transporter	BG606_00320,C4-dicarboxylate ABC transporter	BG545_00265,C4-dicarboxylate ABC transporter	BG594_00325,C4-dicarboxylate ABC transporter	BG591_00320,C4-dicarboxylate ABC transporter	BG610_00320,C4-dicarboxylate ABC transporter	BG563_00265,C4-dicarboxylate ABC transporter	BG564_00265,C4-dicarboxylate ABC transporter	BG560_00265,C4-dicarboxylate ABC transporter	BG546_00265,C4-dicarboxylate ABC transporter	BG573_00265,C4-dicarboxylate ABC transporter	BG553_00265,C4-dicarboxylate ABC transporter	BG554_00265,C4-dicarboxylate ABC transporter	BG555_00265,C4-dicarboxylate ABC transporter	BG556_00265,C4-dicarboxylate ABC transporter	BG574_00265,C4-dicarboxylate ABC transporter	BG565_00265,C4-dicarboxylate ABC transporter	BG566_00265,C4-dicarboxylate ABC transporter	BG601_00320,C4-dicarboxylate ABC transporter	BG605_00320,C4-dicarboxylate ABC transporter	BG584_00320,C4-dicarboxylate ABC transporter
	BG607_00330,universal stress protein UspA	BG585_00325,universal stress protein UspA	BG589_00325,universal stress protein UspA	BG602_00330,universal stress protein UspA	BG580_00330,universal stress protein UspA	BG543_00270,universal stress protein UspA	BG592_00330,universal stress protein UspA	BG558_00270,universal stress protein UspA	BG581_00330,universal stress protein UspA	BG611_00325,universal stress protein UspA	BG593_00325,universal stress protein UspA	BG588_00330,universal stress protein UspA	BG578_00325,universal stress protein UspA	BG603_09925,universal stress protein UspA	BG586_04185,universal stress protein UspA	BG608_00325,universal stress protein UspA	BG582_00325,universal stress protein UspA	BG609_00325,universal stress protein UspA	BG587_00325,universal stress protein UspA	BG596_00325,universal stress protein UspA	BG583_00325,universal stress protein UspA	BG604_08845,universal stress protein UspA	BG599_00330,universal stress protein UspA	BG600_00325,universal stress protein UspA	BG579_00325,universal stress protein UspA	BG590_00325,universal stress protein UspA	BG544_00270,universal stress protein UspA	BG559_00270,universal stress protein UspA	BG595_00325,universal stress protein UspA	BG606_00325,universal stress protein UspA	BG545_00270,universal stress protein UspA	BG594_00330,universal stress protein UspA	BG591_00325,universal stress protein UspA	BG610_00325,universal stress protein UspA	BG563_00270,universal stress protein UspA	BG564_00270,universal stress protein UspA	BG560_00270,universal stress protein UspA	BG546_00270,universal stress protein UspA	BG573_00270,universal stress protein UspA	BG553_00270,universal stress protein UspA	BG554_00270,universal stress protein UspA	BG555_00270,universal stress protein UspA	BG556_00270,universal stress protein UspA	BG574_00270,universal stress protein UspA	BG565_00270,universal stress protein UspA	BG566_00270,universal stress protein UspA	BG601_00325,universal stress protein UspA	BG605_00325,universal stress protein UspA	BG584_00325,universal stress protein UspA
	BG607_00335,16S rRNA (cytosine(967)-C(5))-methyltransferase	BG585_00330,16S rRNA (cytosine(967)-C(5))-methyltransferase	BG589_00330,16S rRNA (cytosine(967)-C(5))-methyltransferase	BG602_00335,16S rRNA (cytosine(967)-C(5))-methyltransferase	BG580_00335,16S rRNA (cytosine(967)-C(5))-methyltransferase	BG543_00275,16S rRNA (cytosine(967)-C(5))-methyltransferase	BG592_00335,16S rRNA (cytosine(967)-C(5))-methyltransferase	BG558_00275,16S rRNA (cytosine(967)-C(5))-methyltransferase	BG581_00335,16S rRNA (cytosine(967)-C(5))-methyltransferase	BG611_00330,16S rRNA (cytosine(967)-C(5))-methyltransferase	BG593_00330,16S rRNA (cytosine(967)-C(5))-methyltransferase	BG588_00335,16S rRNA (cytosine(967)-C(5))-methyltransferase	BG578_00330,16S rRNA (cytosine(967)-C(5))-methyltransferase	BG603_09920,16S rRNA (cytosine(967)-C(5))-methyltransferase	BG586_04180,16S rRNA (cytosine(967)-C(5))-methyltransferase	BG608_00330,16S rRNA (cytosine(967)-C(5))-methyltransferase	BG582_00330,16S rRNA (cytosine(967)-C(5))-methyltransferase	BG609_00330,16S rRNA (cytosine(967)-C(5))-methyltransferase	BG587_00330,16S rRNA (cytosine(967)-C(5))-methyltransferase	BG596_00330,16S rRNA (cytosine(967)-C(5))-methyltransferase	BG583_00330,16S rRNA (cytosine(967)-C(5))-methyltransferase	BG604_08850,16S rRNA (cytosine(967)-C(5))-methyltransferase	BG599_00335,16S rRNA (cytosine(967)-C(5))-methyltransferase	BG600_00330,16S rRNA (cytosine(967)-C(5))-methyltransferase	BG579_00330,16S rRNA (cytosine(967)-C(5))-methyltransferase	BG590_00330,16S rRNA (cytosine(967)-C(5))-methyltransferase	BG544_00275,16S rRNA (cytosine(967)-C(5))-methyltransferase	BG559_00275,16S rRNA (cytosine(967)-C(5))-methyltransferase	BG595_00330,16S rRNA (cytosine(967)-C(5))-methyltransferase	BG606_00330,16S rRNA (cytosine(967)-C(5))-methyltransferase	BG545_00275,16S rRNA (cytosine(967)-C(5))-methyltransferase	BG594_00335,16S rRNA (cytosine(967)-C(5))-methyltransferase	BG591_00330,16S rRNA (cytosine(967)-C(5))-methyltransferase	BG610_00330,16S rRNA (cytosine(967)-C(5))-methyltransferase	BG563_00275,16S rRNA (cytosine(967)-C(5))-methyltransferase	BG564_00275,16S rRNA (cytosine(967)-C(5))-methyltransferase	BG560_00275,16S rRNA (cytosine(967)-C(5))-methyltransferase	BG546_00275,16S rRNA (cytosine(967)-C(5))-methyltransferase	BG573_00275,16S rRNA (cytosine(967)-C(5))-methyltransferase	BG553_00275,16S rRNA (cytosine(967)-C(5))-methyltransferase	BG554_00275,16S rRNA (cytosine(967)-C(5))-methyltransferase	BG555_00275,16S rRNA (cytosine(967)-C(5))-methyltransferase	BG556_00275,16S rRNA (cytosine(967)-C(5))-methyltransferase	BG574_00275,16S rRNA (cytosine(967)-C(5))-methyltransferase	BG565_00275,16S rRNA (cytosine(967)-C(5))-methyltransferase	BG566_00275,16S rRNA (cytosine(967)-C(5))-methyltransferase	BG601_00330,16S rRNA (cytosine(967)-C(5))-methyltransferase	BG605_00330,16S rRNA (cytosine(967)-C(5))-methyltransferase	BG584_00330,16S rRNA (cytosine(967)-C(5))-methyltransferase
	BG607_00340,Trk system potassium transport protein TrkA	BG585_00335,Trk system potassium transport protein TrkA	BG589_00335,Trk system potassium transport protein TrkA	BG602_00340,Trk system potassium transport protein TrkA	BG580_00340,Trk system potassium transport protein TrkA	BG543_00280,Trk system potassium transport protein TrkA	BG592_00340,Trk system potassium transport protein TrkA	BG558_00280,Trk system potassium transport protein TrkA	BG581_00340,Trk system potassium transport protein TrkA	BG611_00335,Trk system potassium transport protein TrkA	BG593_00335,Trk system potassium transport protein TrkA	BG588_00340,Trk system potassium transport protein TrkA	BG578_00335,Trk system potassium transport protein TrkA	BG603_09915,Trk system potassium transport protein TrkA	BG586_04175,Trk system potassium transport protein TrkA	BG608_00335,Trk system potassium transport protein TrkA	BG582_00335,Trk system potassium transport protein TrkA	BG609_00335,Trk system potassium transport protein TrkA	BG587_00335,Trk system potassium transport protein TrkA	BG596_00335,Trk system potassium transport protein TrkA	BG583_00335,Trk system potassium transport protein TrkA	BG604_08855,Trk system potassium transport protein TrkA	BG599_00340,Trk system potassium transport protein TrkA	BG600_00335,Trk system potassium transport protein TrkA	BG579_00335,Trk system potassium transport protein TrkA	BG590_00335,Trk system potassium transport protein TrkA	BG544_00280,Trk system potassium transport protein TrkA	BG559_00280,Trk system potassium transport protein TrkA	BG595_00335,Trk system potassium transport protein TrkA	BG606_00335,Trk system potassium transport protein TrkA	BG545_00280,Trk system potassium transport protein TrkA	BG594_00340,Trk system potassium transport protein TrkA	BG591_00335,Trk system potassium transport protein TrkA	BG610_00335,Trk system potassium transport protein TrkA	BG563_00280,Trk system potassium transport protein TrkA	BG564_00280,Trk system potassium transport protein TrkA	BG560_00280,Trk system potassium transport protein TrkA	BG546_00280,Trk system potassium transport protein TrkA	BG573_00280,Trk system potassium transport protein TrkA	BG553_00280,Trk system potassium transport protein TrkA	BG554_00280,Trk system potassium transport protein TrkA	BG555_00280,Trk system potassium transport protein TrkA	BG556_00280,Trk system potassium transport protein TrkA	BG574_00280,Trk system potassium transport protein TrkA	BG565_00280,Trk system potassium transport protein TrkA	BG566_00280,Trk system potassium transport protein TrkA	BG601_00335,Trk system potassium transport protein TrkA	BG605_00335,Trk system potassium transport protein TrkA	BG584_00335,Trk system potassium transport protein TrkA
	BG607_00345,hypothetical protein	BG585_00340,hypothetical protein	BG589_00340,hypothetical protein	BG602_00345,hypothetical protein	BG580_00345,hypothetical protein	BG543_00285,hypothetical protein	BG592_00345,hypothetical protein	BG558_00285,hypothetical protein	BG581_00345,hypothetical protein	BG611_00340,hypothetical protein	BG593_00340,hypothetical protein	BG588_00345,hypothetical protein	BG578_00340,hypothetical protein	BG603_09910,hypothetical protein	BG586_04170,hypothetical protein	BG608_00340,hypothetical protein	BG582_00340,hypothetical protein	BG609_00340,hypothetical protein	BG587_00340,hypothetical protein	BG596_00340,hypothetical protein	BG583_00340,hypothetical protein	BG604_08860,hypothetical protein	BG599_00345,hypothetical protein	BG600_00340,hypothetical protein	BG579_00340,hypothetical protein	BG590_00340,hypothetical protein	BG544_00285,hypothetical protein	BG559_00285,hypothetical protein	BG595_00340,hypothetical protein	BG606_00340,hypothetical protein	BG545_00285,hypothetical protein	BG594_00345,hypothetical protein	BG591_00340,hypothetical protein	BG610_00340,hypothetical protein	BG563_00285,hypothetical protein	BG564_00285,hypothetical protein	BG560_00285,hypothetical protein	BG546_00285,hypothetical protein	BG573_00285,hypothetical protein	BG553_00285,hypothetical protein	BG554_00285,hypothetical protein	BG555_00285,hypothetical protein	BG556_00285,hypothetical protein	BG574_00285,hypothetical protein	BG565_00285,hypothetical protein	BG566_00285,hypothetical protein	BG601_00340,hypothetical protein	BG605_00340,hypothetical protein	BG584_00340,hypothetical protein
	BG607_00350,aldehyde dehydrogenase	BG585_00345,aldehyde dehydrogenase	BG589_00345,aldehyde dehydrogenase	BG602_00350,aldehyde dehydrogenase	BG580_00350,aldehyde dehydrogenase	BG543_00290,aldehyde dehydrogenase	BG592_00350,aldehyde dehydrogenase	BG558_00290,aldehyde dehydrogenase	BG581_00350,aldehyde dehydrogenase	BG611_00345,aldehyde dehydrogenase	BG593_00345,aldehyde dehydrogenase	BG588_00350,aldehyde dehydrogenase	BG578_00345,aldehyde dehydrogenase	BG603_09905,aldehyde dehydrogenase	BG586_04165,aldehyde dehydrogenase	BG608_00345,aldehyde dehydrogenase	BG582_00345,aldehyde dehydrogenase	BG609_00345,aldehyde dehydrogenase	BG587_00345,aldehyde dehydrogenase	BG596_00345,aldehyde dehydrogenase	BG583_00345,aldehyde dehydrogenase	BG604_08865,aldehyde dehydrogenase	BG599_00350,aldehyde dehydrogenase	BG600_00345,aldehyde dehydrogenase	BG579_00345,aldehyde dehydrogenase	BG590_00345,aldehyde dehydrogenase	BG544_00290,aldehyde dehydrogenase	BG559_00290,aldehyde dehydrogenase	BG595_00345,aldehyde dehydrogenase	BG606_00345,aldehyde dehydrogenase	BG545_00290,aldehyde dehydrogenase	BG594_00350,aldehyde dehydrogenase	BG591_00345,aldehyde dehydrogenase	BG610_00345,aldehyde dehydrogenase	BG563_00290,aldehyde dehydrogenase	BG564_00290,aldehyde dehydrogenase	BG560_00290,aldehyde dehydrogenase	BG546_00290,aldehyde dehydrogenase	BG573_00290,aldehyde dehydrogenase	BG553_00290,aldehyde dehydrogenase	BG554_00290,aldehyde dehydrogenase	BG555_00290,aldehyde dehydrogenase	BG556_00290,aldehyde dehydrogenase	BG574_00290,aldehyde dehydrogenase	BG565_00290,aldehyde dehydrogenase	BG566_00290,aldehyde dehydrogenase	BG601_00345,aldehyde dehydrogenase	BG605_00345,aldehyde dehydrogenase	BG584_00345,aldehyde dehydrogenase
	BG607_00355,lactaldehyde reductase	BG585_00350,lactaldehyde reductase	BG589_00350,lactaldehyde reductase	BG602_00355,lactaldehyde reductase	BG580_00355,lactaldehyde reductase	BG543_00295,lactaldehyde reductase	BG592_00355,lactaldehyde reductase	BG558_00295,lactaldehyde reductase	BG581_00355,lactaldehyde reductase	BG611_00350,lactaldehyde reductase	BG593_00350,lactaldehyde reductase	BG588_00355,lactaldehyde reductase	BG578_00350,lactaldehyde reductase	BG603_09900,lactaldehyde reductase	BG586_04160,lactaldehyde reductase	BG608_00350,lactaldehyde reductase	BG582_00350,lactaldehyde reductase	BG609_00350,lactaldehyde reductase	BG587_00350,lactaldehyde reductase	BG596_00350,lactaldehyde reductase	BG583_00350,lactaldehyde reductase	BG604_08870,lactaldehyde reductase	BG599_00355,lactaldehyde reductase	BG600_00350,lactaldehyde reductase	BG579_00350,lactaldehyde reductase	BG590_00350,lactaldehyde reductase	BG544_00295,lactaldehyde reductase	BG559_00295,lactaldehyde reductase	BG595_00350,lactaldehyde reductase	BG606_00350,lactaldehyde reductase	BG545_00295,lactaldehyde reductase	BG594_00355,lactaldehyde reductase	BG591_00350,lactaldehyde reductase	BG610_00350,lactaldehyde reductase	BG563_00295,lactaldehyde reductase	BG564_00295,lactaldehyde reductase	BG560_00295,lactaldehyde reductase	BG546_00295,lactaldehyde reductase	BG573_00295,lactaldehyde reductase	BG553_00295,lactaldehyde reductase	BG554_00295,lactaldehyde reductase	BG555_00295,lactaldehyde reductase	BG556_00295,lactaldehyde reductase	BG574_00295,lactaldehyde reductase	BG565_00295,lactaldehyde reductase	BG566_00295,lactaldehyde reductase	BG601_00350,lactaldehyde reductase	BG605_00350,lactaldehyde reductase	BG584_00350,lactaldehyde reductase
	BG607_00360,PTS sugar transporter	BG585_00355,PTS sugar transporter	BG589_00355,PTS sugar transporter	BG602_00360,PTS sugar transporter	BG580_00360,PTS sugar transporter	BG543_00300,PTS sugar transporter	BG592_00360,PTS sugar transporter	BG558_00300,PTS sugar transporter	BG581_00360,PTS sugar transporter	BG611_00355,PTS sugar transporter	BG593_00355,PTS sugar transporter	BG588_00360,PTS sugar transporter	BG578_00355,PTS sugar transporter	BG603_09895,PTS sugar transporter	BG586_04155,PTS sugar transporter	BG608_00355,PTS sugar transporter	BG582_00355,PTS sugar transporter	BG609_00355,PTS sugar transporter	BG587_00355,PTS sugar transporter	BG596_00355,PTS sugar transporter	BG583_00355,PTS sugar transporter	BG604_08875,PTS sugar transporter	BG599_00360,PTS sugar transporter	BG600_00355,PTS sugar transporter	BG579_00355,PTS sugar transporter	BG590_00355,PTS sugar transporter	BG544_00300,PTS sugar transporter	BG559_00300,PTS sugar transporter	BG595_00355,PTS sugar transporter	BG606_00355,PTS sugar transporter	BG545_00300,PTS sugar transporter	BG594_00360,PTS sugar transporter	BG591_00355,PTS sugar transporter	BG610_00355,PTS sugar transporter	BG563_00300,PTS sugar transporter	BG564_00300,PTS sugar transporter	BG560_00300,PTS sugar transporter	BG546_00300,PTS sugar transporter	BG573_00300,PTS sugar transporter	BG553_00300,PTS sugar transporter	BG554_00300,PTS sugar transporter	BG555_00300,PTS sugar transporter	BG556_00300,PTS sugar transporter	BG574_00300,PTS sugar transporter	BG565_00300,PTS sugar transporter	BG566_00300,PTS sugar transporter	BG601_00355,PTS sugar transporter	BG605_00355,PTS sugar transporter	BG584_00355,PTS sugar transporter
	BG607_00365,LacI family transcriptional regulator	BG585_00360,LacI family transcriptional regulator	BG589_00360,LacI family transcriptional regulator	BG602_00365,LacI family transcriptional regulator	BG580_00365,LacI family transcriptional regulator	BG543_00305,LacI family transcriptional regulator	BG592_00365,LacI family transcriptional regulator	BG558_00305,LacI family transcriptional regulator	BG581_00365,LacI family transcriptional regulator	BG611_00360,LacI family transcriptional regulator	BG593_00360,LacI family transcriptional regulator	BG588_00365,LacI family transcriptional regulator	BG578_00360,LacI family transcriptional regulator	BG603_09890,LacI family transcriptional regulator	BG586_04150,LacI family transcriptional regulator	BG608_00360,LacI family transcriptional regulator	BG582_00360,LacI family transcriptional regulator	BG609_00360,LacI family transcriptional regulator	BG587_00360,LacI family transcriptional regulator	BG596_00360,LacI family transcriptional regulator	BG583_00360,LacI family transcriptional regulator	BG604_08880,LacI family transcriptional regulator	BG599_00365,LacI family transcriptional regulator	BG600_00360,LacI family transcriptional regulator	BG579_00360,LacI family transcriptional regulator	BG590_00360,LacI family transcriptional regulator	BG544_00305,LacI family transcriptional regulator	BG559_00305,LacI family transcriptional regulator	BG595_00360,LacI family transcriptional regulator	BG606_00360,LacI family transcriptional regulator	BG545_00305,LacI family transcriptional regulator	BG594_00365,LacI family transcriptional regulator	BG591_00360,LacI family transcriptional regulator	BG610_00360,LacI family transcriptional regulator	BG563_00305,LacI family transcriptional regulator	BG564_00305,LacI family transcriptional regulator	BG560_00305,LacI family transcriptional regulator	BG546_00305,LacI family transcriptional regulator	BG573_00305,LacI family transcriptional regulator	BG553_00305,LacI family transcriptional regulator	BG554_00305,LacI family transcriptional regulator	BG555_00305,LacI family transcriptional regulator	BG556_00305,LacI family transcriptional regulator	BG574_00305,LacI family transcriptional regulator	BG565_00305,LacI family transcriptional regulator	BG566_00305,LacI family transcriptional regulator	BG601_00360,LacI family transcriptional regulator	BG605_00360,LacI family transcriptional regulator	BG584_00360,LacI family transcriptional regulator
	BG607_00370,ribose ABC transporter permease	BG585_00365,ribose ABC transporter permease	BG589_00365,ribose ABC transporter permease	BG602_00370,ribose ABC transporter permease	BG580_00370,ribose ABC transporter permease	BG543_00310,ribose ABC transporter permease	BG592_00370,ribose ABC transporter permease	BG558_00310,ribose ABC transporter permease	BG581_00370,ribose ABC transporter permease	BG611_00365,ribose ABC transporter permease	BG593_00365,ribose ABC transporter permease	BG588_00370,ribose ABC transporter permease	BG578_00365,ribose ABC transporter permease	BG603_09885,ribose ABC transporter permease	BG586_04145,ribose ABC transporter permease	BG608_00365,ribose ABC transporter permease	BG582_00365,ribose ABC transporter permease	BG609_00365,ribose ABC transporter permease	BG587_00365,ribose ABC transporter permease	BG596_00365,ribose ABC transporter permease	BG583_00365,ribose ABC transporter permease	BG604_08885,ribose ABC transporter permease	BG599_00370,ribose ABC transporter permease	BG600_00365,ribose ABC transporter permease	BG579_00365,ribose ABC transporter permease	BG590_00365,ribose ABC transporter permease	BG544_00310,ribose ABC transporter permease	BG559_00310,ribose ABC transporter permease	BG595_00365,ribose ABC transporter permease	BG606_00365,ribose ABC transporter permease	BG545_00310,ribose ABC transporter permease	BG594_00370,ribose ABC transporter permease	BG591_00365,ribose ABC transporter permease	BG610_00365,ribose ABC transporter permease	BG563_00310,ribose ABC transporter permease	BG564_00310,ribose ABC transporter permease	BG560_00310,ribose ABC transporter permease	BG546_00310,ribose ABC transporter permease	BG573_00310,ribose ABC transporter permease	BG553_00310,ribose ABC transporter permease	BG554_00310,ribose ABC transporter permease	BG555_00310,ribose ABC transporter permease	BG556_00310,ribose ABC transporter permease	BG574_00310,ribose ABC transporter permease	BG565_00310,ribose ABC transporter permease	BG566_00310,ribose ABC transporter permease	BG601_00365,ribose ABC transporter permease	BG605_00365,ribose ABC transporter permease	BG584_00365,ribose ABC transporter permease
	BG607_00375,D-xylose ABC transporter ATP-binding protein	BG585_00370,D-xylose ABC transporter ATP-binding protein	BG589_00370,D-xylose ABC transporter ATP-binding protein	BG602_00375,D-xylose ABC transporter ATP-binding protein	BG580_00375,D-xylose ABC transporter ATP-binding protein	BG543_00315,D-xylose ABC transporter ATP-binding protein	BG592_00375,D-xylose ABC transporter ATP-binding protein	BG558_00315,D-xylose ABC transporter ATP-binding protein	BG581_00375,D-xylose ABC transporter ATP-binding protein	BG611_00370,D-xylose ABC transporter ATP-binding protein	BG593_00370,D-xylose ABC transporter ATP-binding protein	BG588_00375,D-xylose ABC transporter ATP-binding protein	BG578_00370,D-xylose ABC transporter ATP-binding protein	BG603_09880,D-xylose ABC transporter ATP-binding protein	BG586_04140,D-xylose ABC transporter ATP-binding protein	BG608_00370,D-xylose ABC transporter ATP-binding protein	BG582_00370,D-xylose ABC transporter ATP-binding protein	BG609_00370,D-xylose ABC transporter ATP-binding protein	BG587_00370,D-xylose ABC transporter ATP-binding protein	BG596_00370,D-xylose ABC transporter ATP-binding protein	BG583_00370,D-xylose ABC transporter ATP-binding protein	BG604_08890,D-xylose ABC transporter ATP-binding protein	BG599_00375,D-xylose ABC transporter ATP-binding protein	BG600_00370,D-xylose ABC transporter ATP-binding protein	BG579_00370,D-xylose ABC transporter ATP-binding protein	BG590_00370,D-xylose ABC transporter ATP-binding protein	BG544_00315,D-xylose ABC transporter ATP-binding protein	BG559_00315,D-xylose ABC transporter ATP-binding protein	BG595_00370,D-xylose ABC transporter ATP-binding protein	BG606_00370,D-xylose ABC transporter ATP-binding protein	BG545_00315,D-xylose ABC transporter ATP-binding protein	BG594_00375,D-xylose ABC transporter ATP-binding protein	BG591_00370,D-xylose ABC transporter ATP-binding protein	BG610_00370,D-xylose ABC transporter ATP-binding protein	BG563_00315,D-xylose ABC transporter ATP-binding protein	BG564_00315,D-xylose ABC transporter ATP-binding protein	BG560_00315,D-xylose ABC transporter ATP-binding protein	BG546_00315,D-xylose ABC transporter ATP-binding protein	BG573_00315,D-xylose ABC transporter ATP-binding protein	BG553_00315,D-xylose ABC transporter ATP-binding protein	BG554_00315,D-xylose ABC transporter ATP-binding protein	BG555_00315,D-xylose ABC transporter ATP-binding protein	BG556_00315,D-xylose ABC transporter ATP-binding protein	BG574_00315,D-xylose ABC transporter ATP-binding protein	BG565_00315,D-xylose ABC transporter ATP-binding protein	BG566_00315,D-xylose ABC transporter ATP-binding protein	BG601_00370,D-xylose ABC transporter ATP-binding protein	BG605_00370,D-xylose ABC transporter ATP-binding protein	BG584_00370,D-xylose ABC transporter ATP-binding protein
	BG607_00380,L-fuculose phosphate aldolase	BG585_00375,L-fuculose phosphate aldolase	BG589_00375,L-fuculose phosphate aldolase	BG602_00380,L-fuculose phosphate aldolase	BG580_00380,L-fuculose phosphate aldolase	BG543_00320,L-fuculose phosphate aldolase	BG592_00380,L-fuculose phosphate aldolase	BG558_00320,L-fuculose phosphate aldolase	BG581_00380,L-fuculose phosphate aldolase	BG611_00375,L-fuculose phosphate aldolase	BG593_00375,L-fuculose phosphate aldolase	BG588_00380,L-fuculose phosphate aldolase	BG578_00375,L-fuculose phosphate aldolase	BG603_09875,L-fuculose phosphate aldolase	BG586_04135,L-fuculose phosphate aldolase	BG608_00375,L-fuculose phosphate aldolase	BG582_00375,L-fuculose phosphate aldolase	BG609_00375,L-fuculose phosphate aldolase	BG587_00375,L-fuculose phosphate aldolase	BG596_00375,L-fuculose phosphate aldolase	BG583_00375,L-fuculose phosphate aldolase	BG604_08895,L-fuculose phosphate aldolase	BG599_00380,L-fuculose phosphate aldolase	BG600_00375,L-fuculose phosphate aldolase	BG579_00375,L-fuculose phosphate aldolase	BG590_00375,L-fuculose phosphate aldolase	BG544_00320,L-fuculose phosphate aldolase	BG559_00320,L-fuculose phosphate aldolase	BG595_00375,L-fuculose phosphate aldolase	BG606_00375,L-fuculose phosphate aldolase	BG545_00320,L-fuculose phosphate aldolase	BG594_00380,L-fuculose phosphate aldolase	BG591_00375,L-fuculose phosphate aldolase	BG610_00375,L-fuculose phosphate aldolase	BG563_00320,L-fuculose phosphate aldolase	BG564_00320,L-fuculose phosphate aldolase	BG560_00320,L-fuculose phosphate aldolase	BG546_00320,L-fuculose phosphate aldolase	BG573_00320,L-fuculose phosphate aldolase	BG553_00320,L-fuculose phosphate aldolase	BG554_00320,L-fuculose phosphate aldolase	BG555_00320,L-fuculose phosphate aldolase	BG556_00320,L-fuculose phosphate aldolase	BG574_00320,L-fuculose phosphate aldolase	BG565_00320,L-fuculose phosphate aldolase	BG566_00320,L-fuculose phosphate aldolase	BG601_00375,L-fuculose phosphate aldolase	BG605_00375,L-fuculose phosphate aldolase	BG584_00375,L-fuculose phosphate aldolase
	BG607_00385,fucose isomerase	BG585_00380,fucose isomerase	BG589_00380,fucose isomerase	BG602_00385,fucose isomerase	BG580_00385,fucose isomerase	BG543_00325,fucose isomerase	BG592_00385,fucose isomerase	BG558_00325,fucose isomerase	BG581_00385,fucose isomerase	BG611_00380,fucose isomerase	BG593_00380,fucose isomerase	BG588_00385,fucose isomerase	BG578_00380,fucose isomerase	BG603_09870,fucose isomerase	BG586_04130,fucose isomerase	BG608_00380,fucose isomerase	BG582_00380,fucose isomerase	BG609_00380,fucose isomerase	BG587_00380,fucose isomerase	BG596_00380,fucose isomerase	BG583_00380,fucose isomerase	BG604_08900,fucose isomerase	BG599_00385,fucose isomerase	BG600_00380,fucose isomerase	BG579_00380,fucose isomerase	BG590_00380,fucose isomerase	BG544_00325,fucose isomerase	BG559_00325,fucose isomerase	BG595_00380,fucose isomerase	BG606_00380,fucose isomerase	BG545_00325,fucose isomerase	BG594_00385,fucose isomerase	BG591_00380,fucose isomerase	BG610_00380,fucose isomerase	BG563_00325,fucose isomerase	BG564_00325,fucose isomerase	BG560_00325,fucose isomerase	BG546_00325,fucose isomerase	BG573_00325,fucose isomerase	BG553_00325,fucose isomerase	BG554_00325,fucose isomerase	BG555_00325,fucose isomerase	BG556_00325,fucose isomerase	BG574_00325,fucose isomerase	BG565_00325,fucose isomerase	BG566_00325,fucose isomerase	BG601_00380,fucose isomerase	BG605_00380,fucose isomerase	BG584_00380,fucose isomerase
	BG607_00390,L-fuculokinase	BG585_00385,L-fuculokinase	BG589_00385,L-fuculokinase	BG602_00390,L-fuculokinase	BG580_00390,L-fuculokinase	BG543_00330,L-fuculokinase	BG592_00390,L-fuculokinase	BG558_00330,L-fuculokinase	BG581_00390,L-fuculokinase	BG611_00385,L-fuculokinase	BG593_00385,L-fuculokinase	BG588_00390,L-fuculokinase	BG578_00385,L-fuculokinase	BG603_09865,L-fuculokinase	BG586_04125,L-fuculokinase	BG608_00385,L-fuculokinase	BG582_00385,L-fuculokinase	BG609_00385,L-fuculokinase	BG587_00385,L-fuculokinase	BG596_00385,L-fuculokinase	BG583_00385,L-fuculokinase	BG604_08905,L-fuculokinase	BG599_00390,L-fuculokinase	BG600_00385,L-fuculokinase	BG579_00385,L-fuculokinase	BG590_00385,L-fuculokinase	BG544_00330,L-fuculokinase	BG559_00330,L-fuculokinase	BG595_00385,L-fuculokinase	BG606_00385,L-fuculokinase	BG545_00330,L-fuculokinase	BG594_00390,L-fuculokinase	BG591_00385,L-fuculokinase	BG610_00385,L-fuculokinase	BG563_00330,L-fuculokinase	BG564_00330,L-fuculokinase	BG560_00330,L-fuculokinase	BG546_00330,L-fuculokinase	BG573_00330,L-fuculokinase	BG553_00330,L-fuculokinase	BG554_00330,L-fuculokinase	BG555_00330,L-fuculokinase	BG556_00330,L-fuculokinase	BG574_00330,L-fuculokinase	BG565_00330,L-fuculokinase	BG566_00330,L-fuculokinase	BG601_00385,L-fuculokinase	BG605_00385,L-fuculokinase	Ortholog not found
	BG607_00395,L-fucose isomerase	BG585_00390,L-fucose isomerase	BG589_00390,L-fucose isomerase	BG602_00395,L-fucose isomerase	BG580_00395,L-fucose isomerase	BG543_00335,L-fucose isomerase	BG592_00395,L-fucose isomerase	BG558_00335,L-fucose isomerase	BG581_00395,L-fucose isomerase	BG611_00390,L-fucose isomerase	BG593_00390,L-fucose isomerase	BG588_00395,L-fucose isomerase	BG578_00390,L-fucose isomerase	BG603_09860,L-fucose isomerase	BG586_04120,L-fucose isomerase	BG608_00390,L-fucose isomerase	BG582_00390,L-fucose isomerase	BG609_00390,L-fucose isomerase	BG587_00390,L-fucose isomerase	BG596_00390,L-fucose isomerase	BG583_00390,L-fucose isomerase	BG604_08910,L-fucose isomerase	BG599_00395,L-fucose isomerase	BG600_00390,L-fucose isomerase	BG579_00390,L-fucose isomerase	BG590_00390,L-fucose isomerase	BG544_00335,L-fucose isomerase	BG559_00335,L-fucose isomerase	BG595_00390,L-fucose isomerase	BG606_00390,L-fucose isomerase	BG545_00335,L-fucose isomerase	BG594_00395,L-fucose isomerase	BG591_00390,L-fucose isomerase	BG610_00390,L-fucose isomerase	BG563_00335,L-fucose isomerase	BG564_00335,L-fucose isomerase	BG560_00335,L-fucose isomerase	BG546_00335,L-fucose isomerase	BG573_00335,L-fucose isomerase	BG553_00335,L-fucose isomerase	BG554_00335,L-fucose isomerase	BG555_00335,L-fucose isomerase	BG556_00335,L-fucose isomerase	BG574_00335,L-fucose isomerase	BG565_00335,L-fucose isomerase	BG566_00335,L-fucose isomerase	BG601_00390,L-fucose isomerase	BG605_00390,L-fucose isomerase	BG584_00390,L-fucose isomerase
	BG607_00400,DeoR family transcriptional regulator	BG585_00395,DeoR family transcriptional regulator	BG589_00395,DeoR family transcriptional regulator	BG602_00400,DeoR family transcriptional regulator	BG580_00400,DeoR family transcriptional regulator	BG543_00340,DeoR family transcriptional regulator	BG592_00400,DeoR family transcriptional regulator	BG558_00340,DeoR family transcriptional regulator	BG581_00400,DeoR family transcriptional regulator	BG611_00395,DeoR family transcriptional regulator	BG593_00395,DeoR family transcriptional regulator	BG588_00400,DeoR family transcriptional regulator	BG578_00395,DeoR family transcriptional regulator	BG603_09855,DeoR family transcriptional regulator	BG586_04115,DeoR family transcriptional regulator	BG608_00395,DeoR family transcriptional regulator	BG582_00395,DeoR family transcriptional regulator	BG609_00395,DeoR family transcriptional regulator	BG587_00395,DeoR family transcriptional regulator	BG596_00395,DeoR family transcriptional regulator	BG583_00395,DeoR family transcriptional regulator	BG604_08915,DeoR family transcriptional regulator	BG599_00400,DeoR family transcriptional regulator	BG600_00395,DeoR family transcriptional regulator	BG579_00395,DeoR family transcriptional regulator	BG590_00395,DeoR family transcriptional regulator	BG544_00340,DeoR family transcriptional regulator	BG559_00340,DeoR family transcriptional regulator	BG595_00395,DeoR family transcriptional regulator	BG606_00395,DeoR family transcriptional regulator	BG545_00340,DeoR family transcriptional regulator	BG594_00400,DeoR family transcriptional regulator	BG591_00395,DeoR family transcriptional regulator	BG610_00395,DeoR family transcriptional regulator	BG563_00340,DeoR family transcriptional regulator	BG564_00340,DeoR family transcriptional regulator	BG560_00340,DeoR family transcriptional regulator	BG546_00340,DeoR family transcriptional regulator	BG573_00340,DeoR family transcriptional regulator	BG553_00340,DeoR family transcriptional regulator	BG554_00340,DeoR family transcriptional regulator	BG555_00340,DeoR family transcriptional regulator	BG556_00340,DeoR family transcriptional regulator	BG574_00340,DeoR family transcriptional regulator	BG565_00340,DeoR family transcriptional regulator	BG566_00340,DeoR family transcriptional regulator	BG601_00395,DeoR family transcriptional regulator	BG605_00395,DeoR family transcriptional regulator	BG584_00395,DeoR family transcriptional regulator
	BG607_00405,TonB-dependent siderophore receptor	BG585_00400,TonB-dependent siderophore receptor	BG589_00400,TonB-dependent siderophore receptor	BG602_00405,TonB-dependent siderophore receptor	BG580_00405,TonB-dependent siderophore receptor	BG543_00345,TonB-dependent siderophore receptor	BG592_00405,TonB-dependent siderophore receptor	BG558_00345,TonB-dependent siderophore receptor	BG581_00405,TonB-dependent siderophore receptor	BG611_00400,TonB-dependent siderophore receptor	BG593_00400,TonB-dependent siderophore receptor	BG588_00405,TonB-dependent siderophore receptor	BG578_00400,TonB-dependent siderophore receptor	BG603_09850,TonB-dependent siderophore receptor	BG586_04110,TonB-dependent siderophore receptor	BG608_00400,TonB-dependent siderophore receptor	BG582_00400,TonB-dependent siderophore receptor	BG609_00400,TonB-dependent siderophore receptor	BG587_00400,TonB-dependent siderophore receptor	BG596_00400,TonB-dependent siderophore receptor	BG583_00400,TonB-dependent siderophore receptor	BG604_08920,TonB-dependent siderophore receptor	BG599_00405,TonB-dependent siderophore receptor	BG600_00400,TonB-dependent siderophore receptor	BG579_00400,TonB-dependent siderophore receptor	BG590_00400,TonB-dependent siderophore receptor	BG544_00345,TonB-dependent siderophore receptor	BG559_00345,TonB-dependent siderophore receptor	BG595_00400,TonB-dependent siderophore receptor	BG606_00400,TonB-dependent siderophore receptor	BG545_00345,TonB-dependent siderophore receptor	BG594_00405,TonB-dependent siderophore receptor	BG591_00400,TonB-dependent siderophore receptor	BG610_00400,TonB-dependent siderophore receptor	BG563_00345,TonB-dependent siderophore receptor	BG564_00345,TonB-dependent siderophore receptor	BG560_00345,TonB-dependent siderophore receptor	BG546_00345,TonB-dependent siderophore receptor	BG573_00345,TonB-dependent siderophore receptor	BG553_00345,TonB-dependent siderophore receptor	BG554_00345,TonB-dependent siderophore receptor	BG555_00345,TonB-dependent siderophore receptor	BG556_00345,TonB-dependent siderophore receptor	BG574_00345,TonB-dependent siderophore receptor	BG565_00345,TonB-dependent siderophore receptor	BG566_00345,TonB-dependent siderophore receptor	BG601_00400,TonB-dependent siderophore receptor	BG605_00400,TonB-dependent siderophore receptor	BG584_00400,TonB-dependent siderophore receptor
	BG607_00410,plasmid stabilization system protein	BG585_00405,plasmid stabilization system protein	BG589_00405,plasmid stabilization system protein	BG602_00410,plasmid stabilization system protein	BG580_00410,plasmid stabilization system protein	BG543_00350,plasmid stabilization system protein	BG592_00410,plasmid stabilization system protein	BG558_00350,plasmid stabilization system protein	BG581_00410,plasmid stabilization system protein	BG611_00405,plasmid stabilization system protein	BG593_00405,plasmid stabilization system protein	BG588_00410,plasmid stabilization system protein	BG578_00405,plasmid stabilization system protein	BG603_09845,plasmid stabilization system protein	BG586_04105,plasmid stabilization system protein	BG608_00405,plasmid stabilization system protein	BG582_00405,plasmid stabilization system protein	BG609_00405,plasmid stabilization system protein	BG587_00405,plasmid stabilization system protein	BG596_00405,plasmid stabilization system protein	BG583_00405,plasmid stabilization system protein	BG604_08925,plasmid stabilization system protein	BG599_00410,plasmid stabilization system protein	BG600_00405,plasmid stabilization system protein	BG579_00405,plasmid stabilization system protein	BG590_00405,plasmid stabilization system protein	BG544_00350,plasmid stabilization system protein	BG559_00350,plasmid stabilization system protein	BG595_00405,plasmid stabilization system protein	BG606_00405,plasmid stabilization system protein	BG545_00350,plasmid stabilization system protein	BG594_00410,plasmid stabilization system protein	BG591_00405,plasmid stabilization system protein	BG610_00405,plasmid stabilization system protein	BG563_00350,plasmid stabilization system protein	BG564_00350,plasmid stabilization system protein	BG560_00350,plasmid stabilization system protein	BG546_00350,plasmid stabilization system protein	BG573_00350,plasmid stabilization system protein	BG553_00350,plasmid stabilization system protein	BG554_00350,plasmid stabilization system protein	BG555_00350,plasmid stabilization system protein	BG556_00350,plasmid stabilization system protein	BG574_00350,plasmid stabilization system protein	BG565_00350,plasmid stabilization system protein	BG566_00350,plasmid stabilization system protein	BG601_00405,plasmid stabilization system protein	BG605_00405,plasmid stabilization system protein	BG584_00405,plasmid stabilization system protein
	BG607_00415,hypothetical protein	BG585_00410,hypothetical protein	BG589_00410,hypothetical protein	BG602_00415,hypothetical protein	BG580_00415,hypothetical protein	BG543_00355,hypothetical protein	BG592_00415,hypothetical protein	BG558_00355,hypothetical protein	BG581_00415,hypothetical protein	BG611_00410,hypothetical protein	BG593_00410,hypothetical protein	BG588_00415,hypothetical protein	BG578_00410,hypothetical protein	BG603_09840,hypothetical protein	BG586_04100,hypothetical protein	BG608_00410,hypothetical protein	BG582_00410,hypothetical protein	BG609_00410,hypothetical protein	BG587_00410,hypothetical protein	BG596_00410,hypothetical protein	BG583_00410,hypothetical protein	BG604_08930,hypothetical protein	BG599_00415,hypothetical protein	BG600_00410,hypothetical protein	BG579_00410,hypothetical protein	BG590_00410,hypothetical protein	BG544_00355,hypothetical protein	BG559_00355,hypothetical protein	BG595_00410,hypothetical protein	BG606_00410,hypothetical protein	BG545_00355,hypothetical protein	BG594_00415,hypothetical protein	BG591_00410,hypothetical protein	BG610_00410,hypothetical protein	BG563_00355,hypothetical protein	BG564_00355,hypothetical protein	BG560_00355,hypothetical protein	BG546_00355,hypothetical protein	BG573_00355,hypothetical protein	BG553_00355,hypothetical protein	BG554_00355,hypothetical protein	BG555_00355,hypothetical protein	BG556_00355,hypothetical protein	BG574_00355,hypothetical protein	BG565_00355,hypothetical protein	BG566_00355,hypothetical protein	BG601_00410,hypothetical protein	BG605_00410,hypothetical protein	BG584_00410,hypothetical protein
	BG607_00420,phosphoribosylformylglycinamidine synthase	BG585_00415,phosphoribosylformylglycinamidine synthase	BG589_00415,phosphoribosylformylglycinamidine synthase	BG602_00420,phosphoribosylformylglycinamidine synthase	BG580_00420,phosphoribosylformylglycinamidine synthase	BG543_00360,phosphoribosylformylglycinamidine synthase	BG592_00420,phosphoribosylformylglycinamidine synthase	BG558_00360,phosphoribosylformylglycinamidine synthase	BG581_00420,phosphoribosylformylglycinamidine synthase	BG611_00415,phosphoribosylformylglycinamidine synthase	BG593_00415,phosphoribosylformylglycinamidine synthase	BG588_00420,phosphoribosylformylglycinamidine synthase	BG578_00415,phosphoribosylformylglycinamidine synthase	BG603_09835,phosphoribosylformylglycinamidine synthase	BG586_04095,phosphoribosylformylglycinamidine synthase	BG608_00415,phosphoribosylformylglycinamidine synthase	BG582_00415,phosphoribosylformylglycinamidine synthase	BG609_00415,phosphoribosylformylglycinamidine synthase	BG587_00415,phosphoribosylformylglycinamidine synthase	BG596_00415,phosphoribosylformylglycinamidine synthase	BG583_00415,phosphoribosylformylglycinamidine synthase	BG604_08935,phosphoribosylformylglycinamidine synthase	BG599_00420,phosphoribosylformylglycinamidine synthase	BG600_00415,phosphoribosylformylglycinamidine synthase	BG579_00415,phosphoribosylformylglycinamidine synthase	BG590_00415,phosphoribosylformylglycinamidine synthase	BG544_00360,phosphoribosylformylglycinamidine synthase	BG559_00360,phosphoribosylformylglycinamidine synthase	BG595_00415,phosphoribosylformylglycinamidine synthase	BG606_00415,phosphoribosylformylglycinamidine synthase	BG545_00360,phosphoribosylformylglycinamidine synthase	BG594_00420,phosphoribosylformylglycinamidine synthase	BG591_00415,phosphoribosylformylglycinamidine synthase	BG610_00415,phosphoribosylformylglycinamidine synthase	BG563_00360,phosphoribosylformylglycinamidine synthase	BG564_00360,phosphoribosylformylglycinamidine synthase	BG560_00360,phosphoribosylformylglycinamidine synthase	BG546_00360,phosphoribosylformylglycinamidine synthase	BG573_00360,phosphoribosylformylglycinamidine synthase	BG553_00360,phosphoribosylformylglycinamidine synthase	BG554_00360,phosphoribosylformylglycinamidine synthase	BG555_00360,phosphoribosylformylglycinamidine synthase	BG556_00360,phosphoribosylformylglycinamidine synthase	BG574_00360,phosphoribosylformylglycinamidine synthase	BG565_00360,phosphoribosylformylglycinamidine synthase	BG566_00360,phosphoribosylformylglycinamidine synthase	BG601_00415,phosphoribosylformylglycinamidine synthase	BG605_00415,phosphoribosylformylglycinamidine synthase	BG584_00415,phosphoribosylformylglycinamidine synthase
	BG607_00425,TonB-dependent receptor	BG585_00420,TonB-dependent receptor	BG589_00420,TonB-dependent receptor	BG602_00425,TonB-dependent receptor	BG580_00425,TonB-dependent receptor	BG543_00365,TonB-dependent receptor	BG592_00425,TonB-dependent receptor	BG558_00365,TonB-dependent receptor	BG581_00425,TonB-dependent receptor	BG611_00420,TonB-dependent receptor	BG593_00420,TonB-dependent receptor	BG588_00425,TonB-dependent receptor	BG578_00420,TonB-dependent receptor	BG603_09830,TonB-dependent receptor	BG586_04090,TonB-dependent receptor	BG608_00420,TonB-dependent receptor	BG582_00420,TonB-dependent receptor	BG609_00420,TonB-dependent receptor	BG587_00420,TonB-dependent receptor	BG596_00420,TonB-dependent receptor	BG583_00420,TonB-dependent receptor	BG604_08940,TonB-dependent receptor	BG599_00425,TonB-dependent receptor	BG600_00420,TonB-dependent receptor	BG579_00420,TonB-dependent receptor	BG590_00420,TonB-dependent receptor	BG544_00365,TonB-dependent receptor	BG559_00365,TonB-dependent receptor	BG595_00420,TonB-dependent receptor	BG606_00420,TonB-dependent receptor	BG545_00365,TonB-dependent receptor	BG594_00425,TonB-dependent receptor	BG591_00420,TonB-dependent receptor	BG610_00420,TonB-dependent receptor	BG563_00365,TonB-dependent receptor	BG564_00365,TonB-dependent receptor	BG560_00365,TonB-dependent receptor	BG546_00365,TonB-dependent receptor	BG573_00365,TonB-dependent receptor	BG553_00365,TonB-dependent receptor	BG554_00365,TonB-dependent receptor	BG555_00365,TonB-dependent receptor	BG556_00365,TonB-dependent receptor	BG574_00365,TonB-dependent receptor	BG565_00365,TonB-dependent receptor	BG566_00365,TonB-dependent receptor	BG601_00420,TonB-dependent receptor	BG605_00420,TonB-dependent receptor	BG584_00420,TonB-dependent receptor
	BG607_00430,TonB-dependent receptor	BG585_00425,TonB-dependent receptor	Ortholog not found	BG602_00430,TonB-dependent receptor	BG580_00430,TonB-dependent receptor	BG543_00370,TonB-dependent receptor	BG592_00430,TonB-dependent receptor	BG558_00370,TonB-dependent receptor	BG581_00430,TonB-dependent receptor	BG611_00425,TonB-dependent receptor	BG593_00425,TonB-dependent receptor	BG588_00430,TonB-dependent receptor	BG578_00425,TonB-dependent receptor	BG603_09825,TonB-dependent receptor	BG586_04085,TonB-dependent receptor	BG608_00425,TonB-dependent receptor	BG582_00425,TonB-dependent receptor	BG609_00425,TonB-dependent receptor	BG587_00425,TonB-dependent receptor	BG596_00425,TonB-dependent receptor	BG583_00425,TonB-dependent receptor	BG604_08945,TonB-dependent receptor	BG599_00430,TonB-dependent receptor	BG600_00425,TonB-dependent receptor	BG579_00425,TonB-dependent receptor	BG590_00425,TonB-dependent receptor	BG544_00370,TonB-dependent receptor	BG559_00370,TonB-dependent receptor	BG595_00425,TonB-dependent receptor	BG606_00425,TonB-dependent receptor	BG545_00370,TonB-dependent receptor	BG594_00430,TonB-dependent receptor	BG591_00425,TonB-dependent receptor	BG610_00425,TonB-dependent receptor	BG563_00370,TonB-dependent receptor	BG564_00370,TonB-dependent receptor	BG560_00370,TonB-dependent receptor	BG546_00370,TonB-dependent receptor	BG573_00370,TonB-dependent receptor	BG553_00370,TonB-dependent receptor	BG554_00370,TonB-dependent receptor	BG555_00370,TonB-dependent receptor	BG556_00370,TonB-dependent receptor	BG574_00370,TonB-dependent receptor	BG565_00370,TonB-dependent receptor	BG566_00370,TonB-dependent receptor	BG601_00425,TonB-dependent receptor	BG605_00425,TonB-dependent receptor	BG584_00425,TonB-dependent receptor
	BG607_00435,transferrin-binding protein	BG585_00430,transferrin-binding protein	BG589_00430,transferrin-binding protein	BG602_00435,transferrin-binding protein	BG580_00435,transferrin-binding protein	BG543_00375,transferrin-binding protein	BG592_00435,transferrin-binding protein	BG558_00375,transferrin-binding protein	BG581_00435,transferrin-binding protein	BG611_00430,transferrin-binding protein	BG593_00430,transferrin-binding protein	BG588_00435,transferrin-binding protein	BG578_00430,transferrin-binding protein	BG603_09820,transferrin-binding protein	BG586_04080,transferrin-binding protein	BG608_00430,transferrin-binding protein	BG582_00430,transferrin-binding protein	BG609_00430,transferrin-binding protein	BG587_00430,transferrin-binding protein	BG596_00430,transferrin-binding protein	BG583_00430,transferrin-binding protein	BG604_08950,transferrin-binding protein	BG599_00435,transferrin-binding protein	BG600_00430,transferrin-binding protein	BG579_00430,transferrin-binding protein	BG590_00430,transferrin-binding protein	Ortholog not found	BG559_00375,transferrin-binding protein	BG595_00430,transferrin-binding protein	BG606_00430,transferrin-binding protein	BG545_00375,transferrin-binding protein	BG594_00435,transferrin-binding protein	BG591_00430,transferrin-binding protein	BG610_00430,transferrin-binding protein	BG563_00375,transferrin-binding protein	BG564_00375,transferrin-binding protein	BG560_00375,transferrin-binding protein	BG546_00375,transferrin-binding protein	BG573_00375,transferrin-binding protein	BG553_00375,transferrin-binding protein	BG554_00375,transferrin-binding protein	BG555_00375,transferrin-binding protein	BG556_00375,transferrin-binding protein	BG574_00375,transferrin-binding protein	BG565_00375,transferrin-binding protein	BG566_00375,transferrin-binding protein	BG601_00430,transferrin-binding protein	BG605_00430,transferrin-binding protein	BG584_00430,transferrin-binding protein
	BG607_00440,transposase	BG585_00435,transposase	BG589_00435,transposase	BG602_00440,transposase	BG580_00440,transposase	BG543_00380,transposase	BG592_00440,transposase	BG558_00380,transposase	BG581_00440,transposase	BG611_00435,transposase	BG593_00435,transposase	BG588_00440,transposase	BG578_00435,transposase	BG603_09815,transposase	BG586_04075,transposase	BG608_00435,transposase	BG582_00435,transposase	BG609_00435,transposase	BG587_00435,transposase	BG596_00435,transposase	BG583_00435,transposase	BG604_08955,transposase	BG599_00440,transposase	BG600_00435,transposase	BG579_00435,transposase	BG590_00435,transposase	BG544_00380,transposase	BG559_00380,transposase	BG595_00435,transposase	BG606_00435,transposase	BG545_00380,transposase	BG594_00440,transposase	BG591_00435,transposase	BG610_00435,transposase	BG563_00380,transposase	BG564_00380,transposase	BG560_00380,transposase	BG546_00380,transposase	BG573_00380,transposase	BG553_00380,transposase	BG554_00380,transposase	BG555_00380,transposase	BG556_00380,transposase	BG574_00380,transposase	BG565_00380,transposase	BG566_00380,transposase	BG601_00435,transposase	BG605_00435,transposase	BG584_00435,transposase
	BG607_00445,hypothetical protein	BG585_00440,hypothetical protein	BG589_00440,hypothetical protein	BG602_00445,hypothetical protein	BG580_00445,hypothetical protein	BG543_00385,hypothetical protein	BG592_00445,hypothetical protein	BG558_00385,hypothetical protein	BG581_00445,hypothetical protein	BG611_00440,hypothetical protein	BG593_00440,hypothetical protein	BG588_00445,hypothetical protein	BG578_00440,hypothetical protein	BG603_09810,hypothetical protein	BG586_04070,hypothetical protein	BG608_00440,hypothetical protein	BG582_00440,hypothetical protein	BG609_00440,hypothetical protein	BG587_00440,hypothetical protein	BG596_00440,hypothetical protein	BG583_00440,hypothetical protein	BG604_08960,hypothetical protein	BG599_00445,hypothetical protein	BG600_00440,hypothetical protein	BG579_00440,hypothetical protein	BG590_00440,hypothetical protein	BG544_00385,hypothetical protein	BG559_00385,hypothetical protein	BG595_00440,hypothetical protein	BG606_00440,hypothetical protein	BG545_00385,hypothetical protein	BG594_00445,hypothetical protein	BG591_00440,hypothetical protein	BG610_00440,hypothetical protein	BG563_00385,hypothetical protein	BG564_00385,hypothetical protein	BG560_00385,hypothetical protein	BG546_00385,hypothetical protein	BG573_00385,hypothetical protein	BG553_00385,hypothetical protein	BG554_00385,hypothetical protein	BG555_00385,hypothetical protein	BG556_00385,hypothetical protein	BG574_00385,hypothetical protein	BG565_00385,hypothetical protein	BG566_00385,hypothetical protein	BG601_00440,hypothetical protein	BG605_00440,hypothetical protein	BG584_00440,hypothetical protein
	BG607_00450,IS1595 family transposase	BG585_00445,IS1595 family transposase	BG589_00445,IS1595 family transposase	BG602_00450,IS1595 family transposase	BG580_00450,IS1595 family transposase	Ortholog not found	BG592_00450,IS1595 family transposase	Ortholog not found	BG581_00450,IS1595 family transposase	BG611_00445,IS1595 family transposase	BG593_00445,IS1595 family transposase	BG588_00450,IS1595 family transposase	BG578_00445,IS1595 family transposase	BG603_09805,IS1595 family transposase	BG586_04065,IS1595 family transposase	BG608_00445,IS1595 family transposase	BG582_00445,IS1595 family transposase	BG609_00445,IS1595 family transposase	BG587_00445,IS1595 family transposase	BG596_00445,IS1595 family transposase	BG583_00445,IS1595 family transposase	BG604_08965,IS1595 family transposase	BG599_00450,IS1595 family transposase	BG600_00445,IS1595 family transposase	BG579_00445,IS1595 family transposase	BG590_00445,IS1595 family transposase	Ortholog not found	Ortholog not found	BG595_00445,IS1595 family transposase	BG606_00445,IS1595 family transposase	Ortholog not found	BG594_00450,IS1595 family transposase	BG591_00445,IS1595 family transposase	BG610_00445,IS1595 family transposase	Ortholog not found	Ortholog not found	Ortholog not found	Ortholog not found	Ortholog not found	Ortholog not found	Ortholog not found	Ortholog not found	Ortholog not found	Ortholog not found	Ortholog not found	Ortholog not found	BG601_00445,IS1595 family transposase	BG605_00445,IS1595 family transposase	BG584_00445,IS1595 family transposase
	BG607_00455,sulfoxide reductase heme-binding subunit YedZ	BG585_00450,sulfoxide reductase heme-binding subunit YedZ	BG589_00450,sulfoxide reductase heme-binding subunit YedZ	BG602_00455,sulfoxide reductase heme-binding subunit YedZ	BG580_00455,sulfoxide reductase heme-binding subunit YedZ	BG543_00415,sulfoxide reductase heme-binding subunit YedZ	BG592_00455,sulfoxide reductase heme-binding subunit YedZ	BG558_00415,sulfoxide reductase heme-binding subunit YedZ	BG581_00455,sulfoxide reductase heme-binding subunit YedZ	BG611_00450,sulfoxide reductase heme-binding subunit YedZ	BG593_00450,sulfoxide reductase heme-binding subunit YedZ	BG588_00455,sulfoxide reductase heme-binding subunit YedZ	BG578_00450,sulfoxide reductase heme-binding subunit YedZ	BG603_09800,sulfoxide reductase heme-binding subunit YedZ	BG586_04060,sulfoxide reductase heme-binding subunit YedZ	BG608_00450,sulfoxide reductase heme-binding subunit YedZ	BG582_00450,sulfoxide reductase heme-binding subunit YedZ	BG609_00450,sulfoxide reductase heme-binding subunit YedZ	BG587_00450,sulfoxide reductase heme-binding subunit YedZ	BG596_00450,sulfoxide reductase heme-binding subunit YedZ	BG583_00450,sulfoxide reductase heme-binding subunit YedZ	BG604_08970,sulfoxide reductase heme-binding subunit YedZ	BG599_00455,sulfoxide reductase heme-binding subunit YedZ	BG600_00450,sulfoxide reductase heme-binding subunit YedZ	BG579_00450,sulfoxide reductase heme-binding subunit YedZ	BG590_00450,sulfoxide reductase heme-binding subunit YedZ	BG544_00415,sulfoxide reductase heme-binding subunit YedZ	BG559_00415,sulfoxide reductase heme-binding subunit YedZ	BG595_00450,sulfoxide reductase heme-binding subunit YedZ	BG606_00450,sulfoxide reductase heme-binding subunit YedZ	BG545_00415,sulfoxide reductase heme-binding subunit YedZ	BG594_00455,sulfoxide reductase heme-binding subunit YedZ	BG591_00450,sulfoxide reductase heme-binding subunit YedZ	BG610_00450,sulfoxide reductase heme-binding subunit YedZ	BG563_00415,sulfoxide reductase heme-binding subunit YedZ	BG564_00415,sulfoxide reductase heme-binding subunit YedZ	BG560_00415,sulfoxide reductase heme-binding subunit YedZ	BG546_00415,sulfoxide reductase heme-binding subunit YedZ	BG573_00415,sulfoxide reductase heme-binding subunit YedZ	BG553_00415,sulfoxide reductase heme-binding subunit YedZ	BG554_00415,sulfoxide reductase heme-binding subunit YedZ	BG555_00415,sulfoxide reductase heme-binding subunit YedZ	BG556_00415,sulfoxide reductase heme-binding subunit YedZ	BG574_00415,sulfoxide reductase heme-binding subunit YedZ	BG565_00415,sulfoxide reductase heme-binding subunit YedZ	BG566_00415,sulfoxide reductase heme-binding subunit YedZ	BG601_00450,sulfoxide reductase heme-binding subunit YedZ	BG605_00450,sulfoxide reductase heme-binding subunit YedZ	BG584_00450,sulfoxide reductase heme-binding subunit YedZ
	BG607_00460,mononuclear molybdenum enzyme YedY	BG585_00455,mononuclear molybdenum enzyme YedY	BG589_00455,mononuclear molybdenum enzyme YedY	BG602_00460,mononuclear molybdenum enzyme YedY	BG580_00460,mononuclear molybdenum enzyme YedY	BG543_00420,mononuclear molybdenum enzyme YedY	BG592_00460,mononuclear molybdenum enzyme YedY	BG558_00420,mononuclear molybdenum enzyme YedY	BG581_00460,mononuclear molybdenum enzyme YedY	BG611_00455,mononuclear molybdenum enzyme YedY	BG593_00455,mononuclear molybdenum enzyme YedY	BG588_00460,mononuclear molybdenum enzyme YedY	BG578_00455,mononuclear molybdenum enzyme YedY	BG603_09795,mononuclear molybdenum enzyme YedY	BG586_04055,mononuclear molybdenum enzyme YedY	BG608_00455,mononuclear molybdenum enzyme YedY	BG582_00455,mononuclear molybdenum enzyme YedY	BG609_00455,mononuclear molybdenum enzyme YedY	BG587_00455,mononuclear molybdenum enzyme YedY	BG596_00455,mononuclear molybdenum enzyme YedY	BG583_00455,mononuclear molybdenum enzyme YedY	BG604_08975,mononuclear molybdenum enzyme YedY	BG599_00460,mononuclear molybdenum enzyme YedY	BG600_00455,mononuclear molybdenum enzyme YedY	BG579_00455,mononuclear molybdenum enzyme YedY	BG590_00455,mononuclear molybdenum enzyme YedY	BG544_00420,mononuclear molybdenum enzyme YedY	BG559_00420,mononuclear molybdenum enzyme YedY	BG595_00455,mononuclear molybdenum enzyme YedY	BG606_00455,mononuclear molybdenum enzyme YedY	BG545_00420,mononuclear molybdenum enzyme YedY	BG594_00460,mononuclear molybdenum enzyme YedY	BG591_00455,mononuclear molybdenum enzyme YedY	BG610_00455,mononuclear molybdenum enzyme YedY	BG563_00420,mononuclear molybdenum enzyme YedY	BG564_00420,mononuclear molybdenum enzyme YedY	BG560_00420,mononuclear molybdenum enzyme YedY	BG546_00420,mononuclear molybdenum enzyme YedY	BG573_00420,mononuclear molybdenum enzyme YedY	BG553_00420,mononuclear molybdenum enzyme YedY	BG554_00420,mononuclear molybdenum enzyme YedY	BG555_00420,mononuclear molybdenum enzyme YedY	BG556_00420,mononuclear molybdenum enzyme YedY	BG574_00420,mononuclear molybdenum enzyme YedY	BG565_00420,mononuclear molybdenum enzyme YedY	BG566_00420,mononuclear molybdenum enzyme YedY	BG601_00455,mononuclear molybdenum enzyme YedY	BG605_00455,mononuclear molybdenum enzyme YedY	BG584_00455,mononuclear molybdenum enzyme YedY
	BG607_00465,RNA polymerase subunit sigma	BG585_00460,RNA polymerase subunit sigma	BG589_00460,RNA polymerase subunit sigma	BG602_00465,RNA polymerase subunit sigma	BG580_00465,RNA polymerase subunit sigma	BG543_00425,RNA polymerase subunit sigma	BG592_00465,RNA polymerase subunit sigma	BG558_00425,RNA polymerase subunit sigma	BG581_00465,RNA polymerase subunit sigma	BG611_00460,RNA polymerase subunit sigma	BG593_00460,RNA polymerase subunit sigma	BG588_00465,RNA polymerase subunit sigma	BG578_00460,RNA polymerase subunit sigma	BG603_09790,RNA polymerase subunit sigma	BG586_04050,RNA polymerase subunit sigma	BG608_00460,RNA polymerase subunit sigma	BG582_00460,RNA polymerase subunit sigma	BG609_00460,RNA polymerase subunit sigma	BG587_00460,RNA polymerase subunit sigma	BG596_00460,RNA polymerase subunit sigma	BG583_00460,RNA polymerase subunit sigma	BG604_08980,RNA polymerase subunit sigma	BG599_00465,RNA polymerase subunit sigma	BG600_00460,RNA polymerase subunit sigma	BG579_00460,RNA polymerase subunit sigma	BG590_00460,RNA polymerase subunit sigma	BG544_00425,RNA polymerase subunit sigma	BG559_00425,RNA polymerase subunit sigma	BG595_00460,RNA polymerase subunit sigma	BG606_00460,RNA polymerase subunit sigma	BG545_00425,RNA polymerase subunit sigma	BG594_00465,RNA polymerase subunit sigma	BG591_00460,RNA polymerase subunit sigma	BG610_00460,RNA polymerase subunit sigma	BG563_00425,RNA polymerase subunit sigma	BG564_00425,RNA polymerase subunit sigma	BG560_00425,RNA polymerase subunit sigma	BG546_00425,RNA polymerase subunit sigma	BG573_00425,RNA polymerase subunit sigma	BG553_00425,RNA polymerase subunit sigma	BG554_00425,RNA polymerase subunit sigma	BG555_00425,RNA polymerase subunit sigma	BG556_00425,RNA polymerase subunit sigma	BG574_00425,RNA polymerase subunit sigma	BG565_00425,RNA polymerase subunit sigma	BG566_00425,RNA polymerase subunit sigma	BG601_00460,RNA polymerase subunit sigma	BG605_00460,RNA polymerase subunit sigma	BG584_00460,RNA polymerase subunit sigma
	BG607_00470,hypothetical protein	BG585_00465,hypothetical protein	BG589_00465,hypothetical protein	BG602_00470,hypothetical protein	BG580_00470,hypothetical protein	BG543_00430,hypothetical protein	BG592_00470,hypothetical protein	BG558_00430,hypothetical protein	BG581_00470,hypothetical protein	BG611_00465,hypothetical protein	BG593_00465,hypothetical protein	BG588_00470,hypothetical protein	BG578_00465,hypothetical protein	BG603_09785,hypothetical protein	BG586_04045,hypothetical protein	BG608_00465,hypothetical protein	BG582_00465,hypothetical protein	BG609_00465,hypothetical protein	BG587_00465,hypothetical protein	BG596_00465,hypothetical protein	BG583_00465,hypothetical protein	BG604_08985,hypothetical protein	BG599_00470,hypothetical protein	BG600_00465,hypothetical protein	BG579_00465,hypothetical protein	BG590_00465,hypothetical protein	BG544_00430,hypothetical protein	BG559_00430,hypothetical protein	BG595_00465,hypothetical protein	BG606_00465,hypothetical protein	BG545_00430,hypothetical protein	BG594_00470,hypothetical protein	BG591_00465,hypothetical protein	BG610_00465,hypothetical protein	BG563_00430,hypothetical protein	BG564_00430,hypothetical protein	BG560_00430,hypothetical protein	BG546_00430,hypothetical protein	BG573_00430,hypothetical protein	BG553_00430,hypothetical protein	BG554_00430,hypothetical protein	BG555_00430,hypothetical protein	BG556_00430,hypothetical protein	BG574_00430,hypothetical protein	BG565_00430,hypothetical protein	BG566_00430,hypothetical protein	BG601_00465,hypothetical protein	BG605_00465,hypothetical protein	BG584_00465,hypothetical protein
	BG607_00475,hypothetical protein	BG585_00470,hypothetical protein	BG589_00470,hypothetical protein	BG602_00475,hypothetical protein	BG580_00475,hypothetical protein	BG543_00435,hypothetical protein	BG592_00475,hypothetical protein	BG558_00435,hypothetical protein	BG581_00475,hypothetical protein	BG611_00470,hypothetical protein	BG593_00470,hypothetical protein	BG588_00475,hypothetical protein	BG578_00470,hypothetical protein	BG603_09780,hypothetical protein	BG586_04040,hypothetical protein	BG608_00470,hypothetical protein	BG582_00470,hypothetical protein	BG609_00470,hypothetical protein	BG587_00470,hypothetical protein	BG596_00470,hypothetical protein	BG583_00470,hypothetical protein	BG604_08990,hypothetical protein	BG599_00475,hypothetical protein	BG600_00470,hypothetical protein	BG579_00470,hypothetical protein	BG590_00470,hypothetical protein	BG544_00435,hypothetical protein	BG559_00435,hypothetical protein	BG595_00470,hypothetical protein	BG606_00470,hypothetical protein	BG545_00435,hypothetical protein	BG594_00475,hypothetical protein	BG591_00470,hypothetical protein	BG610_00470,hypothetical protein	BG563_00435,hypothetical protein	BG564_00435,hypothetical protein	BG560_00435,hypothetical protein	BG546_00435,hypothetical protein	BG573_00435,hypothetical protein	BG553_00435,hypothetical protein	BG554_00435,hypothetical protein	BG555_00435,hypothetical protein	BG556_00435,hypothetical protein	BG574_00435,hypothetical protein	BG565_00435,hypothetical protein	BG566_00435,hypothetical protein	BG601_00470,hypothetical protein	BG605_00470,hypothetical protein	BG584_00470,hypothetical protein
	BG607_00480,oxidoreductase	BG585_00475,oxidoreductase	BG589_00475,oxidoreductase	BG602_00480,oxidoreductase	BG580_00480,oxidoreductase	BG543_00440,oxidoreductase	BG592_00480,oxidoreductase	BG558_00440,oxidoreductase	BG581_00480,oxidoreductase	BG611_00475,oxidoreductase	BG593_00475,oxidoreductase	BG588_00480,oxidoreductase	BG578_00475,oxidoreductase	BG603_09775,oxidoreductase	BG586_04035,oxidoreductase	BG608_00475,oxidoreductase	BG582_00475,oxidoreductase	BG609_00475,oxidoreductase	BG587_00475,oxidoreductase	BG596_00475,oxidoreductase	BG583_00475,oxidoreductase	BG604_08995,oxidoreductase	BG599_00480,oxidoreductase	BG600_00475,oxidoreductase	BG579_00475,oxidoreductase	BG590_00475,oxidoreductase	BG544_00440,oxidoreductase	BG559_00440,oxidoreductase	BG595_00475,oxidoreductase	BG606_00475,oxidoreductase	BG545_00440,oxidoreductase	BG594_00480,oxidoreductase	BG591_00475,oxidoreductase	BG610_00475,oxidoreductase	BG563_00440,oxidoreductase	BG564_00440,oxidoreductase	BG560_00440,oxidoreductase	BG546_00440,oxidoreductase	BG573_00440,oxidoreductase	BG553_00440,oxidoreductase	BG554_00440,oxidoreductase	BG555_00440,oxidoreductase	BG556_00440,oxidoreductase	BG574_00440,oxidoreductase	BG565_00440,oxidoreductase	BG566_00440,oxidoreductase	BG601_00475,oxidoreductase	BG605_00475,oxidoreductase	BG584_00475,oxidoreductase
	BG607_00485,hypothetical protein	BG585_00480,hypothetical protein	BG589_00480,hypothetical protein	BG602_00485,hypothetical protein	BG580_00485,hypothetical protein	BG543_00445,hypothetical protein	BG592_00485,hypothetical protein	BG558_00445,hypothetical protein	BG581_00485,hypothetical protein	BG611_00480,hypothetical protein	BG593_00480,hypothetical protein	BG588_00485,hypothetical protein	BG578_00480,hypothetical protein	BG603_09770,hypothetical protein	BG586_04030,hypothetical protein	BG608_00480,hypothetical protein	BG582_00480,hypothetical protein	BG609_00480,hypothetical protein	BG587_00480,hypothetical protein	BG596_00480,hypothetical protein	BG583_00480,hypothetical protein	BG604_09000,hypothetical protein	BG599_00485,hypothetical protein	BG600_00480,hypothetical protein	BG579_00480,hypothetical protein	BG590_00480,hypothetical protein	BG544_00445,hypothetical protein	BG559_00445,hypothetical protein	BG595_00480,hypothetical protein	BG606_00480,hypothetical protein	BG545_00445,hypothetical protein	BG594_00485,hypothetical protein	BG591_00480,hypothetical protein	BG610_00480,hypothetical protein	BG563_00445,hypothetical protein	BG564_00445,hypothetical protein	BG560_00445,hypothetical protein	BG546_00445,hypothetical protein	BG573_00445,hypothetical protein	BG553_00445,hypothetical protein	BG554_00445,hypothetical protein	BG555_00445,hypothetical protein	BG556_00445,hypothetical protein	BG574_00445,hypothetical protein	BG565_00445,hypothetical protein	BG566_00445,hypothetical protein	BG601_00480,hypothetical protein	BG605_00480,hypothetical protein	BG584_00480,hypothetical protein
	BG607_00490,hypothetical protein	BG585_00485,hypothetical protein	BG589_00485,hypothetical protein	BG602_00490,hypothetical protein	BG580_00490,hypothetical protein	Ortholog not found	BG592_00490,hypothetical protein	Ortholog not found	BG581_00490,hypothetical protein	BG611_00485,hypothetical protein	BG593_00485,hypothetical protein	BG588_00490,hypothetical protein	BG578_00485,hypothetical protein	BG603_09765,hypothetical protein	BG586_04025,hypothetical protein	BG608_00485,hypothetical protein	BG582_00485,hypothetical protein	BG609_00485,hypothetical protein	BG587_00485,hypothetical protein	BG596_00485,hypothetical protein	BG583_00485,hypothetical protein	BG604_09005,hypothetical protein	BG599_00490,hypothetical protein	BG600_00485,hypothetical protein	BG579_00485,hypothetical protein	BG590_00485,hypothetical protein	Ortholog not found	Ortholog not found	BG595_00485,hypothetical protein	BG606_00485,hypothetical protein	Ortholog not found	BG594_00490,hypothetical protein	BG591_00485,hypothetical protein	BG610_00485,hypothetical protein	Ortholog not found	Ortholog not found	Ortholog not found	Ortholog not found	Ortholog not found	Ortholog not found	Ortholog not found	Ortholog not found	Ortholog not found	Ortholog not found	Ortholog not found	Ortholog not found	BG601_00485,hypothetical protein	BG605_00485,hypothetical protein	BG584_00485,hypothetical protein
	BG607_00495,mercuric reductase	BG585_00490,mercuric reductase	BG589_00490,mercuric reductase	BG602_00495,mercuric reductase	BG580_00495,mercuric reductase	BG543_00455,mercuric reductase	BG592_00495,mercuric reductase	BG558_00455,mercuric reductase	BG581_00495,mercuric reductase	BG611_00490,mercuric reductase	BG593_00490,mercuric reductase	BG588_00495,mercuric reductase	BG578_00490,mercuric reductase	BG603_09760,mercuric reductase	BG586_04020,mercuric reductase	BG608_00490,mercuric reductase	BG582_00490,mercuric reductase	BG609_00490,mercuric reductase	BG587_00490,mercuric reductase	BG596_00490,mercuric reductase	BG583_00490,mercuric reductase	BG604_09010,mercuric reductase	BG599_00495,mercuric reductase	BG600_00490,mercuric reductase	BG579_00490,mercuric reductase	BG590_00490,mercuric reductase	BG544_00455,mercuric reductase	BG559_00455,mercuric reductase	BG595_00490,mercuric reductase	BG606_00490,mercuric reductase	BG545_00455,mercuric reductase	BG594_00495,mercuric reductase	BG591_00490,mercuric reductase	BG610_00490,mercuric reductase	BG563_00455,mercuric reductase	BG564_00455,mercuric reductase	BG560_00455,mercuric reductase	BG546_00455,mercuric reductase	BG573_00455,mercuric reductase	BG553_00455,mercuric reductase	BG554_00455,mercuric reductase	BG555_00455,mercuric reductase	BG556_00455,mercuric reductase	BG574_00455,mercuric reductase	BG565_00455,mercuric reductase	BG566_00455,mercuric reductase	BG601_00490,mercuric reductase	BG605_00490,mercuric reductase	BG584_00490,mercuric reductase
	BG607_00500,PTS glucitol/sorbitol transporter subunit IIC	BG585_00495,PTS glucitol/sorbitol transporter subunit IIC	BG589_00495,PTS glucitol/sorbitol transporter subunit IIC	BG602_00500,PTS glucitol/sorbitol transporter subunit IIC	BG580_00500,PTS glucitol/sorbitol transporter subunit IIC	BG543_00460,PTS glucitol/sorbitol transporter subunit IIC	BG592_00500,PTS glucitol/sorbitol transporter subunit IIC	BG558_00460,PTS glucitol/sorbitol transporter subunit IIC	BG581_00500,PTS glucitol/sorbitol transporter subunit IIC	BG611_00495,PTS glucitol/sorbitol transporter subunit IIC	BG593_00495,PTS glucitol/sorbitol transporter subunit IIC	BG588_00500,PTS glucitol/sorbitol transporter subunit IIC	BG578_00495,PTS glucitol/sorbitol transporter subunit IIC	BG603_09755,PTS glucitol/sorbitol transporter subunit IIC	BG586_04015,PTS glucitol/sorbitol transporter subunit IIC	BG608_00495,PTS glucitol/sorbitol transporter subunit IIC	BG582_00495,PTS glucitol/sorbitol transporter subunit IIC	BG609_00495,PTS glucitol/sorbitol transporter subunit IIC	BG587_00495,PTS glucitol/sorbitol transporter subunit IIC	BG596_00495,PTS glucitol/sorbitol transporter subunit IIC	BG583_00495,PTS glucitol/sorbitol transporter subunit IIC	BG604_09015,PTS glucitol/sorbitol transporter subunit IIC	BG599_00500,PTS glucitol/sorbitol transporter subunit IIC	BG600_00495,PTS glucitol/sorbitol transporter subunit IIC	BG579_00495,PTS glucitol/sorbitol transporter subunit IIC	BG590_00495,PTS glucitol/sorbitol transporter subunit IIC	BG544_00460,PTS glucitol/sorbitol transporter subunit IIC	BG559_00460,PTS glucitol/sorbitol transporter subunit IIC	BG595_00495,PTS glucitol/sorbitol transporter subunit IIC	BG606_00495,PTS glucitol/sorbitol transporter subunit IIC	BG545_00460,PTS glucitol/sorbitol transporter subunit IIC	BG594_00500,PTS glucitol/sorbitol transporter subunit IIC	BG591_00495,PTS glucitol/sorbitol transporter subunit IIC	BG610_00495,PTS glucitol/sorbitol transporter subunit IIC	BG563_00460,PTS glucitol/sorbitol transporter subunit IIC	BG564_00460,PTS glucitol/sorbitol transporter subunit IIC	BG560_00460,PTS glucitol/sorbitol transporter subunit IIC	BG546_00460,PTS glucitol/sorbitol transporter subunit IIC	BG573_00460,PTS glucitol/sorbitol transporter subunit IIC	BG553_00460,PTS glucitol/sorbitol transporter subunit IIC	BG554_00460,PTS glucitol/sorbitol transporter subunit IIC	BG555_00460,PTS glucitol/sorbitol transporter subunit IIC	BG556_00460,PTS glucitol/sorbitol transporter subunit IIC	BG574_00460,PTS glucitol/sorbitol transporter subunit IIC	BG565_00460,PTS glucitol/sorbitol transporter subunit IIC	BG566_00460,PTS glucitol/sorbitol transporter subunit IIC	BG601_00495,PTS glucitol/sorbitol transporter subunit IIC	BG605_00495,PTS glucitol/sorbitol transporter subunit IIC	BG584_00495,PTS glucitol/sorbitol transporter subunit IIC
	BG607_00505,PTS glucitol/sorbitol transporter subunit IIB	BG585_00500,PTS glucitol/sorbitol transporter subunit IIB	BG589_00500,PTS glucitol/sorbitol transporter subunit IIB	BG602_00505,PTS glucitol/sorbitol transporter subunit IIB	BG580_00505,PTS glucitol/sorbitol transporter subunit IIB	BG543_00465,PTS glucitol/sorbitol transporter subunit IIB	BG592_00505,PTS glucitol/sorbitol transporter subunit IIB	BG558_00465,PTS glucitol/sorbitol transporter subunit IIB	BG581_00505,PTS glucitol/sorbitol transporter subunit IIB	BG611_00500,PTS glucitol/sorbitol transporter subunit IIB	BG593_00500,PTS glucitol/sorbitol transporter subunit IIB	BG588_00505,PTS glucitol/sorbitol transporter subunit IIB	BG578_00500,PTS glucitol/sorbitol transporter subunit IIB	BG603_09750,PTS glucitol/sorbitol transporter subunit IIB	BG586_04010,PTS glucitol/sorbitol transporter subunit IIB	BG608_00500,PTS glucitol/sorbitol transporter subunit IIB	BG582_00500,PTS glucitol/sorbitol transporter subunit IIB	BG609_00500,PTS glucitol/sorbitol transporter subunit IIB	BG587_00500,PTS glucitol/sorbitol transporter subunit IIB	BG596_00500,PTS glucitol/sorbitol transporter subunit IIB	BG583_00500,PTS glucitol/sorbitol transporter subunit IIB	BG604_09020,PTS glucitol/sorbitol transporter subunit IIB	BG599_00505,PTS glucitol/sorbitol transporter subunit IIB	BG600_00500,PTS glucitol/sorbitol transporter subunit IIB	BG579_00500,PTS glucitol/sorbitol transporter subunit IIB	BG590_00500,PTS glucitol/sorbitol transporter subunit IIB	BG544_00465,PTS glucitol/sorbitol transporter subunit IIB	BG559_00465,PTS glucitol/sorbitol transporter subunit IIB	BG595_00500,PTS glucitol/sorbitol transporter subunit IIB	BG606_00500,PTS glucitol/sorbitol transporter subunit IIB	BG545_00465,PTS glucitol/sorbitol transporter subunit IIB	BG594_00505,PTS glucitol/sorbitol transporter subunit IIB	BG591_00500,PTS glucitol/sorbitol transporter subunit IIB	BG610_00500,PTS glucitol/sorbitol transporter subunit IIB	BG563_00465,PTS glucitol/sorbitol transporter subunit IIB	BG564_00465,PTS glucitol/sorbitol transporter subunit IIB	BG560_00465,PTS glucitol/sorbitol transporter subunit IIB	BG546_00465,PTS glucitol/sorbitol transporter subunit IIB	BG573_00465,PTS glucitol/sorbitol transporter subunit IIB	BG553_00465,PTS glucitol/sorbitol transporter subunit IIB	BG554_00465,PTS glucitol/sorbitol transporter subunit IIB	BG555_00465,PTS glucitol/sorbitol transporter subunit IIB	BG556_00465,PTS glucitol/sorbitol transporter subunit IIB	BG574_00465,PTS glucitol/sorbitol transporter subunit IIB	BG565_00465,PTS glucitol/sorbitol transporter subunit IIB	BG566_00465,PTS glucitol/sorbitol transporter subunit IIB	BG601_00500,PTS glucitol/sorbitol transporter subunit IIB	BG605_00500,PTS glucitol/sorbitol transporter subunit IIB	BG584_00500,PTS glucitol/sorbitol transporter subunit IIB
	BG607_00510,PTS glucitol/sorbitol transporter subunit IIA	BG585_00505,PTS glucitol/sorbitol transporter subunit IIA	BG589_00505,PTS glucitol/sorbitol transporter subunit IIA	BG602_00510,PTS glucitol/sorbitol transporter subunit IIA	BG580_00510,PTS glucitol/sorbitol transporter subunit IIA	BG543_00470,PTS glucitol/sorbitol transporter subunit IIA	BG592_00510,PTS glucitol/sorbitol transporter subunit IIA	BG558_00470,PTS glucitol/sorbitol transporter subunit IIA	BG581_00510,PTS glucitol/sorbitol transporter subunit IIA	BG611_00505,PTS glucitol/sorbitol transporter subunit IIA	BG593_00505,PTS glucitol/sorbitol transporter subunit IIA	BG588_00510,PTS glucitol/sorbitol transporter subunit IIA	BG578_00505,PTS glucitol/sorbitol transporter subunit IIA	BG603_09745,PTS glucitol/sorbitol transporter subunit IIA	BG586_04005,PTS glucitol/sorbitol transporter subunit IIA	BG608_00505,PTS glucitol/sorbitol transporter subunit IIA	BG582_00505,PTS glucitol/sorbitol transporter subunit IIA	BG609_00505,PTS glucitol/sorbitol transporter subunit IIA	BG587_00505,PTS glucitol/sorbitol transporter subunit IIA	BG596_00505,PTS glucitol/sorbitol transporter subunit IIA	BG583_00505,PTS glucitol/sorbitol transporter subunit IIA	BG604_09025,PTS glucitol/sorbitol transporter subunit IIA	BG599_00510,PTS glucitol/sorbitol transporter subunit IIA	BG600_00505,PTS glucitol/sorbitol transporter subunit IIA	BG579_00505,PTS glucitol/sorbitol transporter subunit IIA	BG590_00505,PTS glucitol/sorbitol transporter subunit IIA	BG544_00470,PTS glucitol/sorbitol transporter subunit IIA	BG559_00470,PTS glucitol/sorbitol transporter subunit IIA	BG595_00505,PTS glucitol/sorbitol transporter subunit IIA	BG606_00505,PTS glucitol/sorbitol transporter subunit IIA	BG545_00470,PTS glucitol/sorbitol transporter subunit IIA	BG594_00510,PTS glucitol/sorbitol transporter subunit IIA	BG591_00505,PTS glucitol/sorbitol transporter subunit IIA	BG610_00505,PTS glucitol/sorbitol transporter subunit IIA	BG563_00470,PTS glucitol/sorbitol transporter subunit IIA	BG564_00470,PTS glucitol/sorbitol transporter subunit IIA	BG560_00470,PTS glucitol/sorbitol transporter subunit IIA	BG546_00470,PTS glucitol/sorbitol transporter subunit IIA	BG573_00470,PTS glucitol/sorbitol transporter subunit IIA	BG553_00470,PTS glucitol/sorbitol transporter subunit IIA	BG554_00470,PTS glucitol/sorbitol transporter subunit IIA	BG555_00470,PTS glucitol/sorbitol transporter subunit IIA	BG556_00470,PTS glucitol/sorbitol transporter subunit IIA	BG574_00470,PTS glucitol/sorbitol transporter subunit IIA	BG565_00470,PTS glucitol/sorbitol transporter subunit IIA	BG566_00470,PTS glucitol/sorbitol transporter subunit IIA	BG601_00505,PTS glucitol/sorbitol transporter subunit IIA	BG605_00505,PTS glucitol/sorbitol transporter subunit IIA	BG584_00505,PTS glucitol/sorbitol transporter subunit IIA
	BG607_00515,sorbitol-6-phosphate 2-dehydrogenase	BG585_00510,sorbitol-6-phosphate 2-dehydrogenase	BG589_00510,sorbitol-6-phosphate 2-dehydrogenase	BG602_00515,sorbitol-6-phosphate 2-dehydrogenase	BG580_00515,sorbitol-6-phosphate 2-dehydrogenase	BG543_00475,sorbitol-6-phosphate 2-dehydrogenase	BG592_00515,sorbitol-6-phosphate 2-dehydrogenase	BG558_00475,sorbitol-6-phosphate 2-dehydrogenase	BG581_00515,sorbitol-6-phosphate 2-dehydrogenase	BG611_00510,sorbitol-6-phosphate 2-dehydrogenase	BG593_00510,sorbitol-6-phosphate 2-dehydrogenase	BG588_00515,sorbitol-6-phosphate 2-dehydrogenase	BG578_00510,sorbitol-6-phosphate 2-dehydrogenase	BG603_09740,sorbitol-6-phosphate 2-dehydrogenase	BG586_04000,sorbitol-6-phosphate 2-dehydrogenase	BG608_00510,sorbitol-6-phosphate 2-dehydrogenase	BG582_00510,sorbitol-6-phosphate 2-dehydrogenase	BG609_00510,sorbitol-6-phosphate 2-dehydrogenase	BG587_00510,sorbitol-6-phosphate 2-dehydrogenase	BG596_00510,sorbitol-6-phosphate 2-dehydrogenase	BG583_00510,sorbitol-6-phosphate 2-dehydrogenase	BG604_09030,sorbitol-6-phosphate 2-dehydrogenase	BG599_00515,sorbitol-6-phosphate 2-dehydrogenase	BG600_00510,sorbitol-6-phosphate 2-dehydrogenase	BG579_00510,sorbitol-6-phosphate 2-dehydrogenase	BG590_00510,sorbitol-6-phosphate 2-dehydrogenase	BG544_00475,sorbitol-6-phosphate 2-dehydrogenase	BG559_00475,sorbitol-6-phosphate 2-dehydrogenase	BG595_00510,sorbitol-6-phosphate 2-dehydrogenase	BG606_00510,sorbitol-6-phosphate 2-dehydrogenase	BG545_00475,sorbitol-6-phosphate 2-dehydrogenase	BG594_00515,sorbitol-6-phosphate 2-dehydrogenase	BG591_00510,sorbitol-6-phosphate 2-dehydrogenase	BG610_00510,sorbitol-6-phosphate 2-dehydrogenase	BG563_00475,sorbitol-6-phosphate 2-dehydrogenase	BG564_00475,sorbitol-6-phosphate 2-dehydrogenase	BG560_00475,sorbitol-6-phosphate 2-dehydrogenase	BG546_00475,sorbitol-6-phosphate 2-dehydrogenase	BG573_00475,sorbitol-6-phosphate 2-dehydrogenase	BG553_00475,sorbitol-6-phosphate 2-dehydrogenase	BG554_00475,sorbitol-6-phosphate 2-dehydrogenase	BG555_00475,sorbitol-6-phosphate 2-dehydrogenase	BG556_00475,sorbitol-6-phosphate 2-dehydrogenase	BG574_00475,sorbitol-6-phosphate 2-dehydrogenase	BG565_00475,sorbitol-6-phosphate 2-dehydrogenase	BG566_00475,sorbitol-6-phosphate 2-dehydrogenase	BG601_00510,sorbitol-6-phosphate 2-dehydrogenase	BG605_00510,sorbitol-6-phosphate 2-dehydrogenase	BG584_00510,sorbitol-6-phosphate 2-dehydrogenase
	BG607_00520,transcriptional regulator GutM	BG585_00515,transcriptional regulator GutM	BG589_00515,transcriptional regulator GutM	BG602_00520,transcriptional regulator GutM	BG580_00520,transcriptional regulator GutM	BG543_00480,transcriptional regulator GutM	BG592_00520,transcriptional regulator GutM	BG558_00480,transcriptional regulator GutM	BG581_00520,transcriptional regulator GutM	BG611_00515,transcriptional regulator GutM	BG593_00515,transcriptional regulator GutM	BG588_00520,transcriptional regulator GutM	BG578_00515,transcriptional regulator GutM	BG603_09735,transcriptional regulator GutM	BG586_03995,transcriptional regulator GutM	BG608_00515,transcriptional regulator GutM	BG582_00515,transcriptional regulator GutM	BG609_00515,transcriptional regulator GutM	BG587_00515,transcriptional regulator GutM	BG596_00515,transcriptional regulator GutM	BG583_00515,transcriptional regulator GutM	BG604_09035,transcriptional regulator GutM	BG599_00520,transcriptional regulator GutM	BG600_00515,transcriptional regulator GutM	BG579_00515,transcriptional regulator GutM	BG590_00515,transcriptional regulator GutM	BG544_00480,transcriptional regulator GutM	BG559_00480,transcriptional regulator GutM	BG595_00515,transcriptional regulator GutM	BG606_00515,transcriptional regulator GutM	BG545_00480,transcriptional regulator GutM	BG594_00520,transcriptional regulator GutM	BG591_00515,transcriptional regulator GutM	BG610_00515,transcriptional regulator GutM	BG563_00480,transcriptional regulator GutM	BG564_00480,transcriptional regulator GutM	BG560_00480,transcriptional regulator GutM	BG546_00480,transcriptional regulator GutM	BG573_00480,transcriptional regulator GutM	BG553_00480,transcriptional regulator GutM	BG554_00480,transcriptional regulator GutM	BG555_00480,transcriptional regulator GutM	BG556_00480,transcriptional regulator GutM	BG574_00480,transcriptional regulator GutM	BG565_00480,transcriptional regulator GutM	BG566_00480,transcriptional regulator GutM	BG601_00515,transcriptional regulator GutM	BG605_00515,transcriptional regulator GutM	BG584_00515,transcriptional regulator GutM
	BG607_00525,HAD family hydrolase	BG585_00520,HAD family hydrolase	BG589_00520,HAD family hydrolase	BG602_00525,HAD family hydrolase	BG580_00525,HAD family hydrolase	BG543_00485,HAD family hydrolase	BG592_00525,HAD family hydrolase	BG558_00485,HAD family hydrolase	BG581_00525,HAD family hydrolase	BG611_00520,HAD family hydrolase	BG593_00520,HAD family hydrolase	BG588_00525,HAD family hydrolase	BG578_00520,HAD family hydrolase	BG603_09730,HAD family hydrolase	BG586_03990,HAD family hydrolase	BG608_00520,HAD family hydrolase	BG582_00520,HAD family hydrolase	BG609_00520,HAD family hydrolase	BG587_00520,HAD family hydrolase	BG596_00520,HAD family hydrolase	BG583_00520,HAD family hydrolase	BG604_09040,HAD family hydrolase	BG599_00525,HAD family hydrolase	BG600_00520,HAD family hydrolase	BG579_00520,HAD family hydrolase	BG590_00520,HAD family hydrolase	BG544_00485,HAD family hydrolase	BG559_00485,HAD family hydrolase	BG595_00520,HAD family hydrolase	BG606_00520,HAD family hydrolase	BG545_00485,HAD family hydrolase	BG594_00525,HAD family hydrolase	BG591_00520,HAD family hydrolase	BG610_00520,HAD family hydrolase	BG563_00485,HAD family hydrolase	BG564_00485,HAD family hydrolase	BG560_00485,HAD family hydrolase	BG546_00485,HAD family hydrolase	BG573_00485,HAD family hydrolase	BG553_00485,HAD family hydrolase	BG554_00485,HAD family hydrolase	BG555_00485,HAD family hydrolase	BG556_00485,HAD family hydrolase	BG574_00485,HAD family hydrolase	BG565_00485,HAD family hydrolase	BG566_00485,HAD family hydrolase	BG601_00520,HAD family hydrolase	BG605_00520,HAD family hydrolase	BG584_00520,HAD family hydrolase
	BG607_00530,transcriptional regulator	BG585_00525,transcriptional regulator	BG589_00525,transcriptional regulator	BG602_00530,transcriptional regulator	BG580_00530,transcriptional regulator	BG543_00490,transcriptional regulator	BG592_00530,transcriptional regulator	BG558_00490,transcriptional regulator	BG581_00530,transcriptional regulator	BG611_00525,transcriptional regulator	BG593_00525,transcriptional regulator	BG588_00530,transcriptional regulator	BG578_00525,transcriptional regulator	BG603_09725,transcriptional regulator	BG586_03985,transcriptional regulator	BG608_00525,transcriptional regulator	BG582_00525,transcriptional regulator	BG609_00525,transcriptional regulator	BG587_00525,transcriptional regulator	BG596_00525,transcriptional regulator	BG583_00525,transcriptional regulator	BG604_09045,transcriptional regulator	BG599_00530,transcriptional regulator	BG600_00525,transcriptional regulator	BG579_00525,transcriptional regulator	BG590_00525,transcriptional regulator	BG544_00490,transcriptional regulator	BG559_00490,transcriptional regulator	BG595_00525,transcriptional regulator	BG606_00525,transcriptional regulator	BG545_00490,transcriptional regulator	BG594_00530,transcriptional regulator	BG591_00525,transcriptional regulator	BG610_00525,transcriptional regulator	BG563_00490,transcriptional regulator	BG564_00490,transcriptional regulator	BG560_00490,transcriptional regulator	BG546_00490,transcriptional regulator	BG573_00490,transcriptional regulator	BG553_00490,transcriptional regulator	BG554_00490,transcriptional regulator	BG555_00490,transcriptional regulator	BG556_00490,transcriptional regulator	BG574_00490,transcriptional regulator	BG565_00490,transcriptional regulator	BG566_00490,transcriptional regulator	BG601_00525,transcriptional regulator	BG605_00525,transcriptional regulator	BG584_00525,transcriptional regulator
	BG607_00535,arabinose-5-phosphate isomerase	BG585_00530,arabinose-5-phosphate isomerase	BG589_00530,arabinose-5-phosphate isomerase	BG602_00535,arabinose-5-phosphate isomerase	BG580_00535,arabinose-5-phosphate isomerase	BG543_00495,arabinose-5-phosphate isomerase	BG592_00535,arabinose-5-phosphate isomerase	BG558_00495,arabinose-5-phosphate isomerase	BG581_00535,arabinose-5-phosphate isomerase	BG611_00530,arabinose-5-phosphate isomerase	BG593_00530,arabinose-5-phosphate isomerase	BG588_00535,arabinose-5-phosphate isomerase	BG578_00530,arabinose-5-phosphate isomerase	BG603_09720,arabinose-5-phosphate isomerase	BG586_03980,arabinose-5-phosphate isomerase	BG608_00530,arabinose-5-phosphate isomerase	BG582_00530,arabinose-5-phosphate isomerase	BG609_00530,arabinose-5-phosphate isomerase	BG587_00530,arabinose-5-phosphate isomerase	BG596_00530,arabinose-5-phosphate isomerase	BG583_00530,arabinose-5-phosphate isomerase	BG604_09050,arabinose-5-phosphate isomerase	BG599_00535,arabinose-5-phosphate isomerase	BG600_00530,arabinose-5-phosphate isomerase	BG579_00530,arabinose-5-phosphate isomerase	BG590_00530,arabinose-5-phosphate isomerase	BG544_00495,arabinose-5-phosphate isomerase	BG559_00495,arabinose-5-phosphate isomerase	BG595_00530,arabinose-5-phosphate isomerase	BG606_00530,arabinose-5-phosphate isomerase	BG545_00495,arabinose-5-phosphate isomerase	BG594_00535,arabinose-5-phosphate isomerase	BG591_00530,arabinose-5-phosphate isomerase	BG610_00530,arabinose-5-phosphate isomerase	BG563_00495,arabinose-5-phosphate isomerase	BG564_00495,arabinose-5-phosphate isomerase	BG560_00495,arabinose-5-phosphate isomerase	BG546_00495,arabinose-5-phosphate isomerase	BG573_00495,arabinose-5-phosphate isomerase	BG553_00495,arabinose-5-phosphate isomerase	BG554_00495,arabinose-5-phosphate isomerase	BG555_00495,arabinose-5-phosphate isomerase	BG556_00495,arabinose-5-phosphate isomerase	BG574_00495,arabinose-5-phosphate isomerase	BG565_00495,arabinose-5-phosphate isomerase	BG566_00495,arabinose-5-phosphate isomerase	BG601_00530,arabinose-5-phosphate isomerase	BG605_00530,arabinose-5-phosphate isomerase	BG584_00530,arabinose-5-phosphate isomerase
	BG607_00540,transposase	BG585_00535,transposase	BG589_00535,transposase	BG602_00540,transposase	BG580_00540,transposase	BG543_00500,transposase	BG592_00540,transposase	BG558_00500,transposase	BG581_00540,transposase	BG611_00535,transposase	BG593_00535,transposase	BG588_00540,transposase	BG578_00535,transposase	BG603_09715,transposase	BG586_03975,transposase	BG608_00535,transposase	BG582_00535,transposase	BG609_00535,transposase	BG587_00535,transposase	BG596_00535,transposase	BG583_00535,transposase	BG604_09055,transposase	BG599_00540,transposase	BG600_00535,transposase	BG579_00535,transposase	BG590_00535,transposase	BG544_00500,transposase	BG559_00500,transposase	BG595_00535,transposase	BG606_00535,transposase	BG545_00500,transposase	BG594_00540,transposase	BG591_00535,transposase	BG610_00535,transposase	BG563_00500,transposase	BG564_00500,transposase	BG560_00500,transposase	BG546_00500,transposase	BG573_00500,transposase	BG553_00500,transposase	BG554_00500,transposase	BG555_00500,transposase	BG556_00500,transposase	BG574_00500,transposase	BG565_00500,transposase	BG566_00500,transposase	BG601_00535,transposase	BG605_00535,transposase	BG584_00535,transposase
	BG607_00545,transposase	BG585_00540,transposase	BG589_00540,transposase	BG602_00545,transposase	BG580_00545,transposase	Ortholog not found	BG592_00545,transposase	Ortholog not found	BG581_00545,transposase	BG611_00540,transposase	BG593_00540,transposase	BG588_00545,transposase	BG578_00540,transposase	BG603_09710,transposase	BG586_03970,transposase	BG608_00540,transposase	BG582_00540,transposase	BG609_00540,transposase	BG587_00540,transposase	BG596_00540,transposase	BG583_00540,transposase	BG604_09060,transposase	BG599_00545,transposase	BG600_00540,transposase	BG579_00540,transposase	BG590_00540,transposase	Ortholog not found	Ortholog not found	BG595_00540,transposase	BG606_00540,transposase	Ortholog not found	BG594_00545,transposase	BG591_00540,transposase	BG610_00540,transposase	Ortholog not found	Ortholog not found	Ortholog not found	Ortholog not found	Ortholog not found	Ortholog not found	Ortholog not found	Ortholog not found	Ortholog not found	Ortholog not found	Ortholog not found	Ortholog not found	BG601_00540,transposase	BG605_00540,transposase	BG584_00540,transposase
	BG607_00550,PTS mannitol transporter subunit IICBA	BG585_00545,PTS mannitol transporter subunit IICBA	BG589_00545,PTS mannitol transporter subunit IICBA	BG602_00550,PTS mannitol transporter subunit IICBA	BG580_00550,PTS mannitol transporter subunit IICBA	BG543_00505,PTS mannitol transporter subunit IICBA	BG592_00550,PTS mannitol transporter subunit IICBA	BG558_00505,PTS mannitol transporter subunit IICBA	BG581_00550,PTS mannitol transporter subunit IICBA	BG611_00545,PTS mannitol transporter subunit IICBA	BG593_00545,PTS mannitol transporter subunit IICBA	BG588_00550,PTS mannitol transporter subunit IICBA	BG578_00545,PTS mannitol transporter subunit IICBA	BG603_09705,PTS mannitol transporter subunit IICBA	BG586_03965,PTS mannitol transporter subunit IICBA	BG608_00545,PTS mannitol transporter subunit IICBA	BG582_00545,PTS mannitol transporter subunit IICBA	BG609_00545,PTS mannitol transporter subunit IICBA	BG587_00545,PTS mannitol transporter subunit IICBA	BG596_00545,PTS mannitol transporter subunit IICBA	BG583_00545,PTS mannitol transporter subunit IICBA	BG604_09065,PTS mannitol transporter subunit IICBA	BG599_00550,PTS mannitol transporter subunit IICBA	BG600_00545,PTS mannitol transporter subunit IICBA	BG579_00545,PTS mannitol transporter subunit IICBA	BG590_00545,PTS mannitol transporter subunit IICBA	BG544_00505,PTS mannitol transporter subunit IICBA	BG559_00505,PTS mannitol transporter subunit IICBA	BG595_00545,PTS mannitol transporter subunit IICBA	BG606_00545,PTS mannitol transporter subunit IICBA	BG545_00505,PTS mannitol transporter subunit IICBA	BG594_00550,PTS mannitol transporter subunit IICBA	BG591_00545,PTS mannitol transporter subunit IICBA	BG610_00545,PTS mannitol transporter subunit IICBA	BG563_00505,PTS mannitol transporter subunit IICBA	BG564_00505,PTS mannitol transporter subunit IICBA	BG560_00505,PTS mannitol transporter subunit IICBA	BG546_00505,PTS mannitol transporter subunit IICBA	BG573_00505,PTS mannitol transporter subunit IICBA	BG553_00505,PTS mannitol transporter subunit IICBA	BG554_00505,PTS mannitol transporter subunit IICBA	BG555_00505,PTS mannitol transporter subunit IICBA	BG556_00505,PTS mannitol transporter subunit IICBA	BG574_00505,PTS mannitol transporter subunit IICBA	BG565_00505,PTS mannitol transporter subunit IICBA	BG566_00505,PTS mannitol transporter subunit IICBA	BG601_00545,PTS mannitol transporter subunit IICBA	BG605_00545,PTS mannitol transporter subunit IICBA	BG584_00545,PTS mannitol transporter subunit IICBA
	BG607_00555,mannitol-1-phosphate 5-dehydrogenase	BG585_00550,mannitol-1-phosphate 5-dehydrogenase	BG589_00550,mannitol-1-phosphate 5-dehydrogenase	BG602_00555,mannitol-1-phosphate 5-dehydrogenase	BG580_00555,mannitol-1-phosphate 5-dehydrogenase	BG543_00510,mannitol-1-phosphate 5-dehydrogenase	BG592_00555,mannitol-1-phosphate 5-dehydrogenase	BG558_00510,mannitol-1-phosphate 5-dehydrogenase	BG581_00555,mannitol-1-phosphate 5-dehydrogenase	BG611_00550,mannitol-1-phosphate 5-dehydrogenase	BG593_00550,mannitol-1-phosphate 5-dehydrogenase	BG588_00555,mannitol-1-phosphate 5-dehydrogenase	BG578_00550,mannitol-1-phosphate 5-dehydrogenase	BG603_09700,mannitol-1-phosphate 5-dehydrogenase	BG586_03960,mannitol-1-phosphate 5-dehydrogenase	BG608_00550,mannitol-1-phosphate 5-dehydrogenase	BG582_00550,mannitol-1-phosphate 5-dehydrogenase	BG609_00550,mannitol-1-phosphate 5-dehydrogenase	BG587_00550,mannitol-1-phosphate 5-dehydrogenase	BG596_00550,mannitol-1-phosphate 5-dehydrogenase	BG583_00550,mannitol-1-phosphate 5-dehydrogenase	BG604_09070,mannitol-1-phosphate 5-dehydrogenase	BG599_00555,mannitol-1-phosphate 5-dehydrogenase	BG600_00550,mannitol-1-phosphate 5-dehydrogenase	BG579_00550,mannitol-1-phosphate 5-dehydrogenase	BG590_00550,mannitol-1-phosphate 5-dehydrogenase	BG544_00510,mannitol-1-phosphate 5-dehydrogenase	BG559_00510,mannitol-1-phosphate 5-dehydrogenase	BG595_00550,mannitol-1-phosphate 5-dehydrogenase	BG606_00550,mannitol-1-phosphate 5-dehydrogenase	BG545_00510,mannitol-1-phosphate 5-dehydrogenase	BG594_00555,mannitol-1-phosphate 5-dehydrogenase	BG591_00550,mannitol-1-phosphate 5-dehydrogenase	BG610_00550,mannitol-1-phosphate 5-dehydrogenase	BG563_00510,mannitol-1-phosphate 5-dehydrogenase	BG564_00510,mannitol-1-phosphate 5-dehydrogenase	BG560_00510,mannitol-1-phosphate 5-dehydrogenase	BG546_00510,mannitol-1-phosphate 5-dehydrogenase	BG573_00510,mannitol-1-phosphate 5-dehydrogenase	BG553_00510,mannitol-1-phosphate 5-dehydrogenase	BG554_00510,mannitol-1-phosphate 5-dehydrogenase	BG555_00510,mannitol-1-phosphate 5-dehydrogenase	BG556_00510,mannitol-1-phosphate 5-dehydrogenase	BG574_00510,mannitol-1-phosphate 5-dehydrogenase	BG565_00510,mannitol-1-phosphate 5-dehydrogenase	BG566_00510,mannitol-1-phosphate 5-dehydrogenase	BG601_00550,mannitol-1-phosphate 5-dehydrogenase	BG605_00550,mannitol-1-phosphate 5-dehydrogenase	BG584_00550,mannitol-1-phosphate 5-dehydrogenase
	BG607_00560,MltR family transcriptional regulator	BG585_00555,MltR family transcriptional regulator	BG589_00555,MltR family transcriptional regulator	BG602_00560,MltR family transcriptional regulator	BG580_00560,MltR family transcriptional regulator	BG543_00515,MltR family transcriptional regulator	BG592_00560,MltR family transcriptional regulator	BG558_00515,MltR family transcriptional regulator	BG581_00560,MltR family transcriptional regulator	BG611_00555,MltR family transcriptional regulator	BG593_00555,MltR family transcriptional regulator	BG588_00560,MltR family transcriptional regulator	BG578_00555,MltR family transcriptional regulator	BG603_09695,MltR family transcriptional regulator	BG586_03955,MltR family transcriptional regulator	BG608_00555,MltR family transcriptional regulator	BG582_00555,MltR family transcriptional regulator	BG609_00555,MltR family transcriptional regulator	BG587_00555,MltR family transcriptional regulator	BG596_00555,MltR family transcriptional regulator	BG583_00555,MltR family transcriptional regulator	BG604_09075,MltR family transcriptional regulator	BG599_00560,MltR family transcriptional regulator	BG600_00555,MltR family transcriptional regulator	BG579_00555,MltR family transcriptional regulator	BG590_00555,MltR family transcriptional regulator	BG544_00515,MltR family transcriptional regulator	BG559_00515,MltR family transcriptional regulator	BG595_00555,MltR family transcriptional regulator	BG606_00555,MltR family transcriptional regulator	BG545_00515,MltR family transcriptional regulator	BG594_00560,MltR family transcriptional regulator	BG591_00555,MltR family transcriptional regulator	BG610_00555,MltR family transcriptional regulator	BG563_00515,MltR family transcriptional regulator	BG564_00515,MltR family transcriptional regulator	BG560_00515,MltR family transcriptional regulator	BG546_00515,MltR family transcriptional regulator	BG573_00515,MltR family transcriptional regulator	BG553_00515,MltR family transcriptional regulator	BG554_00515,MltR family transcriptional regulator	BG555_00515,MltR family transcriptional regulator	BG556_00515,MltR family transcriptional regulator	BG574_00515,MltR family transcriptional regulator	BG565_00515,MltR family transcriptional regulator	BG566_00515,MltR family transcriptional regulator	BG601_00555,MltR family transcriptional regulator	BG605_00555,MltR family transcriptional regulator	BG584_00555,MltR family transcriptional regulator
	BG607_00565,SLC13 family permease	BG585_00560,SLC13 family permease	BG589_00560,SLC13 family permease	BG602_00565,SLC13 family permease	BG580_00565,SLC13 family permease	BG543_00520,SLC13 family permease	BG592_00565,SLC13 family permease	BG558_00520,SLC13 family permease	BG581_00565,SLC13 family permease	BG611_00560,SLC13 family permease	BG593_00560,SLC13 family permease	BG588_00565,SLC13 family permease	BG578_00560,SLC13 family permease	BG603_09690,SLC13 family permease	BG586_03950,SLC13 family permease	BG608_00560,SLC13 family permease	BG582_00560,SLC13 family permease	BG609_00560,SLC13 family permease	BG587_00560,SLC13 family permease	BG596_00560,SLC13 family permease	BG583_00560,SLC13 family permease	BG604_09080,SLC13 family permease	BG599_00565,SLC13 family permease	BG600_00560,SLC13 family permease	BG579_00560,SLC13 family permease	BG590_00560,SLC13 family permease	BG544_00520,SLC13 family permease	BG559_00520,SLC13 family permease	BG595_00560,SLC13 family permease	BG606_00560,SLC13 family permease	BG545_00520,SLC13 family permease	BG594_00565,SLC13 family permease	BG591_00560,SLC13 family permease	BG610_00560,SLC13 family permease	BG563_00520,SLC13 family permease	BG564_00520,SLC13 family permease	BG560_00520,SLC13 family permease	BG546_00520,SLC13 family permease	BG573_00520,SLC13 family permease	BG553_00520,SLC13 family permease	BG554_00520,SLC13 family permease	BG555_00520,SLC13 family permease	BG556_00520,SLC13 family permease	BG574_00520,SLC13 family permease	BG565_00520,SLC13 family permease	BG566_00520,SLC13 family permease	BG601_00560,SLC13 family permease	BG605_00560,SLC13 family permease	BG584_00560,SLC13 family permease
	BG607_00570,hypothetical protein	BG585_00565,hypothetical protein	BG589_00565,hypothetical protein	BG602_00570,hypothetical protein	BG580_00570,hypothetical protein	Ortholog not found	BG592_00570,hypothetical protein	Ortholog not found	BG581_00570,hypothetical protein	BG611_00565,hypothetical protein	BG593_00565,hypothetical protein	BG588_00570,hypothetical protein	BG578_00565,hypothetical protein	BG603_09685,hypothetical protein	BG586_03945,hypothetical protein	BG608_00565,hypothetical protein	BG582_00565,hypothetical protein	BG609_00565,hypothetical protein	BG587_00565,hypothetical protein	BG596_00565,hypothetical protein	BG583_00565,hypothetical protein	BG604_09085,hypothetical protein	BG599_00570,hypothetical protein	BG600_00565,hypothetical protein	BG579_00565,hypothetical protein	BG590_00565,hypothetical protein	Ortholog not found	Ortholog not found	BG595_00565,hypothetical protein	BG606_00565,hypothetical protein	Ortholog not found	BG594_00570,hypothetical protein	BG591_00565,hypothetical protein	BG610_00565,hypothetical protein	Ortholog not found	Ortholog not found	Ortholog not found	Ortholog not found	Ortholog not found	Ortholog not found	Ortholog not found	Ortholog not found	Ortholog not found	Ortholog not found	Ortholog not found	Ortholog not found	BG601_00565,hypothetical protein	BG605_00565,hypothetical protein	BG584_00565,hypothetical protein
	BG607_00575,transcriptional regulator	BG585_00570,transcriptional regulator	BG589_00570,transcriptional regulator	BG602_00575,transcriptional regulator	BG580_00575,transcriptional regulator	Ortholog not found	BG592_00575,transcriptional regulator	Ortholog not found	BG581_00575,transcriptional regulator	BG611_00570,transcriptional regulator	BG593_00570,transcriptional regulator	BG588_00575,transcriptional regulator	BG578_00570,transcriptional regulator	BG603_09680,transcriptional regulator	BG586_03940,transcriptional regulator	BG608_00570,transcriptional regulator	BG582_00570,transcriptional regulator	BG609_00570,transcriptional regulator	BG587_00570,transcriptional regulator	BG596_00570,transcriptional regulator	BG583_00570,transcriptional regulator	BG604_09090,transcriptional regulator	BG599_00575,transcriptional regulator	BG600_00570,transcriptional regulator	BG579_00570,transcriptional regulator	BG590_00570,transcriptional regulator	Ortholog not found	Ortholog not found	BG595_00570,transcriptional regulator	BG606_00570,transcriptional regulator	Ortholog not found	BG594_00575,transcriptional regulator	BG591_00570,transcriptional regulator	BG610_00570,transcriptional regulator	Ortholog not found	Ortholog not found	Ortholog not found	Ortholog not found	Ortholog not found	Ortholog not found	Ortholog not found	Ortholog not found	Ortholog not found	Ortholog not found	Ortholog not found	Ortholog not found	BG601_00570,transcriptional regulator	BG605_00570,transcriptional regulator	BG584_00570,transcriptional regulator
	BG607_00580,Nlp family transcriptional regulator	BG585_00575,Nlp family transcriptional regulator	BG589_00575,Nlp family transcriptional regulator	BG602_00580,Nlp family transcriptional regulator	BG580_00580,Nlp family transcriptional regulator	Ortholog not found	BG592_00580,Nlp family transcriptional regulator	Ortholog not found	BG581_00580,Nlp family transcriptional regulator	BG611_00575,Nlp family transcriptional regulator	BG593_00575,Nlp family transcriptional regulator	BG588_00580,Nlp family transcriptional regulator	BG578_00575,Nlp family transcriptional regulator	BG603_09675,Nlp family transcriptional regulator	BG586_03935,Nlp family transcriptional regulator	BG608_00575,Nlp family transcriptional regulator	BG582_00575,Nlp family transcriptional regulator	BG609_00575,Nlp family transcriptional regulator	BG587_00575,Nlp family transcriptional regulator	BG596_00575,Nlp family transcriptional regulator	BG583_00575,Nlp family transcriptional regulator	BG604_09095,Nlp family transcriptional regulator	BG599_00580,Nlp family transcriptional regulator	BG600_00575,Nlp family transcriptional regulator	BG579_00575,Nlp family transcriptional regulator	BG590_00575,Nlp family transcriptional regulator	Ortholog not found	Ortholog not found	BG595_00575,Nlp family transcriptional regulator	BG606_00575,Nlp family transcriptional regulator	Ortholog not found	BG594_00580,Nlp family transcriptional regulator	BG591_00575,Nlp family transcriptional regulator	BG610_00575,Nlp family transcriptional regulator	Ortholog not found	Ortholog not found	Ortholog not found	Ortholog not found	Ortholog not found	Ortholog not found	Ortholog not found	Ortholog not found	Ortholog not found	Ortholog not found	Ortholog not found	Ortholog not found	BG601_00575,Nlp family transcriptional regulator	BG605_00575,Nlp family transcriptional regulator	BG584_00575,Nlp family transcriptional regulator
	BG607_00585,transposase	BG585_00580,transposase	BG589_00580,transposase	BG602_00585,transposase	BG580_00585,transposase	Ortholog not found	BG592_00585,transposase	Ortholog not found	BG581_00585,transposase	BG611_00580,transposase	BG593_00580,transposase	BG588_00585,transposase	BG578_00580,transposase	BG603_09670,transposase	BG586_03930,transposase	BG608_00580,transposase	BG582_00580,transposase	BG609_00580,transposase	BG587_00580,transposase	BG596_00580,transposase	BG583_00580,transposase	BG604_09100,transposase	BG599_00585,transposase	BG600_00580,transposase	BG579_00580,transposase	BG590_00580,transposase	Ortholog not found	Ortholog not found	BG595_00580,transposase	BG606_00580,transposase	Ortholog not found	BG594_00585,transposase	BG591_00580,transposase	BG610_00580,transposase	Ortholog not found	Ortholog not found	Ortholog not found	Ortholog not found	Ortholog not found	Ortholog not found	Ortholog not found	Ortholog not found	Ortholog not found	Ortholog not found	Ortholog not found	Ortholog not found	BG601_00580,transposase	BG605_00580,transposase	BG584_00580,transposase
	BG607_00590,sugar ABC transporter permease	BG585_00585,sugar ABC transporter permease	BG589_00585,sugar ABC transporter permease	BG602_00590,sugar ABC transporter permease	BG580_00590,sugar ABC transporter permease	BG543_00525,sugar ABC transporter permease	BG592_00590,sugar ABC transporter permease	BG558_00525,sugar ABC transporter permease	BG581_00590,sugar ABC transporter permease	BG611_00585,sugar ABC transporter permease	BG593_00585,sugar ABC transporter permease	BG588_00590,sugar ABC transporter permease	BG578_00585,sugar ABC transporter permease	BG603_09665,sugar ABC transporter permease	BG586_03925,sugar ABC transporter permease	BG608_00585,sugar ABC transporter permease	BG582_00585,sugar ABC transporter permease	BG609_00585,sugar ABC transporter permease	BG587_00585,sugar ABC transporter permease	BG596_00585,sugar ABC transporter permease	BG583_00585,sugar ABC transporter permease	BG604_09105,sugar ABC transporter permease	BG599_00590,sugar ABC transporter permease	BG600_00585,sugar ABC transporter permease	BG579_00585,sugar ABC transporter permease	BG590_00585,sugar ABC transporter permease	BG544_00525,sugar ABC transporter permease	BG559_00525,sugar ABC transporter permease	BG595_00585,sugar ABC transporter permease	BG606_00585,sugar ABC transporter permease	BG545_00525,sugar ABC transporter permease	BG594_00590,sugar ABC transporter permease	BG591_00585,sugar ABC transporter permease	BG610_00585,sugar ABC transporter permease	BG563_00525,sugar ABC transporter permease	BG564_00525,sugar ABC transporter permease	BG560_00525,sugar ABC transporter permease	BG546_00525,sugar ABC transporter permease	BG573_00525,sugar ABC transporter permease	BG553_00525,sugar ABC transporter permease	BG554_00525,sugar ABC transporter permease	BG555_00525,sugar ABC transporter permease	BG556_00525,sugar ABC transporter permease	BG574_00525,sugar ABC transporter permease	BG565_00525,sugar ABC transporter permease	BG566_00525,sugar ABC transporter permease	BG601_00585,sugar ABC transporter permease	BG605_00585,sugar ABC transporter permease	BG584_00585,sugar ABC transporter permease
	BG607_00595,xylose ABC transporter ATP-binding protein	BG585_00590,xylose ABC transporter ATP-binding protein	BG589_00590,xylose ABC transporter ATP-binding protein	BG602_00595,xylose ABC transporter ATP-binding protein	BG580_00595,xylose ABC transporter ATP-binding protein	BG543_00530,xylose ABC transporter ATP-binding protein	BG592_00595,xylose ABC transporter ATP-binding protein	BG558_00530,xylose ABC transporter ATP-binding protein	BG581_00595,xylose ABC transporter ATP-binding protein	BG611_00590,xylose ABC transporter ATP-binding protein	BG593_00590,xylose ABC transporter ATP-binding protein	BG588_00595,xylose ABC transporter ATP-binding protein	BG578_00590,xylose ABC transporter ATP-binding protein	BG603_09660,xylose ABC transporter ATP-binding protein	BG586_03920,xylose ABC transporter ATP-binding protein	BG608_00590,xylose ABC transporter ATP-binding protein	BG582_00590,xylose ABC transporter ATP-binding protein	BG609_00590,xylose ABC transporter ATP-binding protein	BG587_00590,xylose ABC transporter ATP-binding protein	BG596_00590,xylose ABC transporter ATP-binding protein	BG583_00590,xylose ABC transporter ATP-binding protein	BG604_09110,xylose ABC transporter ATP-binding protein	BG599_00595,xylose ABC transporter ATP-binding protein	BG600_00590,xylose ABC transporter ATP-binding protein	BG579_00590,xylose ABC transporter ATP-binding protein	BG590_00590,xylose ABC transporter ATP-binding protein	BG544_00530,xylose ABC transporter ATP-binding protein	BG559_00530,xylose ABC transporter ATP-binding protein	BG595_00590,xylose ABC transporter ATP-binding protein	BG606_00590,xylose ABC transporter ATP-binding protein	BG545_00530,xylose ABC transporter ATP-binding protein	BG594_00595,xylose ABC transporter ATP-binding protein	BG591_00590,xylose ABC transporter ATP-binding protein	BG610_00590,xylose ABC transporter ATP-binding protein	BG563_00530,xylose ABC transporter ATP-binding protein	BG564_00530,xylose ABC transporter ATP-binding protein	BG560_00530,xylose ABC transporter ATP-binding protein	BG546_00530,xylose ABC transporter ATP-binding protein	BG573_00530,xylose ABC transporter ATP-binding protein	BG553_00530,xylose ABC transporter ATP-binding protein	BG554_00530,xylose ABC transporter ATP-binding protein	BG555_00530,xylose ABC transporter ATP-binding protein	BG556_00530,xylose ABC transporter ATP-binding protein	BG574_00530,xylose ABC transporter ATP-binding protein	BG565_00530,xylose ABC transporter ATP-binding protein	BG566_00530,xylose ABC transporter ATP-binding protein	BG601_00590,xylose ABC transporter ATP-binding protein	BG605_00590,xylose ABC transporter ATP-binding protein	BG584_00590,xylose ABC transporter ATP-binding protein
	BG607_00600,D-xylose ABC transporter substrate-binding protein	BG585_00595,D-xylose ABC transporter substrate-binding protein	BG589_00595,D-xylose ABC transporter substrate-binding protein	BG602_00600,D-xylose ABC transporter substrate-binding protein	BG580_00600,D-xylose ABC transporter substrate-binding protein	BG543_00535,D-xylose ABC transporter substrate-binding protein	BG592_00600,D-xylose ABC transporter substrate-binding protein	BG558_00535,D-xylose ABC transporter substrate-binding protein	BG581_00600,D-xylose ABC transporter substrate-binding protein	BG611_00595,D-xylose ABC transporter substrate-binding protein	BG593_00595,D-xylose ABC transporter substrate-binding protein	BG588_00600,D-xylose ABC transporter substrate-binding protein	BG578_00595,D-xylose ABC transporter substrate-binding protein	BG603_09655,D-xylose ABC transporter substrate-binding protein	BG586_03915,D-xylose ABC transporter substrate-binding protein	BG608_00595,D-xylose ABC transporter substrate-binding protein	BG582_00595,D-xylose ABC transporter substrate-binding protein	BG609_00595,D-xylose ABC transporter substrate-binding protein	BG587_00595,D-xylose ABC transporter substrate-binding protein	BG596_00595,D-xylose ABC transporter substrate-binding protein	BG583_00595,D-xylose ABC transporter substrate-binding protein	BG604_09115,D-xylose ABC transporter substrate-binding protein	BG599_00600,D-xylose ABC transporter substrate-binding protein	BG600_00595,D-xylose ABC transporter substrate-binding protein	BG579_00595,D-xylose ABC transporter substrate-binding protein	BG590_00595,D-xylose ABC transporter substrate-binding protein	BG544_00535,D-xylose ABC transporter substrate-binding protein	BG559_00535,D-xylose ABC transporter substrate-binding protein	BG595_00595,D-xylose ABC transporter substrate-binding protein	BG606_00595,D-xylose ABC transporter substrate-binding protein	BG545_00535,D-xylose ABC transporter substrate-binding protein	BG594_00600,D-xylose ABC transporter substrate-binding protein	BG591_00595,D-xylose ABC transporter substrate-binding protein	BG610_00595,D-xylose ABC transporter substrate-binding protein	BG563_00535,D-xylose ABC transporter substrate-binding protein	BG564_00535,D-xylose ABC transporter substrate-binding protein	BG560_00535,D-xylose ABC transporter substrate-binding protein	BG546_00535,D-xylose ABC transporter substrate-binding protein	BG573_00535,D-xylose ABC transporter substrate-binding protein	BG553_00535,D-xylose ABC transporter substrate-binding protein	BG554_00535,D-xylose ABC transporter substrate-binding protein	BG555_00535,D-xylose ABC transporter substrate-binding protein	BG556_00535,D-xylose ABC transporter substrate-binding protein	BG574_00535,D-xylose ABC transporter substrate-binding protein	BG565_00535,D-xylose ABC transporter substrate-binding protein	BG566_00535,D-xylose ABC transporter substrate-binding protein	BG601_00595,D-xylose ABC transporter substrate-binding protein	BG605_00595,D-xylose ABC transporter substrate-binding protein	BG584_00595,D-xylose ABC transporter substrate-binding protein
	BG607_00605,xylose isomerase	BG585_00600,xylose isomerase	BG589_00600,xylose isomerase	BG602_00605,xylose isomerase	BG580_00605,xylose isomerase	BG543_00540,xylose isomerase	BG592_00605,xylose isomerase	BG558_00540,xylose isomerase	BG581_00605,xylose isomerase	BG611_00600,xylose isomerase	BG593_00600,xylose isomerase	BG588_00605,xylose isomerase	BG578_00600,xylose isomerase	BG603_09650,xylose isomerase	BG586_03910,xylose isomerase	BG608_00600,xylose isomerase	BG582_00600,xylose isomerase	BG609_00600,xylose isomerase	BG587_00600,xylose isomerase	BG596_00600,xylose isomerase	BG583_00600,xylose isomerase	BG604_09120,xylose isomerase	BG599_00605,xylose isomerase	BG600_00600,xylose isomerase	BG579_00600,xylose isomerase	BG590_00600,xylose isomerase	BG544_00540,xylose isomerase	BG559_00540,xylose isomerase	BG595_00600,xylose isomerase	BG606_00600,xylose isomerase	BG545_00540,xylose isomerase	BG594_00605,xylose isomerase	BG591_00600,xylose isomerase	BG610_00600,xylose isomerase	BG563_00540,xylose isomerase	BG564_00540,xylose isomerase	BG560_00540,xylose isomerase	BG546_00540,xylose isomerase	BG573_00540,xylose isomerase	BG553_00540,xylose isomerase	BG554_00540,xylose isomerase	BG555_00540,xylose isomerase	BG556_00540,xylose isomerase	BG574_00540,xylose isomerase	BG565_00540,xylose isomerase	BG566_00540,xylose isomerase	BG601_00600,xylose isomerase	BG605_00600,xylose isomerase	BG584_00600,xylose isomerase
	BG607_00610,xylulokinase	BG585_00605,xylulokinase	BG589_00605,xylulokinase	BG602_00610,xylulokinase	BG580_00610,xylulokinase	BG543_00545,xylulokinase	BG592_00610,xylulokinase	BG558_00545,xylulokinase	BG581_00610,xylulokinase	BG611_00605,xylulokinase	BG593_00605,xylulokinase	BG588_00610,xylulokinase	BG578_00605,xylulokinase	BG603_09645,xylulokinase	BG586_03905,xylulokinase	BG608_00605,xylulokinase	BG582_00605,xylulokinase	BG609_00605,xylulokinase	BG587_00605,xylulokinase	BG596_00605,xylulokinase	BG583_00605,xylulokinase	BG604_09125,xylulokinase	BG599_00610,xylulokinase	BG600_00605,xylulokinase	BG579_00605,xylulokinase	BG590_00605,xylulokinase	BG544_00545,xylulokinase	BG559_00545,xylulokinase	BG595_00605,xylulokinase	BG606_00605,xylulokinase	BG545_00545,xylulokinase	BG594_00610,xylulokinase	BG591_00605,xylulokinase	BG610_00605,xylulokinase	BG563_00545,xylulokinase	BG564_00545,xylulokinase	BG560_00545,xylulokinase	BG546_00545,xylulokinase	BG573_00545,xylulokinase	BG553_00545,xylulokinase	BG554_00545,xylulokinase	BG555_00545,xylulokinase	BG556_00545,xylulokinase	BG574_00545,xylulokinase	BG565_00545,xylulokinase	BG566_00545,xylulokinase	BG601_00605,xylulokinase	BG605_00605,xylulokinase	BG584_00605,xylulokinase
	BG607_00615,QacE family quaternary ammonium compound efflux SMR transporter	BG585_00610,QacE family quaternary ammonium compound efflux SMR transporter	BG589_00610,QacE family quaternary ammonium compound efflux SMR transporter	BG602_00615,QacE family quaternary ammonium compound efflux SMR transporter	BG580_00615,QacE family quaternary ammonium compound efflux SMR transporter	BG543_00550,QacE family quaternary ammonium compound efflux SMR transporter	BG592_00615,QacE family quaternary ammonium compound efflux SMR transporter	BG558_00550,QacE family quaternary ammonium compound efflux SMR transporter	BG581_00615,QacE family quaternary ammonium compound efflux SMR transporter	BG611_00610,QacE family quaternary ammonium compound efflux SMR transporter	BG593_00610,QacE family quaternary ammonium compound efflux SMR transporter	BG588_00615,QacE family quaternary ammonium compound efflux SMR transporter	BG578_00610,QacE family quaternary ammonium compound efflux SMR transporter	BG603_09640,QacE family quaternary ammonium compound efflux SMR transporter	BG586_03900,QacE family quaternary ammonium compound efflux SMR transporter	BG608_00610,QacE family quaternary ammonium compound efflux SMR transporter	BG582_00610,QacE family quaternary ammonium compound efflux SMR transporter	BG609_00610,QacE family quaternary ammonium compound efflux SMR transporter	BG587_00610,QacE family quaternary ammonium compound efflux SMR transporter	BG596_00610,QacE family quaternary ammonium compound efflux SMR transporter	BG583_00610,QacE family quaternary ammonium compound efflux SMR transporter	BG604_09130,QacE family quaternary ammonium compound efflux SMR transporter	BG599_00615,QacE family quaternary ammonium compound efflux SMR transporter	BG600_00610,QacE family quaternary ammonium compound efflux SMR transporter	BG579_00610,QacE family quaternary ammonium compound efflux SMR transporter	BG590_00610,QacE family quaternary ammonium compound efflux SMR transporter	BG544_00550,QacE family quaternary ammonium compound efflux SMR transporter	BG559_00550,QacE family quaternary ammonium compound efflux SMR transporter	BG595_00610,QacE family quaternary ammonium compound efflux SMR transporter	BG606_00610,QacE family quaternary ammonium compound efflux SMR transporter	BG545_00550,QacE family quaternary ammonium compound efflux SMR transporter	BG594_00615,QacE family quaternary ammonium compound efflux SMR transporter	BG591_00610,QacE family quaternary ammonium compound efflux SMR transporter	BG610_00610,QacE family quaternary ammonium compound efflux SMR transporter	BG563_00550,QacE family quaternary ammonium compound efflux SMR transporter	BG564_00550,QacE family quaternary ammonium compound efflux SMR transporter	BG560_00550,QacE family quaternary ammonium compound efflux SMR transporter	BG546_00550,QacE family quaternary ammonium compound efflux SMR transporter	BG573_00550,QacE family quaternary ammonium compound efflux SMR transporter	BG553_00550,QacE family quaternary ammonium compound efflux SMR transporter	BG554_00550,QacE family quaternary ammonium compound efflux SMR transporter	BG555_00550,QacE family quaternary ammonium compound efflux SMR transporter	BG556_00550,QacE family quaternary ammonium compound efflux SMR transporter	BG574_00550,QacE family quaternary ammonium compound efflux SMR transporter	BG565_00550,QacE family quaternary ammonium compound efflux SMR transporter	BG566_00550,QacE family quaternary ammonium compound efflux SMR transporter	BG601_00610,QacE family quaternary ammonium compound efflux SMR transporter	BG605_00610,QacE family quaternary ammonium compound efflux SMR transporter	BG584_00610,QacE family quaternary ammonium compound efflux SMR transporter
	BG607_00620,esterase	BG585_00615,esterase	BG589_00615,esterase	BG602_00620,esterase	BG580_00620,esterase	BG543_00555,esterase	BG592_00620,esterase	BG558_00555,esterase	BG581_00620,esterase	BG611_00615,esterase	BG593_00615,esterase	BG588_00620,esterase	BG578_00615,esterase	BG603_09635,esterase	BG586_03895,esterase	BG608_00615,esterase	BG582_00615,esterase	BG609_00615,esterase	BG587_00615,esterase	BG596_00615,esterase	BG583_00615,esterase	BG604_09135,esterase	BG599_00620,esterase	BG600_00615,esterase	BG579_00615,esterase	BG590_00615,esterase	BG544_00555,esterase	BG559_00555,esterase	BG595_00615,esterase	BG606_00615,esterase	BG545_00555,esterase	BG594_00620,esterase	BG591_00615,esterase	BG610_00615,esterase	BG563_00555,esterase	BG564_00555,esterase	BG560_00555,esterase	BG546_00555,esterase	BG573_00555,esterase	BG553_00555,esterase	BG554_00555,esterase	BG555_00555,esterase	BG556_00555,esterase	BG574_00555,esterase	BG565_00555,esterase	BG566_00555,esterase	BG601_00615,esterase	BG605_00615,esterase	BG584_00615,esterase
	BG607_00625,diaminopimelate epimerase	BG585_00620,diaminopimelate epimerase	BG589_00620,diaminopimelate epimerase	BG602_00625,diaminopimelate epimerase	BG580_00625,diaminopimelate epimerase	BG543_00560,diaminopimelate epimerase	BG592_00625,diaminopimelate epimerase	BG558_00560,diaminopimelate epimerase	BG581_00625,diaminopimelate epimerase	BG611_00620,diaminopimelate epimerase	BG593_00620,diaminopimelate epimerase	BG588_00625,diaminopimelate epimerase	BG578_00620,diaminopimelate epimerase	BG603_09630,diaminopimelate epimerase	BG586_03890,diaminopimelate epimerase	BG608_00620,diaminopimelate epimerase	BG582_00620,diaminopimelate epimerase	BG609_00620,diaminopimelate epimerase	BG587_00620,diaminopimelate epimerase	BG596_00620,diaminopimelate epimerase	BG583_00620,diaminopimelate epimerase	BG604_09140,diaminopimelate epimerase	BG599_00625,diaminopimelate epimerase	BG600_00620,diaminopimelate epimerase	BG579_00620,diaminopimelate epimerase	BG590_00620,diaminopimelate epimerase	BG544_00560,diaminopimelate epimerase	BG559_00560,diaminopimelate epimerase	BG595_00620,diaminopimelate epimerase	BG606_00620,diaminopimelate epimerase	BG545_00560,diaminopimelate epimerase	BG594_00625,diaminopimelate epimerase	BG591_00620,diaminopimelate epimerase	BG610_00620,diaminopimelate epimerase	BG563_00560,diaminopimelate epimerase	BG564_00560,diaminopimelate epimerase	BG560_00560,diaminopimelate epimerase	BG546_00560,diaminopimelate epimerase	BG573_00560,diaminopimelate epimerase	BG553_00560,diaminopimelate epimerase	BG554_00560,diaminopimelate epimerase	BG555_00560,diaminopimelate epimerase	BG556_00560,diaminopimelate epimerase	BG574_00560,diaminopimelate epimerase	BG565_00560,diaminopimelate epimerase	BG566_00560,diaminopimelate epimerase	BG601_00620,diaminopimelate epimerase	BG605_00620,diaminopimelate epimerase	BG584_00620,diaminopimelate epimerase
	BG607_00630,C4-dicarboxylate ABC transporter	BG585_00625,C4-dicarboxylate ABC transporter	BG589_00625,C4-dicarboxylate ABC transporter	BG602_00630,C4-dicarboxylate ABC transporter	BG580_00630,C4-dicarboxylate ABC transporter	BG543_00565,C4-dicarboxylate ABC transporter	BG592_00630,C4-dicarboxylate ABC transporter	BG558_00565,C4-dicarboxylate ABC transporter	BG581_00630,C4-dicarboxylate ABC transporter	BG611_00625,C4-dicarboxylate ABC transporter	BG593_00625,C4-dicarboxylate ABC transporter	BG588_00630,C4-dicarboxylate ABC transporter	BG578_00625,C4-dicarboxylate ABC transporter	BG603_09625,C4-dicarboxylate ABC transporter	BG586_03885,C4-dicarboxylate ABC transporter	BG608_00625,C4-dicarboxylate ABC transporter	BG582_00625,C4-dicarboxylate ABC transporter	BG609_00625,C4-dicarboxylate ABC transporter	BG587_00625,C4-dicarboxylate ABC transporter	BG596_00625,C4-dicarboxylate ABC transporter	BG583_00625,C4-dicarboxylate ABC transporter	BG604_09145,C4-dicarboxylate ABC transporter	BG599_00630,C4-dicarboxylate ABC transporter	BG600_00625,C4-dicarboxylate ABC transporter	BG579_00625,C4-dicarboxylate ABC transporter	BG590_00625,C4-dicarboxylate ABC transporter	BG544_00565,C4-dicarboxylate ABC transporter	BG559_00565,C4-dicarboxylate ABC transporter	BG595_00625,C4-dicarboxylate ABC transporter	BG606_00625,C4-dicarboxylate ABC transporter	BG545_00565,C4-dicarboxylate ABC transporter	BG594_00630,C4-dicarboxylate ABC transporter	BG591_00625,C4-dicarboxylate ABC transporter	BG610_00625,C4-dicarboxylate ABC transporter	BG563_00565,C4-dicarboxylate ABC transporter	BG564_00565,C4-dicarboxylate ABC transporter	BG560_00565,C4-dicarboxylate ABC transporter	BG546_00565,C4-dicarboxylate ABC transporter	BG573_00565,C4-dicarboxylate ABC transporter	BG553_00565,C4-dicarboxylate ABC transporter	BG554_00565,C4-dicarboxylate ABC transporter	BG555_00565,C4-dicarboxylate ABC transporter	BG556_00565,C4-dicarboxylate ABC transporter	BG574_00565,C4-dicarboxylate ABC transporter	BG565_00565,C4-dicarboxylate ABC transporter	BG566_00565,C4-dicarboxylate ABC transporter	BG601_00625,C4-dicarboxylate ABC transporter	BG605_00625,C4-dicarboxylate ABC transporter	BG584_00625,C4-dicarboxylate ABC transporter
	BG607_00635,chromosome condensation protein CrcB	BG585_00630,chromosome condensation protein CrcB	BG589_00630,chromosome condensation protein CrcB	BG602_00635,chromosome condensation protein CrcB	BG580_00635,chromosome condensation protein CrcB	BG543_00570,chromosome condensation protein CrcB	BG592_00635,chromosome condensation protein CrcB	BG558_00570,chromosome condensation protein CrcB	BG581_00635,chromosome condensation protein CrcB	BG611_00630,chromosome condensation protein CrcB	BG593_00630,chromosome condensation protein CrcB	BG588_00635,chromosome condensation protein CrcB	BG578_00630,chromosome condensation protein CrcB	BG603_09620,chromosome condensation protein CrcB	BG586_03880,chromosome condensation protein CrcB	BG608_00630,chromosome condensation protein CrcB	BG582_00630,chromosome condensation protein CrcB	BG609_00630,chromosome condensation protein CrcB	BG587_00630,chromosome condensation protein CrcB	BG596_00630,chromosome condensation protein CrcB	BG583_00630,chromosome condensation protein CrcB	BG604_09150,chromosome condensation protein CrcB	BG599_00635,chromosome condensation protein CrcB	BG600_00630,chromosome condensation protein CrcB	BG579_00630,chromosome condensation protein CrcB	BG590_00630,chromosome condensation protein CrcB	BG544_00570,chromosome condensation protein CrcB	BG559_00570,chromosome condensation protein CrcB	BG595_00630,chromosome condensation protein CrcB	BG606_00630,chromosome condensation protein CrcB	BG545_00570,chromosome condensation protein CrcB	BG594_00635,chromosome condensation protein CrcB	BG591_00630,chromosome condensation protein CrcB	BG610_00630,chromosome condensation protein CrcB	BG563_00570,chromosome condensation protein CrcB	BG564_00570,chromosome condensation protein CrcB	BG560_00570,chromosome condensation protein CrcB	BG546_00570,chromosome condensation protein CrcB	BG573_00570,chromosome condensation protein CrcB	BG553_00570,chromosome condensation protein CrcB	BG554_00570,chromosome condensation protein CrcB	BG555_00570,chromosome condensation protein CrcB	BG556_00570,chromosome condensation protein CrcB	BG574_00570,chromosome condensation protein CrcB	BG565_00570,chromosome condensation protein CrcB	BG566_00570,chromosome condensation protein CrcB	BG601_00630,chromosome condensation protein CrcB	BG605_00630,chromosome condensation protein CrcB	BG584_00630,chromosome condensation protein CrcB
	BG607_00640,aquaporin	BG585_00635,aquaporin	BG589_00635,aquaporin	BG602_00640,aquaporin	BG580_00640,aquaporin	BG543_00575,aquaporin	BG592_00640,aquaporin	BG558_00575,aquaporin	BG581_00640,aquaporin	BG611_00635,aquaporin	BG593_00635,aquaporin	BG588_00640,aquaporin	BG578_00635,aquaporin	BG603_09615,aquaporin	BG586_03875,aquaporin	BG608_00635,aquaporin	BG582_00635,aquaporin	BG609_00635,aquaporin	BG587_00635,aquaporin	BG596_00635,aquaporin	BG583_00635,aquaporin	BG604_09155,aquaporin	BG599_00640,aquaporin	BG600_00635,aquaporin	BG579_00635,aquaporin	BG590_00635,aquaporin	BG544_00575,aquaporin	BG559_00575,aquaporin	BG595_00635,aquaporin	BG606_00635,aquaporin	BG545_00575,aquaporin	BG594_00640,aquaporin	BG591_00635,aquaporin	BG610_00635,aquaporin	BG563_00575,aquaporin	BG564_00575,aquaporin	BG560_00575,aquaporin	BG546_00575,aquaporin	BG573_00575,aquaporin	BG553_00575,aquaporin	BG554_00575,aquaporin	BG555_00575,aquaporin	BG556_00575,aquaporin	BG574_00575,aquaporin	BG565_00575,aquaporin	BG566_00575,aquaporin	BG601_00635,aquaporin	BG605_00635,aquaporin	BG584_00635,aquaporin
	BG607_00645,glycerol kinase	BG585_00640,glycerol kinase	BG589_00640,glycerol kinase	BG602_00645,glycerol kinase	BG580_00645,glycerol kinase	BG543_00580,glycerol kinase	BG592_00645,glycerol kinase	BG558_00580,glycerol kinase	BG581_00645,glycerol kinase	BG611_00640,glycerol kinase	BG593_00640,glycerol kinase	BG588_00645,glycerol kinase	BG578_00640,glycerol kinase	BG603_09610,glycerol kinase	BG586_03870,glycerol kinase	BG608_00640,glycerol kinase	BG582_00640,glycerol kinase	BG609_00640,glycerol kinase	BG587_00640,glycerol kinase	BG596_00640,glycerol kinase	BG583_00640,glycerol kinase	BG604_09160,glycerol kinase	BG599_00645,glycerol kinase	BG600_00640,glycerol kinase	BG579_00640,glycerol kinase	BG590_00640,glycerol kinase	BG544_00580,glycerol kinase	BG559_00580,glycerol kinase	BG595_00640,glycerol kinase	BG606_00640,glycerol kinase	BG545_00580,glycerol kinase	BG594_00645,glycerol kinase	BG591_00640,glycerol kinase	BG610_00640,glycerol kinase	BG563_00580,glycerol kinase	BG564_00580,glycerol kinase	BG560_00580,glycerol kinase	BG546_00580,glycerol kinase	BG573_00580,glycerol kinase	BG553_00580,glycerol kinase	BG554_00580,glycerol kinase	BG555_00580,glycerol kinase	BG556_00580,glycerol kinase	BG574_00580,glycerol kinase	BG565_00580,glycerol kinase	BG566_00580,glycerol kinase	BG601_00640,glycerol kinase	BG605_00640,glycerol kinase	BG584_00640,glycerol kinase
	BG607_00650,alkylhydroperoxidase	BG585_00645,alkylhydroperoxidase	BG589_00645,alkylhydroperoxidase	BG602_00650,alkylhydroperoxidase	BG580_00650,alkylhydroperoxidase	BG543_00585,alkylhydroperoxidase	BG592_00650,alkylhydroperoxidase	BG558_00585,alkylhydroperoxidase	BG581_00650,alkylhydroperoxidase	BG611_00645,alkylhydroperoxidase	BG593_00645,alkylhydroperoxidase	BG588_00650,alkylhydroperoxidase	BG578_00645,alkylhydroperoxidase	BG603_09605,alkylhydroperoxidase	BG586_03865,alkylhydroperoxidase	BG608_00645,alkylhydroperoxidase	BG582_00645,alkylhydroperoxidase	BG609_00645,alkylhydroperoxidase	BG587_00645,alkylhydroperoxidase	BG596_00645,alkylhydroperoxidase	BG583_00645,alkylhydroperoxidase	BG604_09165,alkylhydroperoxidase	BG599_00650,alkylhydroperoxidase	BG600_00645,alkylhydroperoxidase	BG579_00645,alkylhydroperoxidase	BG590_00645,alkylhydroperoxidase	BG544_00585,alkylhydroperoxidase	BG559_00585,alkylhydroperoxidase	BG595_00645,alkylhydroperoxidase	BG606_00645,alkylhydroperoxidase	BG545_00585,alkylhydroperoxidase	BG594_00650,alkylhydroperoxidase	BG591_00645,alkylhydroperoxidase	BG610_00645,alkylhydroperoxidase	BG563_00585,alkylhydroperoxidase	BG564_00585,alkylhydroperoxidase	BG560_00585,alkylhydroperoxidase	BG546_00585,alkylhydroperoxidase	BG573_00585,alkylhydroperoxidase	BG553_00585,alkylhydroperoxidase	BG554_00585,alkylhydroperoxidase	BG555_00585,alkylhydroperoxidase	BG556_00585,alkylhydroperoxidase	BG574_00585,alkylhydroperoxidase	BG565_00585,alkylhydroperoxidase	BG566_00585,alkylhydroperoxidase	BG601_00645,alkylhydroperoxidase	BG605_00645,alkylhydroperoxidase	BG584_00645,alkylhydroperoxidase
	BG607_00655,dehydrogenase	BG585_00650,dehydrogenase	BG589_00650,dehydrogenase	BG602_00655,dehydrogenase	BG580_00655,dehydrogenase	BG543_00590,dehydrogenase	BG592_00655,dehydrogenase	BG558_00590,dehydrogenase	BG581_00655,dehydrogenase	BG611_00650,dehydrogenase	BG593_00650,dehydrogenase	BG588_00655,dehydrogenase	BG578_00650,dehydrogenase	BG603_09600,dehydrogenase	BG586_03860,dehydrogenase	BG608_00650,dehydrogenase	BG582_00650,dehydrogenase	BG609_00650,dehydrogenase	BG587_00650,dehydrogenase	BG596_00650,dehydrogenase	BG583_00650,dehydrogenase	BG604_09170,dehydrogenase	BG599_00655,dehydrogenase	BG600_00650,dehydrogenase	BG579_00650,dehydrogenase	BG590_00650,dehydrogenase	BG544_00590,dehydrogenase	BG559_00590,dehydrogenase	BG595_00650,dehydrogenase	BG606_00650,dehydrogenase	BG545_00590,dehydrogenase	BG594_00655,dehydrogenase	BG591_00650,dehydrogenase	BG610_00650,dehydrogenase	BG563_00590,dehydrogenase	BG564_00590,dehydrogenase	BG560_00590,dehydrogenase	BG546_00590,dehydrogenase	BG573_00590,dehydrogenase	BG553_00590,dehydrogenase	BG554_00590,dehydrogenase	BG555_00590,dehydrogenase	BG556_00590,dehydrogenase	BG574_00590,dehydrogenase	BG565_00590,dehydrogenase	BG566_00590,dehydrogenase	BG601_00650,dehydrogenase	BG605_00650,dehydrogenase	BG584_00650,dehydrogenase
	BG607_00660,ABC transporter permease	BG585_00655,ABC transporter permease	BG589_00655,ABC transporter permease	BG602_00660,ABC transporter permease	BG580_00660,ABC transporter permease	BG543_00595,ABC transporter permease	BG592_00660,ABC transporter permease	BG558_00595,ABC transporter permease	BG581_00660,ABC transporter permease	BG611_00655,ABC transporter permease	BG593_00655,ABC transporter permease	BG588_00660,ABC transporter permease	BG578_00655,ABC transporter permease	BG603_09595,ABC transporter permease	BG586_03855,ABC transporter permease	BG608_00655,ABC transporter permease	BG582_00655,ABC transporter permease	BG609_00655,ABC transporter permease	BG587_00655,ABC transporter permease	BG596_00655,ABC transporter permease	BG583_00655,ABC transporter permease	BG604_09175,ABC transporter permease	BG599_00660,ABC transporter permease	BG600_00655,ABC transporter permease	BG579_00655,ABC transporter permease	BG590_00655,ABC transporter permease	BG544_00595,ABC transporter permease	BG559_00595,ABC transporter permease	BG595_00655,ABC transporter permease	BG606_00655,ABC transporter permease	BG545_00595,ABC transporter permease	BG594_00660,ABC transporter permease	BG591_00655,ABC transporter permease	BG610_00655,ABC transporter permease	BG563_00595,ABC transporter permease	BG564_00595,ABC transporter permease	BG560_00595,ABC transporter permease	BG546_00595,ABC transporter permease	BG573_00595,ABC transporter permease	BG553_00595,ABC transporter permease	BG554_00595,ABC transporter permease	BG555_00595,ABC transporter permease	BG556_00595,ABC transporter permease	BG574_00595,ABC transporter permease	BG565_00595,ABC transporter permease	BG566_00595,ABC transporter permease	BG601_00655,ABC transporter permease	BG605_00655,ABC transporter permease	BG584_00655,ABC transporter permease
	BG607_00665,ABC transporter substrate-binding protein	BG585_00660,ABC transporter substrate-binding protein	BG589_00660,ABC transporter substrate-binding protein	BG602_00665,ABC transporter substrate-binding protein	BG580_00665,ABC transporter substrate-binding protein	BG543_00600,ABC transporter substrate-binding protein	BG592_00665,ABC transporter substrate-binding protein	BG558_00600,ABC transporter substrate-binding protein	BG581_00665,ABC transporter substrate-binding protein	BG611_00660,ABC transporter substrate-binding protein	BG593_00660,ABC transporter substrate-binding protein	BG588_00665,ABC transporter substrate-binding protein	BG578_00660,ABC transporter substrate-binding protein	BG603_09590,ABC transporter substrate-binding protein	BG586_03850,ABC transporter substrate-binding protein	BG608_00660,ABC transporter substrate-binding protein	BG582_00660,ABC transporter substrate-binding protein	BG609_00660,ABC transporter substrate-binding protein	BG587_00660,ABC transporter substrate-binding protein	BG596_00660,ABC transporter substrate-binding protein	BG583_00660,ABC transporter substrate-binding protein	BG604_09180,ABC transporter substrate-binding protein	BG599_00665,ABC transporter substrate-binding protein	BG600_00660,ABC transporter substrate-binding protein	BG579_00660,ABC transporter substrate-binding protein	BG590_00660,ABC transporter substrate-binding protein	BG544_00600,ABC transporter substrate-binding protein	BG559_00600,ABC transporter substrate-binding protein	BG595_00660,ABC transporter substrate-binding protein	BG606_00660,ABC transporter substrate-binding protein	BG545_00600,ABC transporter substrate-binding protein	BG594_00665,ABC transporter substrate-binding protein	BG591_00660,ABC transporter substrate-binding protein	BG610_00660,ABC transporter substrate-binding protein	BG563_00600,ABC transporter substrate-binding protein	BG564_00600,ABC transporter substrate-binding protein	BG560_00600,ABC transporter substrate-binding protein	BG546_00600,ABC transporter substrate-binding protein	BG573_00600,ABC transporter substrate-binding protein	BG553_00600,ABC transporter substrate-binding protein	BG554_00600,ABC transporter substrate-binding protein	BG555_00600,ABC transporter substrate-binding protein	BG556_00600,ABC transporter substrate-binding protein	BG574_00600,ABC transporter substrate-binding protein	BG565_00600,ABC transporter substrate-binding protein	BG566_00600,ABC transporter substrate-binding protein	BG601_00660,ABC transporter substrate-binding protein	BG605_00660,ABC transporter substrate-binding protein	BG584_00660,ABC transporter substrate-binding protein
	BG607_00670,hemolysin D	BG585_00665,hemolysin D	BG589_00665,hemolysin D	BG602_00670,hemolysin D	BG580_00670,hemolysin D	BG543_00610,hemolysin D	BG592_00670,hemolysin D	BG558_00610,hemolysin D	BG581_00670,hemolysin D	BG611_00665,hemolysin D	BG593_00665,hemolysin D	BG588_00670,hemolysin D	BG578_00665,hemolysin D	BG603_09585,hemolysin D	BG586_03845,hemolysin D	BG608_00665,hemolysin D	BG582_00665,hemolysin D	BG609_00665,hemolysin D	BG587_00665,hemolysin D	BG596_00665,hemolysin D	BG583_00665,hemolysin D	BG604_09185,hemolysin D	BG599_00670,hemolysin D	BG600_00665,hemolysin D	BG579_00665,hemolysin D	BG590_00665,hemolysin D	BG544_00610,hemolysin D	BG559_00610,hemolysin D	BG595_00665,hemolysin D	BG606_00665,hemolysin D	BG545_00610,hemolysin D	BG594_00670,hemolysin D	BG591_00665,hemolysin D	BG610_00665,hemolysin D	BG563_00610,hemolysin D	BG564_00610,hemolysin D	BG560_00610,hemolysin D	BG546_00610,hemolysin D	BG573_00610,hemolysin D	BG553_00610,hemolysin D	BG554_00610,hemolysin D	BG555_00610,hemolysin D	BG556_00610,hemolysin D	BG574_00610,hemolysin D	BG565_00610,hemolysin D	BG566_00610,hemolysin D	BG601_00665,hemolysin D	BG605_00665,hemolysin D	BG584_00665,hemolysin D
	BG607_00675,peptidase C39	BG585_00670,peptidase C39	BG589_00670,peptidase C39	BG602_00675,peptidase C39	BG580_00675,peptidase C39	BG543_00615,peptidase C39	BG592_00675,peptidase C39	BG558_00615,peptidase C39	BG581_00675,peptidase C39	BG611_00670,peptidase C39	BG593_00670,peptidase C39	BG588_00675,peptidase C39	BG578_00670,peptidase C39	BG603_09580,peptidase C39	BG586_03840,peptidase C39	BG608_00670,peptidase C39	BG582_00670,peptidase C39	BG609_00670,peptidase C39	BG587_00670,peptidase C39	BG596_00670,peptidase C39	BG583_00670,peptidase C39	BG604_09190,peptidase C39	BG599_00675,peptidase C39	BG600_00670,peptidase C39	BG579_00670,peptidase C39	BG590_00670,peptidase C39	BG544_00615,peptidase C39	BG559_00615,peptidase C39	BG595_00670,peptidase C39	BG606_00670,peptidase C39	BG545_00615,peptidase C39	BG594_00675,peptidase C39	BG591_00670,peptidase C39	BG610_00670,peptidase C39	BG563_00615,peptidase C39	BG564_00615,peptidase C39	BG560_00615,peptidase C39	BG546_00615,peptidase C39	BG573_00615,peptidase C39	BG553_00615,peptidase C39	BG554_00615,peptidase C39	BG555_00615,peptidase C39	BG556_00615,peptidase C39	BG574_00615,peptidase C39	BG565_00615,peptidase C39	BG566_00615,peptidase C39	BG601_00670,peptidase C39	BG605_00670,peptidase C39	BG584_00670,peptidase C39
	BG607_00680,hemolysin	BG585_00675,hemolysin	BG589_00675,hemolysin	BG602_00680,hemolysin	BG580_00680,hemolysin	BG543_00620,hemolysin	BG592_00680,hemolysin	BG558_00620,hemolysin	BG581_00680,hemolysin	BG611_00675,hemolysin	BG593_00675,hemolysin	BG588_00680,hemolysin	BG578_00675,hemolysin	BG603_09575,hemolysin	BG586_03835,hemolysin	BG608_00675,hemolysin	BG582_00675,hemolysin	BG609_00675,hemolysin	BG587_00675,hemolysin	BG596_00675,hemolysin	BG583_00675,hemolysin	BG604_09195,hemolysin	BG599_00680,hemolysin	BG600_00675,hemolysin	BG579_00675,hemolysin	BG590_00675,hemolysin	BG544_00620,hemolysin	BG559_00620,hemolysin	BG595_00675,hemolysin	BG606_00675,hemolysin	BG545_00620,hemolysin	BG594_00680,hemolysin	BG591_00675,hemolysin	BG610_00675,hemolysin	BG563_00620,hemolysin	BG564_00620,hemolysin	BG560_00620,hemolysin	BG546_00620,hemolysin	BG573_00620,hemolysin	BG553_00620,hemolysin	BG554_00620,hemolysin	BG555_00620,hemolysin	BG556_00620,hemolysin	BG574_00620,hemolysin	BG565_00620,hemolysin	BG566_00620,hemolysin	BG601_00675,hemolysin	BG605_00675,hemolysin	BG584_00675,hemolysin
	BG607_00685,leukotoxin-activating lysine-acyltransferase LktC	BG585_00680,leukotoxin-activating lysine-acyltransferase LktC	BG589_00680,leukotoxin-activating lysine-acyltransferase LktC	BG602_00685,leukotoxin-activating lysine-acyltransferase LktC	BG580_00685,leukotoxin-activating lysine-acyltransferase LktC	BG543_00625,leukotoxin-activating lysine-acyltransferase LktC	BG592_00685,leukotoxin-activating lysine-acyltransferase LktC	BG558_00625,leukotoxin-activating lysine-acyltransferase LktC	BG581_00685,leukotoxin-activating lysine-acyltransferase LktC	BG611_00680,leukotoxin-activating lysine-acyltransferase LktC	BG593_00680,leukotoxin-activating lysine-acyltransferase LktC	BG588_00685,leukotoxin-activating lysine-acyltransferase LktC	BG578_00680,leukotoxin-activating lysine-acyltransferase LktC	BG603_09570,leukotoxin-activating lysine-acyltransferase LktC	BG586_03830,leukotoxin-activating lysine-acyltransferase LktC	BG608_00680,leukotoxin-activating lysine-acyltransferase LktC	BG582_00680,leukotoxin-activating lysine-acyltransferase LktC	BG609_00680,leukotoxin-activating lysine-acyltransferase LktC	BG587_00680,leukotoxin-activating lysine-acyltransferase LktC	BG596_00680,leukotoxin-activating lysine-acyltransferase LktC	BG583_00680,leukotoxin-activating lysine-acyltransferase LktC	BG604_09200,leukotoxin-activating lysine-acyltransferase LktC	BG599_00685,leukotoxin-activating lysine-acyltransferase LktC	BG600_00680,leukotoxin-activating lysine-acyltransferase LktC	BG579_00680,leukotoxin-activating lysine-acyltransferase LktC	BG590_00680,leukotoxin-activating lysine-acyltransferase LktC	BG544_00625,leukotoxin-activating lysine-acyltransferase LktC	BG559_00625,leukotoxin-activating lysine-acyltransferase LktC	BG595_00680,leukotoxin-activating lysine-acyltransferase LktC	BG606_00680,leukotoxin-activating lysine-acyltransferase LktC	BG545_00625,leukotoxin-activating lysine-acyltransferase LktC	BG594_00685,leukotoxin-activating lysine-acyltransferase LktC	BG591_00680,leukotoxin-activating lysine-acyltransferase LktC	BG610_00680,leukotoxin-activating lysine-acyltransferase LktC	BG563_00625,leukotoxin-activating lysine-acyltransferase LktC	BG564_00625,leukotoxin-activating lysine-acyltransferase LktC	BG560_00625,leukotoxin-activating lysine-acyltransferase LktC	BG546_00625,leukotoxin-activating lysine-acyltransferase LktC	BG573_00625,leukotoxin-activating lysine-acyltransferase LktC	BG553_00625,leukotoxin-activating lysine-acyltransferase LktC	BG554_00625,leukotoxin-activating lysine-acyltransferase LktC	BG555_00625,leukotoxin-activating lysine-acyltransferase LktC	BG556_00625,leukotoxin-activating lysine-acyltransferase LktC	BG574_00625,leukotoxin-activating lysine-acyltransferase LktC	BG565_00625,leukotoxin-activating lysine-acyltransferase LktC	BG566_00625,leukotoxin-activating lysine-acyltransferase LktC	BG601_00680,leukotoxin-activating lysine-acyltransferase LktC	BG605_00680,leukotoxin-activating lysine-acyltransferase LktC	BG584_00680,leukotoxin-activating lysine-acyltransferase LktC
	BG607_00690,arginine ABC transporter substrate-binding protein	BG585_00685,arginine ABC transporter substrate-binding protein	BG589_00685,arginine ABC transporter substrate-binding protein	BG602_00690,arginine ABC transporter substrate-binding protein	BG580_00690,arginine ABC transporter substrate-binding protein	BG543_00630,arginine ABC transporter substrate-binding protein	BG592_00690,arginine ABC transporter substrate-binding protein	BG558_00630,arginine ABC transporter substrate-binding protein	BG581_00690,arginine ABC transporter substrate-binding protein	BG611_00685,arginine ABC transporter substrate-binding protein	BG593_00685,arginine ABC transporter substrate-binding protein	BG588_00690,arginine ABC transporter substrate-binding protein	BG578_00685,arginine ABC transporter substrate-binding protein	BG603_09565,arginine ABC transporter substrate-binding protein	BG586_03825,arginine ABC transporter substrate-binding protein	BG608_00685,arginine ABC transporter substrate-binding protein	BG582_00685,arginine ABC transporter substrate-binding protein	BG609_00685,arginine ABC transporter substrate-binding protein	BG587_00685,arginine ABC transporter substrate-binding protein	BG596_00685,arginine ABC transporter substrate-binding protein	BG583_00685,arginine ABC transporter substrate-binding protein	BG604_09205,arginine ABC transporter substrate-binding protein	BG599_00690,arginine ABC transporter substrate-binding protein	BG600_00685,arginine ABC transporter substrate-binding protein	BG579_00685,arginine ABC transporter substrate-binding protein	BG590_00685,arginine ABC transporter substrate-binding protein	BG544_00630,arginine ABC transporter substrate-binding protein	BG559_00630,arginine ABC transporter substrate-binding protein	BG595_00685,arginine ABC transporter substrate-binding protein	BG606_00685,arginine ABC transporter substrate-binding protein	BG545_00630,arginine ABC transporter substrate-binding protein	BG594_00690,arginine ABC transporter substrate-binding protein	BG591_00685,arginine ABC transporter substrate-binding protein	BG610_00685,arginine ABC transporter substrate-binding protein	BG563_00630,arginine ABC transporter substrate-binding protein	BG564_00630,arginine ABC transporter substrate-binding protein	BG560_00630,arginine ABC transporter substrate-binding protein	BG546_00630,arginine ABC transporter substrate-binding protein	BG573_00630,arginine ABC transporter substrate-binding protein	BG553_00630,arginine ABC transporter substrate-binding protein	BG554_00630,arginine ABC transporter substrate-binding protein	BG555_00630,arginine ABC transporter substrate-binding protein	BG556_00630,arginine ABC transporter substrate-binding protein	BG574_00630,arginine ABC transporter substrate-binding protein	BG565_00630,arginine ABC transporter substrate-binding protein	BG566_00630,arginine ABC transporter substrate-binding protein	BG601_00685,arginine ABC transporter substrate-binding protein	BG605_00685,arginine ABC transporter substrate-binding protein	BG584_00685,arginine ABC transporter substrate-binding protein
	BG607_00695,hypothetical protein	BG585_00690,hypothetical protein	BG589_00690,hypothetical protein	BG602_00695,hypothetical protein	BG580_00695,hypothetical protein	BG543_00635,hypothetical protein	BG592_00695,hypothetical protein	BG558_00635,hypothetical protein	BG581_00695,hypothetical protein	BG611_00690,hypothetical protein	BG593_00690,hypothetical protein	BG588_00695,hypothetical protein	BG578_00690,hypothetical protein	BG603_09560,hypothetical protein	BG586_03820,hypothetical protein	BG608_00690,hypothetical protein	BG582_00690,hypothetical protein	BG609_00690,hypothetical protein	BG587_00690,hypothetical protein	BG596_00690,hypothetical protein	BG583_00690,hypothetical protein	BG604_09210,hypothetical protein	BG599_00695,hypothetical protein	BG600_00690,hypothetical protein	BG579_00690,hypothetical protein	BG590_00690,hypothetical protein	BG544_00635,hypothetical protein	BG559_00635,hypothetical protein	BG595_00690,hypothetical protein	BG606_00690,hypothetical protein	BG545_00635,hypothetical protein	BG594_00695,hypothetical protein	BG591_00690,hypothetical protein	BG610_00690,hypothetical protein	BG563_00635,hypothetical protein	BG564_00635,hypothetical protein	BG560_00635,hypothetical protein	BG546_00635,hypothetical protein	BG573_00635,hypothetical protein	BG553_00635,hypothetical protein	BG554_00635,hypothetical protein	BG555_00635,hypothetical protein	BG556_00635,hypothetical protein	BG574_00635,hypothetical protein	BG565_00635,hypothetical protein	BG566_00635,hypothetical protein	BG601_00690,hypothetical protein	BG605_00690,hypothetical protein	BG584_00690,hypothetical protein
	BG607_00700,HslU--HslV peptidase ATPase subunit	BG585_00695,HslU--HslV peptidase ATPase subunit	BG589_00695,HslU--HslV peptidase ATPase subunit	BG602_00700,HslU--HslV peptidase ATPase subunit	BG580_00700,HslU--HslV peptidase ATPase subunit	BG543_00640,HslU--HslV peptidase ATPase subunit	BG592_00700,HslU--HslV peptidase ATPase subunit	BG558_00640,HslU--HslV peptidase ATPase subunit	BG581_00700,HslU--HslV peptidase ATPase subunit	BG611_00695,HslU--HslV peptidase ATPase subunit	BG593_00695,HslU--HslV peptidase ATPase subunit	BG588_00700,HslU--HslV peptidase ATPase subunit	BG578_00695,HslU--HslV peptidase ATPase subunit	BG603_09555,HslU--HslV peptidase ATPase subunit	BG586_03815,HslU--HslV peptidase ATPase subunit	BG608_00695,HslU--HslV peptidase ATPase subunit	BG582_00695,HslU--HslV peptidase ATPase subunit	BG609_00695,HslU--HslV peptidase ATPase subunit	BG587_00695,HslU--HslV peptidase ATPase subunit	BG596_00695,HslU--HslV peptidase ATPase subunit	BG583_00695,HslU--HslV peptidase ATPase subunit	BG604_09215,HslU--HslV peptidase ATPase subunit	BG599_00700,HslU--HslV peptidase ATPase subunit	BG600_00695,HslU--HslV peptidase ATPase subunit	BG579_00695,HslU--HslV peptidase ATPase subunit	BG590_00695,HslU--HslV peptidase ATPase subunit	BG544_00640,HslU--HslV peptidase ATPase subunit	BG559_00640,HslU--HslV peptidase ATPase subunit	BG595_00695,HslU--HslV peptidase ATPase subunit	BG606_00695,HslU--HslV peptidase ATPase subunit	BG545_00640,HslU--HslV peptidase ATPase subunit	BG594_00700,HslU--HslV peptidase ATPase subunit	BG591_00695,HslU--HslV peptidase ATPase subunit	BG610_00695,HslU--HslV peptidase ATPase subunit	BG563_00640,HslU--HslV peptidase ATPase subunit	BG564_00640,HslU--HslV peptidase ATPase subunit	BG560_00640,HslU--HslV peptidase ATPase subunit	BG546_00640,HslU--HslV peptidase ATPase subunit	BG573_00640,HslU--HslV peptidase ATPase subunit	BG553_00640,HslU--HslV peptidase ATPase subunit	BG554_00640,HslU--HslV peptidase ATPase subunit	BG555_00640,HslU--HslV peptidase ATPase subunit	BG556_00640,HslU--HslV peptidase ATPase subunit	BG574_00640,HslU--HslV peptidase ATPase subunit	BG565_00640,HslU--HslV peptidase ATPase subunit	BG566_00640,HslU--HslV peptidase ATPase subunit	BG601_00695,HslU--HslV peptidase ATPase subunit	BG605_00695,HslU--HslV peptidase ATPase subunit	BG584_00695,HslU--HslV peptidase ATPase subunit
	BG607_00705,HslU--HslV peptidase proteolytic subunit	BG585_00700,HslU--HslV peptidase proteolytic subunit	BG589_00700,HslU--HslV peptidase proteolytic subunit	BG602_00705,HslU--HslV peptidase proteolytic subunit	BG580_00705,HslU--HslV peptidase proteolytic subunit	BG543_00645,HslU--HslV peptidase proteolytic subunit	BG592_00705,HslU--HslV peptidase proteolytic subunit	BG558_00645,HslU--HslV peptidase proteolytic subunit	BG581_00705,HslU--HslV peptidase proteolytic subunit	BG611_00700,HslU--HslV peptidase proteolytic subunit	BG593_00700,HslU--HslV peptidase proteolytic subunit	BG588_00705,HslU--HslV peptidase proteolytic subunit	BG578_00700,HslU--HslV peptidase proteolytic subunit	BG603_09550,HslU--HslV peptidase proteolytic subunit	BG586_03810,HslU--HslV peptidase proteolytic subunit	BG608_00700,HslU--HslV peptidase proteolytic subunit	BG582_00700,HslU--HslV peptidase proteolytic subunit	BG609_00700,HslU--HslV peptidase proteolytic subunit	BG587_00700,HslU--HslV peptidase proteolytic subunit	BG596_00700,HslU--HslV peptidase proteolytic subunit	BG583_00700,HslU--HslV peptidase proteolytic subunit	BG604_09220,HslU--HslV peptidase proteolytic subunit	BG599_00705,HslU--HslV peptidase proteolytic subunit	BG600_00700,HslU--HslV peptidase proteolytic subunit	BG579_00700,HslU--HslV peptidase proteolytic subunit	BG590_00700,HslU--HslV peptidase proteolytic subunit	BG544_00645,HslU--HslV peptidase proteolytic subunit	BG559_00645,HslU--HslV peptidase proteolytic subunit	BG595_00700,HslU--HslV peptidase proteolytic subunit	BG606_00700,HslU--HslV peptidase proteolytic subunit	BG545_00645,HslU--HslV peptidase proteolytic subunit	BG594_00705,HslU--HslV peptidase proteolytic subunit	BG591_00700,HslU--HslV peptidase proteolytic subunit	BG610_00700,HslU--HslV peptidase proteolytic subunit	BG563_00645,HslU--HslV peptidase proteolytic subunit	BG564_00645,HslU--HslV peptidase proteolytic subunit	BG560_00645,HslU--HslV peptidase proteolytic subunit	BG546_00645,HslU--HslV peptidase proteolytic subunit	BG573_00645,HslU--HslV peptidase proteolytic subunit	BG553_00645,HslU--HslV peptidase proteolytic subunit	BG554_00645,HslU--HslV peptidase proteolytic subunit	BG555_00645,HslU--HslV peptidase proteolytic subunit	BG556_00645,HslU--HslV peptidase proteolytic subunit	BG574_00645,HslU--HslV peptidase proteolytic subunit	BG565_00645,HslU--HslV peptidase proteolytic subunit	BG566_00645,HslU--HslV peptidase proteolytic subunit	BG601_00700,HslU--HslV peptidase proteolytic subunit	BG605_00700,HslU--HslV peptidase proteolytic subunit	BG584_00700,HslU--HslV peptidase proteolytic subunit
	BG607_00710,sugar fermentation stimulation protein SfsA	BG585_00705,sugar fermentation stimulation protein SfsA	BG589_00705,sugar fermentation stimulation protein SfsA	BG602_00710,sugar fermentation stimulation protein SfsA	BG580_00710,sugar fermentation stimulation protein SfsA	BG543_00650,sugar fermentation stimulation protein SfsA	BG592_00710,sugar fermentation stimulation protein SfsA	BG558_00650,sugar fermentation stimulation protein SfsA	BG581_00710,sugar fermentation stimulation protein SfsA	BG611_00705,sugar fermentation stimulation protein SfsA	BG593_00705,sugar fermentation stimulation protein SfsA	BG588_00710,sugar fermentation stimulation protein SfsA	BG578_00705,sugar fermentation stimulation protein SfsA	BG603_09545,sugar fermentation stimulation protein SfsA	BG586_03805,sugar fermentation stimulation protein SfsA	BG608_00705,sugar fermentation stimulation protein SfsA	BG582_00705,sugar fermentation stimulation protein SfsA	BG609_00705,sugar fermentation stimulation protein SfsA	BG587_00705,sugar fermentation stimulation protein SfsA	BG596_00705,sugar fermentation stimulation protein SfsA	BG583_00705,sugar fermentation stimulation protein SfsA	BG604_09225,sugar fermentation stimulation protein SfsA	BG599_00710,sugar fermentation stimulation protein SfsA	BG600_00705,sugar fermentation stimulation protein SfsA	BG579_00705,sugar fermentation stimulation protein SfsA	BG590_00705,sugar fermentation stimulation protein SfsA	BG544_00650,sugar fermentation stimulation protein SfsA	BG559_00650,sugar fermentation stimulation protein SfsA	BG595_00705,sugar fermentation stimulation protein SfsA	BG606_00705,sugar fermentation stimulation protein SfsA	BG545_00650,sugar fermentation stimulation protein SfsA	BG594_00710,sugar fermentation stimulation protein SfsA	BG591_00705,sugar fermentation stimulation protein SfsA	BG610_00705,sugar fermentation stimulation protein SfsA	BG563_00650,sugar fermentation stimulation protein SfsA	BG564_00650,sugar fermentation stimulation protein SfsA	BG560_00650,sugar fermentation stimulation protein SfsA	BG546_00650,sugar fermentation stimulation protein SfsA	BG573_00650,sugar fermentation stimulation protein SfsA	BG553_00650,sugar fermentation stimulation protein SfsA	BG554_00650,sugar fermentation stimulation protein SfsA	BG555_00650,sugar fermentation stimulation protein SfsA	BG556_00650,sugar fermentation stimulation protein SfsA	BG574_00650,sugar fermentation stimulation protein SfsA	BG565_00650,sugar fermentation stimulation protein SfsA	BG566_00650,sugar fermentation stimulation protein SfsA	BG601_00705,sugar fermentation stimulation protein SfsA	BG605_00705,sugar fermentation stimulation protein SfsA	BG584_00705,sugar fermentation stimulation protein SfsA
	BG607_00715,multidrug DMT transporter permease	BG585_00710,multidrug DMT transporter permease	BG589_00710,multidrug DMT transporter permease	BG602_00715,multidrug DMT transporter permease	BG580_00715,multidrug DMT transporter permease	BG543_00655,multidrug DMT transporter permease	BG592_00715,multidrug DMT transporter permease	BG558_00655,multidrug DMT transporter permease	BG581_00715,multidrug DMT transporter permease	BG611_00710,multidrug DMT transporter permease	BG593_00710,multidrug DMT transporter permease	BG588_00715,multidrug DMT transporter permease	BG578_00710,multidrug DMT transporter permease	BG603_09540,multidrug DMT transporter permease	BG586_03800,multidrug DMT transporter permease	BG608_00710,multidrug DMT transporter permease	BG582_00710,multidrug DMT transporter permease	BG609_00710,multidrug DMT transporter permease	BG587_00710,multidrug DMT transporter permease	BG596_00710,multidrug DMT transporter permease	BG583_00710,multidrug DMT transporter permease	BG604_09230,multidrug DMT transporter permease	BG599_00715,multidrug DMT transporter permease	BG600_00710,multidrug DMT transporter permease	BG579_00710,multidrug DMT transporter permease	BG590_00710,multidrug DMT transporter permease	BG544_00655,multidrug DMT transporter permease	BG559_00655,multidrug DMT transporter permease	BG595_00710,multidrug DMT transporter permease	BG606_00710,multidrug DMT transporter permease	BG545_00655,multidrug DMT transporter permease	BG594_00715,multidrug DMT transporter permease	BG591_00710,multidrug DMT transporter permease	BG610_00710,multidrug DMT transporter permease	BG563_00655,multidrug DMT transporter permease	BG564_00655,multidrug DMT transporter permease	BG560_00655,multidrug DMT transporter permease	BG546_00655,multidrug DMT transporter permease	BG573_00655,multidrug DMT transporter permease	BG553_00655,multidrug DMT transporter permease	BG554_00655,multidrug DMT transporter permease	BG555_00655,multidrug DMT transporter permease	BG556_00655,multidrug DMT transporter permease	BG574_00655,multidrug DMT transporter permease	BG565_00655,multidrug DMT transporter permease	BG566_00655,multidrug DMT transporter permease	BG601_00710,multidrug DMT transporter permease	BG605_00710,multidrug DMT transporter permease	BG584_00710,multidrug DMT transporter permease
	BG607_00720,hypothetical protein	BG585_00715,hypothetical protein	BG589_00715,hypothetical protein	BG602_00720,hypothetical protein	BG580_00720,hypothetical protein	BG543_00660,hypothetical protein	BG592_00720,hypothetical protein	BG558_00660,hypothetical protein	BG581_00720,hypothetical protein	BG611_00715,hypothetical protein	BG593_00715,hypothetical protein	BG588_00720,hypothetical protein	BG578_00715,hypothetical protein	BG603_09535,hypothetical protein	BG586_03795,hypothetical protein	BG608_00715,hypothetical protein	BG582_00715,hypothetical protein	BG609_00715,hypothetical protein	BG587_00715,hypothetical protein	BG596_00715,hypothetical protein	BG583_00715,hypothetical protein	BG604_09235,hypothetical protein	BG599_00720,hypothetical protein	BG600_00715,hypothetical protein	BG579_00715,hypothetical protein	BG590_00715,hypothetical protein	BG544_00660,hypothetical protein	BG559_00660,hypothetical protein	BG595_00715,hypothetical protein	BG606_00715,hypothetical protein	BG545_00660,hypothetical protein	BG594_00720,hypothetical protein	BG591_00715,hypothetical protein	BG610_00715,hypothetical protein	BG563_00660,hypothetical protein	BG564_00660,hypothetical protein	BG560_00660,hypothetical protein	BG546_00660,hypothetical protein	BG573_00660,hypothetical protein	BG553_00660,hypothetical protein	BG554_00660,hypothetical protein	BG555_00660,hypothetical protein	BG556_00660,hypothetical protein	BG574_00660,hypothetical protein	BG565_00660,hypothetical protein	BG566_00660,hypothetical protein	BG601_00715,hypothetical protein	BG605_00715,hypothetical protein	BG584_00715,hypothetical protein
	BG607_00725,A/G-specific adenine glycosylase	BG585_00720,A/G-specific adenine glycosylase	BG589_00720,A/G-specific adenine glycosylase	BG602_00725,A/G-specific adenine glycosylase	BG580_00725,A/G-specific adenine glycosylase	BG543_00665,A/G-specific adenine glycosylase	BG592_00725,A/G-specific adenine glycosylase	BG558_00665,A/G-specific adenine glycosylase	BG581_00725,A/G-specific adenine glycosylase	BG611_00720,A/G-specific adenine glycosylase	BG593_00720,A/G-specific adenine glycosylase	BG588_00725,A/G-specific adenine glycosylase	BG578_00720,A/G-specific adenine glycosylase	BG603_09530,A/G-specific adenine glycosylase	BG586_03790,A/G-specific adenine glycosylase	BG608_00720,A/G-specific adenine glycosylase	BG582_00720,A/G-specific adenine glycosylase	BG609_00720,A/G-specific adenine glycosylase	BG587_00720,A/G-specific adenine glycosylase	BG596_00720,A/G-specific adenine glycosylase	BG583_00720,A/G-specific adenine glycosylase	BG604_09240,A/G-specific adenine glycosylase	BG599_00725,A/G-specific adenine glycosylase	BG600_00720,A/G-specific adenine glycosylase	BG579_00720,A/G-specific adenine glycosylase	Ortholog not found	BG544_00665,A/G-specific adenine glycosylase	BG559_00665,A/G-specific adenine glycosylase	BG595_00720,A/G-specific adenine glycosylase	BG606_00720,A/G-specific adenine glycosylase	BG545_00665,A/G-specific adenine glycosylase	BG594_00725,A/G-specific adenine glycosylase	BG591_00720,A/G-specific adenine glycosylase	BG610_00720,A/G-specific adenine glycosylase	BG563_00665,A/G-specific adenine glycosylase	BG564_00665,A/G-specific adenine glycosylase	BG560_00665,A/G-specific adenine glycosylase	BG546_00665,A/G-specific adenine glycosylase	BG573_00665,A/G-specific adenine glycosylase	BG553_00665,A/G-specific adenine glycosylase	BG554_00665,A/G-specific adenine glycosylase	BG555_00665,A/G-specific adenine glycosylase	BG556_00665,A/G-specific adenine glycosylase	BG574_00665,A/G-specific adenine glycosylase	BG565_00665,A/G-specific adenine glycosylase	BG566_00665,A/G-specific adenine glycosylase	BG601_00720,A/G-specific adenine glycosylase	BG605_00720,A/G-specific adenine glycosylase	BG584_00720,A/G-specific adenine glycosylase
	BG607_00730,oxidative damage protection protein	BG585_00725,oxidative damage protection protein	BG589_00725,oxidative damage protection protein	BG602_00730,oxidative damage protection protein	BG580_00730,oxidative damage protection protein	BG543_00670,oxidative damage protection protein	BG592_00730,oxidative damage protection protein	BG558_00670,oxidative damage protection protein	BG581_00730,oxidative damage protection protein	BG611_00725,oxidative damage protection protein	BG593_00725,oxidative damage protection protein	BG588_00730,oxidative damage protection protein	BG578_00725,oxidative damage protection protein	BG603_09525,oxidative damage protection protein	BG586_03785,oxidative damage protection protein	BG608_00725,oxidative damage protection protein	BG582_00725,oxidative damage protection protein	BG609_00725,oxidative damage protection protein	BG587_00725,oxidative damage protection protein	BG596_00725,oxidative damage protection protein	BG583_00725,oxidative damage protection protein	BG604_09245,oxidative damage protection protein	BG599_00730,oxidative damage protection protein	BG600_00725,oxidative damage protection protein	BG579_00725,oxidative damage protection protein	BG590_00725,oxidative damage protection protein	BG544_00670,oxidative damage protection protein	BG559_00670,oxidative damage protection protein	BG595_00725,oxidative damage protection protein	BG606_00725,oxidative damage protection protein	BG545_00670,oxidative damage protection protein	BG594_00730,oxidative damage protection protein	BG591_00725,oxidative damage protection protein	BG610_00725,oxidative damage protection protein	BG563_00670,oxidative damage protection protein	BG564_00670,oxidative damage protection protein	BG560_00670,oxidative damage protection protein	BG546_00670,oxidative damage protection protein	BG573_00670,oxidative damage protection protein	BG553_00670,oxidative damage protection protein	BG554_00670,oxidative damage protection protein	BG555_00670,oxidative damage protection protein	BG556_00670,oxidative damage protection protein	BG574_00670,oxidative damage protection protein	BG565_00670,oxidative damage protection protein	BG566_00670,oxidative damage protection protein	BG601_00725,oxidative damage protection protein	BG605_00725,oxidative damage protection protein	BG584_00725,oxidative damage protection protein
	BG607_00735,murein transglycosylase C	BG585_00730,murein transglycosylase C	BG589_00730,murein transglycosylase C	BG602_00735,murein transglycosylase C	BG580_00735,murein transglycosylase C	BG543_00675,murein transglycosylase C	BG592_00735,murein transglycosylase C	BG558_00675,murein transglycosylase C	BG581_00735,murein transglycosylase C	BG611_00730,murein transglycosylase C	BG593_00730,murein transglycosylase C	BG588_00735,murein transglycosylase C	BG578_00730,murein transglycosylase C	BG603_09520,murein transglycosylase C	BG586_03780,murein transglycosylase C	BG608_00730,murein transglycosylase C	BG582_00730,murein transglycosylase C	BG609_00730,murein transglycosylase C	BG587_00730,murein transglycosylase C	BG596_00730,murein transglycosylase C	BG583_00730,murein transglycosylase C	BG604_09250,murein transglycosylase C	BG599_00735,murein transglycosylase C	BG600_00730,murein transglycosylase C	BG579_00730,murein transglycosylase C	BG590_00730,murein transglycosylase C	BG544_00675,murein transglycosylase C	BG559_00675,murein transglycosylase C	BG595_00730,murein transglycosylase C	BG606_00730,murein transglycosylase C	BG545_00675,murein transglycosylase C	BG594_00735,murein transglycosylase C	BG591_00730,murein transglycosylase C	BG610_00730,murein transglycosylase C	BG563_00675,murein transglycosylase C	BG564_00675,murein transglycosylase C	BG560_00675,murein transglycosylase C	BG546_00675,murein transglycosylase C	BG573_00675,murein transglycosylase C	BG553_00675,murein transglycosylase C	BG554_00675,murein transglycosylase C	BG555_00675,murein transglycosylase C	BG556_00675,murein transglycosylase C	BG574_00675,murein transglycosylase C	BG565_00675,murein transglycosylase C	BG566_00675,murein transglycosylase C	BG601_00730,murein transglycosylase C	BG605_00730,murein transglycosylase C	BG584_00730,murein transglycosylase C
	BG607_00760,signal recognition particle protein	BG585_00755,signal recognition particle protein	BG589_00755,signal recognition particle protein	BG602_00760,signal recognition particle protein	BG580_00760,signal recognition particle protein	BG543_00700,signal recognition particle protein	BG592_00760,signal recognition particle protein	BG558_00700,signal recognition particle protein	BG581_00760,signal recognition particle protein	BG611_00755,signal recognition particle protein	BG593_00755,signal recognition particle protein	BG588_00760,signal recognition particle protein	BG578_00755,signal recognition particle protein	BG603_09495,signal recognition particle protein	BG586_03755,signal recognition particle protein	BG608_00755,signal recognition particle protein	BG582_00755,signal recognition particle protein	BG609_00755,signal recognition particle protein	BG587_00755,signal recognition particle protein	BG596_00755,signal recognition particle protein	BG583_00755,signal recognition particle protein	BG604_09275,signal recognition particle protein	BG599_00760,signal recognition particle protein	BG600_00755,signal recognition particle protein	BG579_00755,signal recognition particle protein	BG590_00755,signal recognition particle protein	BG544_00700,signal recognition particle protein	BG559_00700,signal recognition particle protein	BG595_00755,signal recognition particle protein	BG606_00755,signal recognition particle protein	BG545_00700,signal recognition particle protein	BG594_00760,signal recognition particle protein	BG591_00755,signal recognition particle protein	BG610_00755,signal recognition particle protein	BG563_00700,signal recognition particle protein	BG564_00700,signal recognition particle protein	BG560_00700,signal recognition particle protein	BG546_00700,signal recognition particle protein	BG573_00700,signal recognition particle protein	BG553_00700,signal recognition particle protein	BG554_00700,signal recognition particle protein	BG555_00700,signal recognition particle protein	BG556_00700,signal recognition particle protein	BG574_00700,signal recognition particle protein	BG565_00700,signal recognition particle protein	BG566_00700,signal recognition particle protein	BG601_00755,signal recognition particle protein	BG605_00755,signal recognition particle protein	BG584_00755,signal recognition particle protein
	BG607_00765,DeoR family transcriptional regulator	BG585_00760,DeoR family transcriptional regulator	BG589_00760,DeoR family transcriptional regulator	BG602_00765,DeoR family transcriptional regulator	BG580_00765,DeoR family transcriptional regulator	BG543_00705,DeoR family transcriptional regulator	BG592_00765,DeoR family transcriptional regulator	BG558_00705,DeoR family transcriptional regulator	BG581_00765,DeoR family transcriptional regulator	BG611_00760,DeoR family transcriptional regulator	BG593_00760,DeoR family transcriptional regulator	BG588_00765,DeoR family transcriptional regulator	BG578_00760,DeoR family transcriptional regulator	BG603_09490,DeoR family transcriptional regulator	BG586_03750,DeoR family transcriptional regulator	BG608_00760,DeoR family transcriptional regulator	BG582_00760,DeoR family transcriptional regulator	BG609_00760,DeoR family transcriptional regulator	BG587_00760,DeoR family transcriptional regulator	BG596_00760,DeoR family transcriptional regulator	BG583_00760,DeoR family transcriptional regulator	BG604_09280,DeoR family transcriptional regulator	BG599_00765,DeoR family transcriptional regulator	BG600_00760,DeoR family transcriptional regulator	BG579_00760,DeoR family transcriptional regulator	BG590_00760,DeoR family transcriptional regulator	BG544_00705,DeoR family transcriptional regulator	BG559_00705,DeoR family transcriptional regulator	BG595_00760,DeoR family transcriptional regulator	BG606_00760,DeoR family transcriptional regulator	BG545_00705,DeoR family transcriptional regulator	BG594_00765,DeoR family transcriptional regulator	BG591_00760,DeoR family transcriptional regulator	BG610_00760,DeoR family transcriptional regulator	BG563_00705,DeoR family transcriptional regulator	BG564_00705,DeoR family transcriptional regulator	BG560_00705,DeoR family transcriptional regulator	BG546_00705,DeoR family transcriptional regulator	BG573_00705,DeoR family transcriptional regulator	BG553_00705,DeoR family transcriptional regulator	BG554_00705,DeoR family transcriptional regulator	BG555_00705,DeoR family transcriptional regulator	BG556_00705,DeoR family transcriptional regulator	BG574_00705,DeoR family transcriptional regulator	BG565_00705,DeoR family transcriptional regulator	BG566_00705,DeoR family transcriptional regulator	BG601_00760,DeoR family transcriptional regulator	BG605_00760,DeoR family transcriptional regulator	BG584_00760,DeoR family transcriptional regulator
	BG607_00770,oxidoreductase	BG585_00765,oxidoreductase	BG589_00765,oxidoreductase	BG602_00770,oxidoreductase	BG580_00770,oxidoreductase	BG543_00710,oxidoreductase	BG592_00770,oxidoreductase	BG558_00710,oxidoreductase	BG581_00770,oxidoreductase	BG611_00765,oxidoreductase	BG593_00765,oxidoreductase	BG588_00770,oxidoreductase	BG578_00765,oxidoreductase	BG603_09485,oxidoreductase	BG586_03745,oxidoreductase	BG608_00765,oxidoreductase	BG582_00765,oxidoreductase	BG609_00765,oxidoreductase	BG587_00765,oxidoreductase	BG596_00765,oxidoreductase	BG583_00765,oxidoreductase	BG604_09285,oxidoreductase	BG599_00770,oxidoreductase	BG600_00765,oxidoreductase	BG579_00765,oxidoreductase	BG590_00765,oxidoreductase	BG544_00710,oxidoreductase	BG559_00710,oxidoreductase	BG595_00765,oxidoreductase	BG606_00765,oxidoreductase	BG545_00710,oxidoreductase	BG594_00770,oxidoreductase	BG591_00765,oxidoreductase	BG610_00765,oxidoreductase	BG563_00710,oxidoreductase	BG564_00710,oxidoreductase	BG560_00710,oxidoreductase	BG546_00710,oxidoreductase	BG573_00710,oxidoreductase	BG553_00710,oxidoreductase	BG554_00710,oxidoreductase	BG555_00710,oxidoreductase	BG556_00710,oxidoreductase	BG574_00710,oxidoreductase	BG565_00710,oxidoreductase	BG566_00710,oxidoreductase	BG601_00765,oxidoreductase	BG605_00765,oxidoreductase	BG584_00765,oxidoreductase
	BG607_00775,hypothetical protein	BG585_00770,hypothetical protein	BG589_00770,hypothetical protein	BG602_00775,hypothetical protein	BG580_00775,hypothetical protein	BG543_00715,hypothetical protein	BG592_00775,hypothetical protein	BG558_00715,hypothetical protein	BG581_00775,hypothetical protein	BG611_00770,hypothetical protein	BG593_00770,hypothetical protein	BG588_00775,hypothetical protein	BG578_00770,hypothetical protein	BG603_09480,hypothetical protein	BG586_03740,hypothetical protein	BG608_00770,hypothetical protein	BG582_00770,hypothetical protein	BG609_00770,hypothetical protein	BG587_00770,hypothetical protein	BG596_00770,hypothetical protein	BG583_00770,hypothetical protein	BG604_09290,hypothetical protein	BG599_00775,hypothetical protein	BG600_00770,hypothetical protein	BG579_00770,hypothetical protein	BG590_00770,hypothetical protein	BG544_00715,hypothetical protein	BG559_00715,hypothetical protein	BG595_00770,hypothetical protein	BG606_00770,hypothetical protein	BG545_00715,hypothetical protein	BG594_00775,hypothetical protein	BG591_00770,hypothetical protein	BG610_00770,hypothetical protein	BG563_00715,hypothetical protein	BG564_00715,hypothetical protein	BG560_00715,hypothetical protein	BG546_00715,hypothetical protein	BG573_00715,hypothetical protein	BG553_00715,hypothetical protein	BG554_00715,hypothetical protein	BG555_00715,hypothetical protein	BG556_00715,hypothetical protein	BG574_00715,hypothetical protein	BG565_00715,hypothetical protein	BG566_00715,hypothetical protein	BG601_00770,hypothetical protein	BG605_00770,hypothetical protein	BG584_00770,hypothetical protein
	BG607_00780,aldolase	BG585_00775,aldolase	BG589_00775,aldolase	BG602_00780,aldolase	BG580_00780,aldolase	BG543_00720,aldolase	BG592_00780,aldolase	BG558_00720,aldolase	BG581_00780,aldolase	BG611_00775,aldolase	BG593_00775,aldolase	BG588_00780,aldolase	BG578_00775,aldolase	BG603_09475,aldolase	BG586_03735,aldolase	BG608_00775,aldolase	BG582_00775,aldolase	BG609_00775,aldolase	BG587_00775,aldolase	BG596_00775,aldolase	BG583_00775,aldolase	BG604_09295,aldolase	BG599_00780,aldolase	BG600_00775,aldolase	BG579_00775,aldolase	BG590_00775,aldolase	BG544_00720,aldolase	BG559_00720,aldolase	BG595_00775,aldolase	BG606_00775,aldolase	BG545_00720,aldolase	BG594_00780,aldolase	BG591_00775,aldolase	BG610_00775,aldolase	BG563_00720,aldolase	BG564_00720,aldolase	BG560_00720,aldolase	BG546_00720,aldolase	BG573_00720,aldolase	BG553_00720,aldolase	BG554_00720,aldolase	BG555_00720,aldolase	BG556_00720,aldolase	BG574_00720,aldolase	BG565_00720,aldolase	BG566_00720,aldolase	BG601_00775,aldolase	BG605_00775,aldolase	BG584_00775,aldolase
	BG607_00785,hydroxypyruvate isomerase	BG585_00780,hydroxypyruvate isomerase	BG589_00780,hydroxypyruvate isomerase	BG602_00785,hydroxypyruvate isomerase	BG580_00785,hydroxypyruvate isomerase	BG543_00725,hydroxypyruvate isomerase	BG592_00785,hydroxypyruvate isomerase	BG558_00725,hydroxypyruvate isomerase	BG581_00785,hydroxypyruvate isomerase	BG611_00780,hydroxypyruvate isomerase	BG593_00780,hydroxypyruvate isomerase	BG588_00785,hydroxypyruvate isomerase	BG578_00780,hydroxypyruvate isomerase	BG603_09470,hydroxypyruvate isomerase	BG586_03730,hydroxypyruvate isomerase	BG608_00780,hydroxypyruvate isomerase	BG582_00780,hydroxypyruvate isomerase	BG609_00780,hydroxypyruvate isomerase	BG587_00780,hydroxypyruvate isomerase	BG596_00780,hydroxypyruvate isomerase	BG583_00780,hydroxypyruvate isomerase	BG604_09300,hydroxypyruvate isomerase	BG599_00785,hydroxypyruvate isomerase	BG600_00780,hydroxypyruvate isomerase	BG579_00780,hydroxypyruvate isomerase	BG590_00780,hydroxypyruvate isomerase	BG544_00725,hydroxypyruvate isomerase	BG559_00725,hydroxypyruvate isomerase	BG595_00780,hydroxypyruvate isomerase	BG606_00780,hydroxypyruvate isomerase	BG545_00725,hydroxypyruvate isomerase	BG594_00785,hydroxypyruvate isomerase	BG591_00780,hydroxypyruvate isomerase	BG610_00780,hydroxypyruvate isomerase	BG563_00725,hydroxypyruvate isomerase	BG564_00725,hydroxypyruvate isomerase	BG560_00725,hydroxypyruvate isomerase	BG546_00725,hydroxypyruvate isomerase	BG573_00725,hydroxypyruvate isomerase	BG553_00725,hydroxypyruvate isomerase	BG554_00725,hydroxypyruvate isomerase	BG555_00725,hydroxypyruvate isomerase	BG556_00725,hydroxypyruvate isomerase	BG574_00725,hydroxypyruvate isomerase	BG565_00725,hydroxypyruvate isomerase	BG566_00725,hydroxypyruvate isomerase	BG601_00780,hydroxypyruvate isomerase	BG605_00780,hydroxypyruvate isomerase	BG584_00780,hydroxypyruvate isomerase
	BG607_00790,GntT protein	BG585_00785,GntT protein	BG589_00785,GntT protein	BG602_00790,GntT protein	BG580_00790,GntT protein	BG543_00730,GntT protein	BG592_00790,GntT protein	BG558_00730,GntT protein	BG581_00790,GntT protein	BG611_00785,GntT protein	BG593_00785,GntT protein	BG588_00790,GntT protein	BG578_00785,GntT protein	BG603_09465,GntT protein	BG586_03725,GntT protein	BG608_00785,GntT protein	BG582_00785,GntT protein	BG609_00785,GntT protein	BG587_00785,GntT protein	BG596_00785,GntT protein	BG583_00785,GntT protein	BG604_09305,GntT protein	BG599_00790,GntT protein	BG600_00785,GntT protein	BG579_00785,GntT protein	BG590_00785,GntT protein	BG544_00730,GntT protein	BG559_00730,GntT protein	BG595_00785,GntT protein	BG606_00785,GntT protein	BG545_00730,GntT protein	BG594_00790,GntT protein	BG591_00785,GntT protein	BG610_00785,GntT protein	BG563_00730,GntT protein	BG564_00730,GntT protein	BG560_00730,GntT protein	BG546_00730,GntT protein	BG573_00730,GntT protein	BG553_00730,GntT protein	BG554_00730,GntT protein	BG555_00730,GntT protein	BG556_00730,GntT protein	BG574_00730,GntT protein	BG565_00730,GntT protein	BG566_00730,GntT protein	BG601_00785,GntT protein	BG605_00785,GntT protein	BG584_00785,GntT protein
	BG607_00795,phospholipase	BG585_00790,phospholipase	BG589_00790,phospholipase	BG602_00795,phospholipase	BG580_00795,phospholipase	BG543_00735,phospholipase	BG592_00795,phospholipase	BG558_00735,phospholipase	BG581_00795,phospholipase	BG611_00790,phospholipase	BG593_00790,phospholipase	BG588_00795,phospholipase	BG578_00790,phospholipase	BG603_09460,phospholipase	BG586_03720,phospholipase	BG608_00790,phospholipase	BG582_00790,phospholipase	BG609_00790,phospholipase	BG587_00790,phospholipase	BG596_00790,phospholipase	BG583_00790,phospholipase	BG604_09310,phospholipase	BG599_00795,phospholipase	BG600_00790,phospholipase	BG579_00790,phospholipase	BG590_00790,phospholipase	BG544_00735,phospholipase	BG559_00735,phospholipase	BG595_00790,phospholipase	BG606_00790,phospholipase	BG545_00735,phospholipase	BG594_00795,phospholipase	BG591_00790,phospholipase	BG610_00790,phospholipase	BG563_00735,phospholipase	BG564_00735,phospholipase	BG560_00735,phospholipase	BG546_00735,phospholipase	BG573_00735,phospholipase	BG553_00735,phospholipase	BG554_00735,phospholipase	BG555_00735,phospholipase	BG556_00735,phospholipase	BG574_00735,phospholipase	BG565_00735,phospholipase	BG566_00735,phospholipase	BG601_00790,phospholipase	BG605_00790,phospholipase	BG584_00790,phospholipase
	BG607_00800,cyclase	BG585_00795,cyclase	BG589_00795,cyclase	BG602_00800,cyclase	BG580_00800,cyclase	BG543_00740,cyclase	BG592_00800,cyclase	BG558_00740,cyclase	BG581_00800,cyclase	BG611_00795,cyclase	BG593_00795,cyclase	BG588_00800,cyclase	BG578_00795,cyclase	BG603_09455,cyclase	BG586_03715,cyclase	BG608_00795,cyclase	BG582_00795,cyclase	BG609_00795,cyclase	BG587_00795,cyclase	BG596_00795,cyclase	BG583_00795,cyclase	BG604_09315,cyclase	BG599_00800,cyclase	BG600_00795,cyclase	BG579_00795,cyclase	BG590_00795,cyclase	BG544_00740,cyclase	BG559_00740,cyclase	BG595_00795,cyclase	BG606_00795,cyclase	BG545_00740,cyclase	BG594_00800,cyclase	BG591_00795,cyclase	BG610_00795,cyclase	BG563_00740,cyclase	BG564_00740,cyclase	BG560_00740,cyclase	BG546_00740,cyclase	BG573_00740,cyclase	BG553_00740,cyclase	BG554_00740,cyclase	BG555_00740,cyclase	BG556_00740,cyclase	BG574_00740,cyclase	BG565_00740,cyclase	BG566_00740,cyclase	BG601_00795,cyclase	BG605_00795,cyclase	BG584_00795,cyclase
	BG607_00805,putative heme utilization radical SAM enzyme HutW	BG585_00815,putative heme utilization radical SAM enzyme HutW	BG589_00800,putative heme utilization radical SAM enzyme HutW	BG602_00805,putative heme utilization radical SAM enzyme HutW	BG580_00805,putative heme utilization radical SAM enzyme HutW	BG543_00745,putative heme utilization radical SAM enzyme HutW	BG592_00805,putative heme utilization radical SAM enzyme HutW	BG558_00745,putative heme utilization radical SAM enzyme HutW	BG581_00805,putative heme utilization radical SAM enzyme HutW	BG611_00800,putative heme utilization radical SAM enzyme HutW	BG593_00800,putative heme utilization radical SAM enzyme HutW	BG588_00805,putative heme utilization radical SAM enzyme HutW	BG578_00800,putative heme utilization radical SAM enzyme HutW	BG603_09450,putative heme utilization radical SAM enzyme HutW	BG586_03710,putative heme utilization radical SAM enzyme HutW	BG608_00800,putative heme utilization radical SAM enzyme HutW	BG582_00800,putative heme utilization radical SAM enzyme HutW	BG609_00800,putative heme utilization radical SAM enzyme HutW	BG587_00800,putative heme utilization radical SAM enzyme HutW	BG596_00800,putative heme utilization radical SAM enzyme HutW	BG583_00800,putative heme utilization radical SAM enzyme HutW	BG604_09320,putative heme utilization radical SAM enzyme HutW	BG599_00805,putative heme utilization radical SAM enzyme HutW	BG600_00800,putative heme utilization radical SAM enzyme HutW	BG579_00800,putative heme utilization radical SAM enzyme HutW	BG590_00800,putative heme utilization radical SAM enzyme HutW	BG544_00745,putative heme utilization radical SAM enzyme HutW	BG559_00745,putative heme utilization radical SAM enzyme HutW	BG595_00800,putative heme utilization radical SAM enzyme HutW	BG606_00800,putative heme utilization radical SAM enzyme HutW	BG545_00745,putative heme utilization radical SAM enzyme HutW	BG594_00805,putative heme utilization radical SAM enzyme HutW	BG591_00800,putative heme utilization radical SAM enzyme HutW	BG610_00800,putative heme utilization radical SAM enzyme HutW	BG563_00745,putative heme utilization radical SAM enzyme HutW	BG564_00745,putative heme utilization radical SAM enzyme HutW	BG560_00745,putative heme utilization radical SAM enzyme HutW	BG546_00745,putative heme utilization radical SAM enzyme HutW	BG573_00745,putative heme utilization radical SAM enzyme HutW	BG553_00745,putative heme utilization radical SAM enzyme HutW	BG554_00745,putative heme utilization radical SAM enzyme HutW	BG555_00745,putative heme utilization radical SAM enzyme HutW	BG556_00745,putative heme utilization radical SAM enzyme HutW	BG574_00745,putative heme utilization radical SAM enzyme HutW	BG565_00745,putative heme utilization radical SAM enzyme HutW	BG566_00745,putative heme utilization radical SAM enzyme HutW	BG601_00800,putative heme utilization radical SAM enzyme HutW	BG605_00800,putative heme utilization radical SAM enzyme HutW	BG584_00800,putative heme utilization radical SAM enzyme HutW
	BG607_00810,hypothetical protein	BG585_00820,hypothetical protein	BG589_00805,hypothetical protein	BG602_00810,hypothetical protein	BG580_00810,hypothetical protein	BG543_00750,hypothetical protein	BG592_00810,hypothetical protein	BG558_00750,hypothetical protein	BG581_00810,hypothetical protein	BG611_00805,hypothetical protein	BG593_00805,hypothetical protein	BG588_00810,hypothetical protein	BG578_00805,hypothetical protein	BG603_09445,hypothetical protein	BG586_03705,hypothetical protein	BG608_00805,hypothetical protein	BG582_00805,hypothetical protein	BG609_00805,hypothetical protein	BG587_00805,hypothetical protein	BG596_00805,hypothetical protein	BG583_00805,hypothetical protein	BG604_09325,hypothetical protein	BG599_00810,hypothetical protein	BG600_00805,hypothetical protein	BG579_00805,hypothetical protein	BG590_00805,hypothetical protein	BG544_00750,hypothetical protein	BG559_00750,hypothetical protein	BG595_00805,hypothetical protein	BG606_00805,hypothetical protein	BG545_00750,hypothetical protein	BG594_00810,hypothetical protein	BG591_00805,hypothetical protein	BG610_00805,hypothetical protein	BG563_00750,hypothetical protein	BG564_00750,hypothetical protein	BG560_00750,hypothetical protein	BG546_00750,hypothetical protein	BG573_00750,hypothetical protein	BG553_00750,hypothetical protein	BG554_00750,hypothetical protein	BG555_00750,hypothetical protein	BG556_00750,hypothetical protein	BG574_00750,hypothetical protein	BG565_00750,hypothetical protein	BG566_00750,hypothetical protein	BG601_00805,hypothetical protein	BG605_00805,hypothetical protein	BG584_00805,hypothetical protein
	BG607_00815,pentahemic C cytochrome	BG585_00825,pentahemic C cytochrome	BG589_00810,pentahemic C cytochrome	BG602_00815,pentahemic C cytochrome	BG580_00815,pentahemic C cytochrome	BG543_00755,pentahemic C cytochrome	BG592_00815,pentahemic C cytochrome	BG558_00755,pentahemic C cytochrome	BG581_00815,pentahemic C cytochrome	BG611_00810,pentahemic C cytochrome	BG593_00810,pentahemic C cytochrome	BG588_00815,pentahemic C cytochrome	BG578_00810,pentahemic C cytochrome	BG603_09440,pentahemic C cytochrome	BG586_03700,pentahemic C cytochrome	BG608_00810,pentahemic C cytochrome	BG582_00810,pentahemic C cytochrome	BG609_00810,pentahemic C cytochrome	BG587_00810,pentahemic C cytochrome	BG596_00810,pentahemic C cytochrome	BG583_00810,pentahemic C cytochrome	BG604_09330,pentahemic C cytochrome	BG599_00815,pentahemic C cytochrome	BG600_00810,pentahemic C cytochrome	BG579_00810,pentahemic C cytochrome	BG590_00810,pentahemic C cytochrome	BG544_00755,pentahemic C cytochrome	BG559_00755,pentahemic C cytochrome	BG595_00810,pentahemic C cytochrome	BG606_00810,pentahemic C cytochrome	BG545_00755,pentahemic C cytochrome	BG594_00815,pentahemic C cytochrome	BG591_00810,pentahemic C cytochrome	BG610_00810,pentahemic C cytochrome	BG563_00755,pentahemic C cytochrome	BG564_00755,pentahemic C cytochrome	BG560_00755,pentahemic C cytochrome	BG546_00755,pentahemic C cytochrome	BG573_00755,pentahemic C cytochrome	BG553_00755,pentahemic C cytochrome	BG554_00755,pentahemic C cytochrome	BG555_00755,pentahemic C cytochrome	BG556_00755,pentahemic C cytochrome	BG574_00755,pentahemic C cytochrome	BG565_00755,pentahemic C cytochrome	BG566_00755,pentahemic C cytochrome	BG601_00810,pentahemic C cytochrome	BG605_00810,pentahemic C cytochrome	BG584_00810,pentahemic C cytochrome
	BG607_00820,glycine--tRNA ligase subunit alpha	BG585_00830,glycine--tRNA ligase subunit alpha	BG589_00815,glycine--tRNA ligase subunit alpha	BG602_00820,glycine--tRNA ligase subunit alpha	BG580_00820,glycine--tRNA ligase subunit alpha	BG543_00760,glycine--tRNA ligase subunit alpha	BG592_00820,glycine--tRNA ligase subunit alpha	BG558_00760,glycine--tRNA ligase subunit alpha	BG581_00820,glycine--tRNA ligase subunit alpha	BG611_00815,glycine--tRNA ligase subunit alpha	BG593_00815,glycine--tRNA ligase subunit alpha	BG588_00820,glycine--tRNA ligase subunit alpha	BG578_00815,glycine--tRNA ligase subunit alpha	BG603_09435,glycine--tRNA ligase subunit alpha	BG586_03695,glycine--tRNA ligase subunit alpha	BG608_00815,glycine--tRNA ligase subunit alpha	BG582_00815,glycine--tRNA ligase subunit alpha	BG609_00815,glycine--tRNA ligase subunit alpha	BG587_00815,glycine--tRNA ligase subunit alpha	BG596_00815,glycine--tRNA ligase subunit alpha	BG583_00815,glycine--tRNA ligase subunit alpha	BG604_09335,glycine--tRNA ligase subunit alpha	BG599_00820,glycine--tRNA ligase subunit alpha	BG600_00815,glycine--tRNA ligase subunit alpha	BG579_00815,glycine--tRNA ligase subunit alpha	BG590_00815,glycine--tRNA ligase subunit alpha	BG544_00760,glycine--tRNA ligase subunit alpha	BG559_00760,glycine--tRNA ligase subunit alpha	BG595_00815,glycine--tRNA ligase subunit alpha	BG606_00815,glycine--tRNA ligase subunit alpha	BG545_00760,glycine--tRNA ligase subunit alpha	BG594_00820,glycine--tRNA ligase subunit alpha	BG591_00815,glycine--tRNA ligase subunit alpha	BG610_00815,glycine--tRNA ligase subunit alpha	BG563_00760,glycine--tRNA ligase subunit alpha	BG564_00760,glycine--tRNA ligase subunit alpha	BG560_00760,glycine--tRNA ligase subunit alpha	BG546_00760,glycine--tRNA ligase subunit alpha	BG573_00760,glycine--tRNA ligase subunit alpha	BG553_00760,glycine--tRNA ligase subunit alpha	BG554_00760,glycine--tRNA ligase subunit alpha	BG555_00760,glycine--tRNA ligase subunit alpha	BG556_00760,glycine--tRNA ligase subunit alpha	BG574_00760,glycine--tRNA ligase subunit alpha	BG565_00760,glycine--tRNA ligase subunit alpha	BG566_00760,glycine--tRNA ligase subunit alpha	BG601_00815,glycine--tRNA ligase subunit alpha	BG605_00815,glycine--tRNA ligase subunit alpha	BG584_00815,glycine--tRNA ligase subunit alpha
	BG607_00825,hypothetical protein	BG585_00835,hypothetical protein	BG589_00820,hypothetical protein	BG602_00825,hypothetical protein	BG580_00825,hypothetical protein	BG543_00765,hypothetical protein	BG592_00825,hypothetical protein	BG558_00765,hypothetical protein	BG581_00825,hypothetical protein	BG611_00820,hypothetical protein	BG593_00820,hypothetical protein	BG588_00825,hypothetical protein	BG578_00820,hypothetical protein	BG603_09430,hypothetical protein	BG586_03690,hypothetical protein	BG608_00820,hypothetical protein	BG582_00820,hypothetical protein	BG609_00820,hypothetical protein	BG587_00820,hypothetical protein	BG596_00820,hypothetical protein	BG583_00820,hypothetical protein	BG604_09340,hypothetical protein	BG599_00825,hypothetical protein	BG600_00820,hypothetical protein	BG579_00820,hypothetical protein	BG590_00820,hypothetical protein	BG544_00765,hypothetical protein	BG559_00765,hypothetical protein	BG595_00820,hypothetical protein	BG606_00820,hypothetical protein	BG545_00765,hypothetical protein	BG594_00825,hypothetical protein	BG591_00820,hypothetical protein	BG610_00820,hypothetical protein	BG563_00765,hypothetical protein	BG564_00765,hypothetical protein	BG560_00765,hypothetical protein	BG546_00765,hypothetical protein	BG573_00765,hypothetical protein	BG553_00765,hypothetical protein	BG554_00765,hypothetical protein	BG555_00765,hypothetical protein	BG556_00765,hypothetical protein	BG574_00765,hypothetical protein	BG565_00765,hypothetical protein	BG566_00765,hypothetical protein	BG601_00820,hypothetical protein	BG605_00820,hypothetical protein	BG584_00820,hypothetical protein
	BG607_00830,nuclease	BG585_00840,nuclease	BG589_00825,nuclease	BG602_00830,nuclease	BG580_00830,nuclease	BG543_00770,nuclease	BG592_00830,nuclease	BG558_00770,nuclease	BG581_00830,nuclease	BG611_00825,nuclease	BG593_00825,nuclease	BG588_00830,nuclease	BG578_00825,nuclease	BG603_09425,nuclease	BG586_03685,nuclease	BG608_00825,nuclease	BG582_00825,nuclease	BG609_00825,nuclease	BG587_00825,nuclease	BG596_00825,nuclease	BG583_00825,nuclease	BG604_09345,nuclease	BG599_00830,nuclease	BG600_00825,nuclease	BG579_00825,nuclease	BG590_00825,nuclease	BG544_00770,nuclease	BG559_00770,nuclease	BG595_00825,nuclease	BG606_00825,nuclease	BG545_00770,nuclease	BG594_00830,nuclease	BG591_00825,nuclease	BG610_00825,nuclease	BG563_00770,nuclease	BG564_00770,nuclease	BG560_00770,nuclease	BG546_00770,nuclease	BG573_00770,nuclease	BG553_00770,nuclease	BG554_00770,nuclease	BG555_00770,nuclease	BG556_00770,nuclease	BG574_00770,nuclease	BG565_00770,nuclease	BG566_00770,nuclease	BG601_00825,nuclease	BG605_00825,nuclease	BG584_00825,nuclease
	BG607_00835,hypothetical protein	BG585_00845,hypothetical protein	BG589_00830,hypothetical protein	BG602_00835,hypothetical protein	BG580_00835,hypothetical protein	BG543_00775,hypothetical protein	BG592_00835,hypothetical protein	BG558_00775,hypothetical protein	BG581_00835,hypothetical protein	BG611_00830,hypothetical protein	BG593_00830,hypothetical protein	BG588_00835,hypothetical protein	BG578_00830,hypothetical protein	BG603_09420,hypothetical protein	BG586_03680,hypothetical protein	BG608_00830,hypothetical protein	BG582_00830,hypothetical protein	BG609_00830,hypothetical protein	BG587_00830,hypothetical protein	BG596_00830,hypothetical protein	BG583_00830,hypothetical protein	BG604_09350,hypothetical protein	BG599_00835,hypothetical protein	BG600_00830,hypothetical protein	BG579_00830,hypothetical protein	BG590_00830,hypothetical protein	BG544_00775,hypothetical protein	BG559_00775,hypothetical protein	BG595_00830,hypothetical protein	BG606_00830,hypothetical protein	BG545_00775,hypothetical protein	BG594_00835,hypothetical protein	BG591_00830,hypothetical protein	BG610_00830,hypothetical protein	BG563_00775,hypothetical protein	BG564_00775,hypothetical protein	BG560_00775,hypothetical protein	BG546_00775,hypothetical protein	BG573_00775,hypothetical protein	BG553_00775,hypothetical protein	BG554_00775,hypothetical protein	BG555_00775,hypothetical protein	BG556_00775,hypothetical protein	BG574_00775,hypothetical protein	BG565_00775,hypothetical protein	BG566_00775,hypothetical protein	BG601_00830,hypothetical protein	BG605_00830,hypothetical protein	BG584_00830,hypothetical protein
	BG607_00840,glycine--tRNA ligase subunit beta	BG585_00850,glycine--tRNA ligase subunit beta	BG589_00835,glycine--tRNA ligase subunit beta	BG602_00840,glycine--tRNA ligase subunit beta	BG580_00840,glycine--tRNA ligase subunit beta	BG543_00780,glycine--tRNA ligase subunit beta	BG592_00840,glycine--tRNA ligase subunit beta	BG558_00780,glycine--tRNA ligase subunit beta	BG581_00840,glycine--tRNA ligase subunit beta	BG611_00835,glycine--tRNA ligase subunit beta	BG593_00835,glycine--tRNA ligase subunit beta	BG588_00840,glycine--tRNA ligase subunit beta	BG578_00835,glycine--tRNA ligase subunit beta	BG603_09415,glycine--tRNA ligase subunit beta	BG586_03675,glycine--tRNA ligase subunit beta	BG608_00835,glycine--tRNA ligase subunit beta	BG582_00835,glycine--tRNA ligase subunit beta	BG609_00835,glycine--tRNA ligase subunit beta	BG587_00835,glycine--tRNA ligase subunit beta	BG596_00835,glycine--tRNA ligase subunit beta	BG583_00835,glycine--tRNA ligase subunit beta	BG604_09355,glycine--tRNA ligase subunit beta	BG599_00840,glycine--tRNA ligase subunit beta	BG600_00835,glycine--tRNA ligase subunit beta	BG579_00835,glycine--tRNA ligase subunit beta	BG590_00835,glycine--tRNA ligase subunit beta	BG544_00780,glycine--tRNA ligase subunit beta	BG559_00780,glycine--tRNA ligase subunit beta	BG595_00835,glycine--tRNA ligase subunit beta	BG606_00835,glycine--tRNA ligase subunit beta	BG545_00780,glycine--tRNA ligase subunit beta	BG594_00840,glycine--tRNA ligase subunit beta	BG591_00835,glycine--tRNA ligase subunit beta	BG610_00835,glycine--tRNA ligase subunit beta	BG563_00780,glycine--tRNA ligase subunit beta	BG564_00780,glycine--tRNA ligase subunit beta	BG560_00780,glycine--tRNA ligase subunit beta	BG546_00780,glycine--tRNA ligase subunit beta	BG573_00780,glycine--tRNA ligase subunit beta	BG553_00780,glycine--tRNA ligase subunit beta	BG554_00780,glycine--tRNA ligase subunit beta	BG555_00780,glycine--tRNA ligase subunit beta	BG556_00780,glycine--tRNA ligase subunit beta	BG574_00780,glycine--tRNA ligase subunit beta	BG565_00780,glycine--tRNA ligase subunit beta	BG566_00780,glycine--tRNA ligase subunit beta	BG601_00835,glycine--tRNA ligase subunit beta	BG605_00835,glycine--tRNA ligase subunit beta	BG584_00835,glycine--tRNA ligase subunit beta
	BG607_00845,hypothetical protein	BG585_00855,hypothetical protein	BG589_00840,hypothetical protein	BG602_00845,hypothetical protein	BG580_00845,hypothetical protein	BG543_00785,hypothetical protein	BG592_00845,hypothetical protein	BG558_00785,hypothetical protein	BG581_00845,hypothetical protein	BG611_00840,hypothetical protein	BG593_00840,hypothetical protein	BG588_00845,hypothetical protein	BG578_00840,hypothetical protein	BG603_09410,hypothetical protein	BG586_03670,hypothetical protein	BG608_00840,hypothetical protein	BG582_00840,hypothetical protein	BG609_00840,hypothetical protein	BG587_00840,hypothetical protein	BG596_00840,hypothetical protein	BG583_00840,hypothetical protein	BG604_09360,hypothetical protein	BG599_00845,hypothetical protein	BG600_00840,hypothetical protein	BG579_00840,hypothetical protein	BG590_00840,hypothetical protein	BG544_00785,hypothetical protein	BG559_00785,hypothetical protein	BG595_00840,hypothetical protein	BG606_00840,hypothetical protein	BG545_00785,hypothetical protein	BG594_00845,hypothetical protein	BG591_00840,hypothetical protein	BG610_00840,hypothetical protein	BG563_00785,hypothetical protein	BG564_00785,hypothetical protein	BG560_00785,hypothetical protein	BG546_00785,hypothetical protein	BG573_00785,hypothetical protein	BG553_00785,hypothetical protein	BG554_00785,hypothetical protein	BG555_00785,hypothetical protein	BG556_00785,hypothetical protein	BG574_00785,hypothetical protein	BG565_00785,hypothetical protein	BG566_00785,hypothetical protein	BG601_00840,hypothetical protein	BG605_00840,hypothetical protein	BG584_00840,hypothetical protein
	BG607_00850,hypothetical protein	BG585_00860,hypothetical protein	BG589_00845,hypothetical protein	BG602_00850,hypothetical protein	BG580_00850,hypothetical protein	Ortholog not found	BG592_00850,hypothetical protein	Ortholog not found	BG581_00850,hypothetical protein	BG611_00845,hypothetical protein	BG593_00845,hypothetical protein	BG588_00850,hypothetical protein	BG578_00845,hypothetical protein	BG603_09405,hypothetical protein	BG586_03665,hypothetical protein	BG608_00845,hypothetical protein	BG582_00845,hypothetical protein	BG609_00845,hypothetical protein	BG587_00845,hypothetical protein	Ortholog not found	BG583_00845,hypothetical protein	BG604_09365,hypothetical protein	BG599_00850,hypothetical protein	BG600_00845,hypothetical protein	BG579_00845,hypothetical protein	BG590_00845,hypothetical protein	Ortholog not found	Ortholog not found	BG595_00845,hypothetical protein	BG606_00845,hypothetical protein	Ortholog not found	BG594_00850,hypothetical protein	BG591_00845,hypothetical protein	BG610_00845,hypothetical protein	Ortholog not found	Ortholog not found	Ortholog not found	Ortholog not found	Ortholog not found	Ortholog not found	Ortholog not found	Ortholog not found	Ortholog not found	Ortholog not found	Ortholog not found	Ortholog not found	BG601_00845,hypothetical protein	BG605_00845,hypothetical protein	BG584_00845,hypothetical protein
	BG607_00855,hypothetical protein	BG585_00865,hypothetical protein	BG589_00850,hypothetical protein	BG602_00855,hypothetical protein	BG580_00855,hypothetical protein	BG543_00795,hypothetical protein	BG592_00855,hypothetical protein	BG558_00795,hypothetical protein	BG581_00855,hypothetical protein	BG611_00850,hypothetical protein	BG593_00850,hypothetical protein	BG588_00855,hypothetical protein	BG578_00850,hypothetical protein	BG603_09400,hypothetical protein	BG586_03660,hypothetical protein	BG608_00850,hypothetical protein	BG582_00850,hypothetical protein	BG609_00850,hypothetical protein	BG587_00850,hypothetical protein	BG596_00850,hypothetical protein	BG583_00850,hypothetical protein	BG604_09370,hypothetical protein	BG599_00855,hypothetical protein	BG600_00850,hypothetical protein	BG579_00850,hypothetical protein	BG590_00850,hypothetical protein	BG544_00795,hypothetical protein	BG559_00795,hypothetical protein	BG595_00850,hypothetical protein	BG606_00850,hypothetical protein	BG545_00795,hypothetical protein	BG594_00855,hypothetical protein	BG591_00850,hypothetical protein	BG610_00850,hypothetical protein	BG563_00795,hypothetical protein	BG564_00795,hypothetical protein	BG560_00795,hypothetical protein	BG546_00795,hypothetical protein	BG573_00795,hypothetical protein	BG553_00795,hypothetical protein	BG554_00795,hypothetical protein	BG555_00795,hypothetical protein	BG556_00795,hypothetical protein	BG574_00795,hypothetical protein	BG565_00795,hypothetical protein	BG566_00795,hypothetical protein	BG601_00850,hypothetical protein	BG605_00850,hypothetical protein	BG584_00850,hypothetical protein
	BG607_00860,dithiol-disulfide isomerase	BG585_00870,dithiol-disulfide isomerase	BG589_00855,dithiol-disulfide isomerase	BG602_00860,dithiol-disulfide isomerase	BG580_00860,dithiol-disulfide isomerase	BG543_00800,dithiol-disulfide isomerase	BG592_00860,dithiol-disulfide isomerase	BG558_00800,dithiol-disulfide isomerase	BG581_00860,dithiol-disulfide isomerase	BG611_00855,dithiol-disulfide isomerase	BG593_00855,dithiol-disulfide isomerase	BG588_00860,dithiol-disulfide isomerase	BG578_00855,dithiol-disulfide isomerase	BG603_09395,dithiol-disulfide isomerase	BG586_03655,dithiol-disulfide isomerase	BG608_00855,dithiol-disulfide isomerase	BG582_00855,dithiol-disulfide isomerase	BG609_00855,dithiol-disulfide isomerase	BG587_00855,dithiol-disulfide isomerase	BG596_00855,dithiol-disulfide isomerase	BG583_00855,dithiol-disulfide isomerase	BG604_09375,dithiol-disulfide isomerase	BG599_00860,dithiol-disulfide isomerase	BG600_00855,dithiol-disulfide isomerase	BG579_00855,dithiol-disulfide isomerase	BG590_00855,dithiol-disulfide isomerase	BG544_00800,dithiol-disulfide isomerase	BG559_00800,dithiol-disulfide isomerase	BG595_00855,dithiol-disulfide isomerase	BG606_00855,dithiol-disulfide isomerase	BG545_00800,dithiol-disulfide isomerase	BG594_00860,dithiol-disulfide isomerase	BG591_00855,dithiol-disulfide isomerase	BG610_00855,dithiol-disulfide isomerase	BG563_00800,dithiol-disulfide isomerase	BG564_00800,dithiol-disulfide isomerase	BG560_00800,dithiol-disulfide isomerase	BG546_00800,dithiol-disulfide isomerase	BG573_00800,dithiol-disulfide isomerase	BG553_00800,dithiol-disulfide isomerase	BG554_00800,dithiol-disulfide isomerase	BG555_00800,dithiol-disulfide isomerase	BG556_00800,dithiol-disulfide isomerase	BG574_00800,dithiol-disulfide isomerase	BG565_00800,dithiol-disulfide isomerase	BG566_00800,dithiol-disulfide isomerase	BG601_00855,dithiol-disulfide isomerase	BG605_00855,dithiol-disulfide isomerase	BG584_00855,dithiol-disulfide isomerase
	BG607_00865,tyrosine recombinase XerC	BG585_00875,tyrosine recombinase XerC	BG589_00860,tyrosine recombinase XerC	BG602_00865,tyrosine recombinase XerC	BG580_00865,tyrosine recombinase XerC	BG543_00805,tyrosine recombinase XerC	BG592_00865,tyrosine recombinase XerC	BG558_00805,tyrosine recombinase XerC	BG581_00865,tyrosine recombinase XerC	BG611_00860,tyrosine recombinase XerC	BG593_00860,tyrosine recombinase XerC	BG588_00865,tyrosine recombinase XerC	BG578_00860,tyrosine recombinase XerC	BG603_09390,tyrosine recombinase XerC	BG586_03650,tyrosine recombinase XerC	BG608_00860,tyrosine recombinase XerC	BG582_00860,tyrosine recombinase XerC	BG609_00860,tyrosine recombinase XerC	BG587_00860,tyrosine recombinase XerC	BG596_00860,tyrosine recombinase XerC	BG583_00860,tyrosine recombinase XerC	BG604_09380,tyrosine recombinase XerC	BG599_00865,tyrosine recombinase XerC	BG600_00860,tyrosine recombinase XerC	BG579_00860,tyrosine recombinase XerC	BG590_00860,tyrosine recombinase XerC	BG544_00805,tyrosine recombinase XerC	BG559_00805,tyrosine recombinase XerC	BG595_00860,tyrosine recombinase XerC	BG606_00860,tyrosine recombinase XerC	BG545_00805,tyrosine recombinase XerC	BG594_00865,tyrosine recombinase XerC	BG591_00860,tyrosine recombinase XerC	BG610_00860,tyrosine recombinase XerC	BG563_00805,tyrosine recombinase XerC	BG564_00805,tyrosine recombinase XerC	BG560_00805,tyrosine recombinase XerC	BG546_00805,tyrosine recombinase XerC	BG573_00805,tyrosine recombinase XerC	BG553_00805,tyrosine recombinase XerC	BG554_00805,tyrosine recombinase XerC	BG555_00805,tyrosine recombinase XerC	BG556_00805,tyrosine recombinase XerC	BG574_00805,tyrosine recombinase XerC	BG565_00805,tyrosine recombinase XerC	BG566_00805,tyrosine recombinase XerC	BG601_00860,tyrosine recombinase XerC	BG605_00860,tyrosine recombinase XerC	BG584_00860,tyrosine recombinase XerC
	BG607_00870,hypothetical protein	BG585_00880,hypothetical protein	BG589_00865,hypothetical protein	BG602_00870,hypothetical protein	BG580_00870,hypothetical protein	BG543_00810,hypothetical protein	BG592_00870,hypothetical protein	BG558_00810,hypothetical protein	BG581_00870,hypothetical protein	BG611_00865,hypothetical protein	BG593_00865,hypothetical protein	BG588_00870,hypothetical protein	BG578_00865,hypothetical protein	BG603_09385,hypothetical protein	BG586_03645,hypothetical protein	BG608_00865,hypothetical protein	BG582_00865,hypothetical protein	BG609_00865,hypothetical protein	BG587_00865,hypothetical protein	BG596_00865,hypothetical protein	BG583_00865,hypothetical protein	BG604_09385,hypothetical protein	BG599_00870,hypothetical protein	BG600_00865,hypothetical protein	BG579_00865,hypothetical protein	BG590_00865,hypothetical protein	BG544_00810,hypothetical protein	BG559_00810,hypothetical protein	BG595_00865,hypothetical protein	BG606_00865,hypothetical protein	BG545_00810,hypothetical protein	BG594_00870,hypothetical protein	BG591_00865,hypothetical protein	BG610_00865,hypothetical protein	BG563_00810,hypothetical protein	BG564_00810,hypothetical protein	BG560_00810,hypothetical protein	BG546_00810,hypothetical protein	BG573_00810,hypothetical protein	BG553_00810,hypothetical protein	BG554_00810,hypothetical protein	BG555_00810,hypothetical protein	BG556_00810,hypothetical protein	BG574_00810,hypothetical protein	BG565_00810,hypothetical protein	BG566_00810,hypothetical protein	BG601_00865,hypothetical protein	BG605_00865,hypothetical protein	BG584_00865,hypothetical protein
	BG607_00885,tRNA (uridine(54)-C5)-methyltransferase TrmA	BG585_00895,tRNA (uridine(54)-C5)-methyltransferase TrmA	BG589_00880,tRNA (uridine(54)-C5)-methyltransferase TrmA	BG602_00885,tRNA (uridine(54)-C5)-methyltransferase TrmA	BG580_00885,tRNA (uridine(54)-C5)-methyltransferase TrmA	BG543_00825,tRNA (uridine(54)-C5)-methyltransferase TrmA	BG592_00885,tRNA (uridine(54)-C5)-methyltransferase TrmA	BG558_00825,tRNA (uridine(54)-C5)-methyltransferase TrmA	BG581_00885,tRNA (uridine(54)-C5)-methyltransferase TrmA	BG611_00880,tRNA (uridine(54)-C5)-methyltransferase TrmA	BG593_00880,tRNA (uridine(54)-C5)-methyltransferase TrmA	BG588_00885,tRNA (uridine(54)-C5)-methyltransferase TrmA	BG578_00880,tRNA (uridine(54)-C5)-methyltransferase TrmA	BG603_09370,tRNA (uridine(54)-C5)-methyltransferase TrmA	BG586_03630,tRNA (uridine(54)-C5)-methyltransferase TrmA	BG608_00880,tRNA (uridine(54)-C5)-methyltransferase TrmA	BG582_00880,tRNA (uridine(54)-C5)-methyltransferase TrmA	BG609_00880,tRNA (uridine(54)-C5)-methyltransferase TrmA	BG587_00880,tRNA (uridine(54)-C5)-methyltransferase TrmA	BG596_00880,tRNA (uridine(54)-C5)-methyltransferase TrmA	BG583_00880,tRNA (uridine(54)-C5)-methyltransferase TrmA	BG604_09400,tRNA (uridine(54)-C5)-methyltransferase TrmA	BG599_00885,tRNA (uridine(54)-C5)-methyltransferase TrmA	BG600_00880,tRNA (uridine(54)-C5)-methyltransferase TrmA	BG579_00880,tRNA (uridine(54)-C5)-methyltransferase TrmA	BG590_00880,tRNA (uridine(54)-C5)-methyltransferase TrmA	BG544_00825,tRNA (uridine(54)-C5)-methyltransferase TrmA	BG559_00825,tRNA (uridine(54)-C5)-methyltransferase TrmA	BG595_00880,tRNA (uridine(54)-C5)-methyltransferase TrmA	BG606_00880,tRNA (uridine(54)-C5)-methyltransferase TrmA	BG545_00825,tRNA (uridine(54)-C5)-methyltransferase TrmA	BG594_00885,tRNA (uridine(54)-C5)-methyltransferase TrmA	BG591_00880,tRNA (uridine(54)-C5)-methyltransferase TrmA	BG610_00880,tRNA (uridine(54)-C5)-methyltransferase TrmA	BG563_00825,tRNA (uridine(54)-C5)-methyltransferase TrmA	BG564_00825,tRNA (uridine(54)-C5)-methyltransferase TrmA	BG560_00825,tRNA (uridine(54)-C5)-methyltransferase TrmA	BG546_00825,tRNA (uridine(54)-C5)-methyltransferase TrmA	BG573_00825,tRNA (uridine(54)-C5)-methyltransferase TrmA	BG553_00825,tRNA (uridine(54)-C5)-methyltransferase TrmA	BG554_00825,tRNA (uridine(54)-C5)-methyltransferase TrmA	BG555_00825,tRNA (uridine(54)-C5)-methyltransferase TrmA	BG556_00825,tRNA (uridine(54)-C5)-methyltransferase TrmA	BG574_00825,tRNA (uridine(54)-C5)-methyltransferase TrmA	BG565_00825,tRNA (uridine(54)-C5)-methyltransferase TrmA	BG566_00825,tRNA (uridine(54)-C5)-methyltransferase TrmA	BG601_00880,tRNA (uridine(54)-C5)-methyltransferase TrmA	BG605_00880,tRNA (uridine(54)-C5)-methyltransferase TrmA	BG584_00880,tRNA (uridine(54)-C5)-methyltransferase TrmA
	BG607_00890,hypothetical protein	BG585_00900,hypothetical protein	BG589_00885,hypothetical protein	BG602_00890,hypothetical protein	BG580_00890,hypothetical protein	BG543_00830,hypothetical protein	BG592_00890,hypothetical protein	BG558_00830,hypothetical protein	BG581_00890,hypothetical protein	BG611_00885,hypothetical protein	BG593_00885,hypothetical protein	BG588_00890,hypothetical protein	BG578_00885,hypothetical protein	BG603_09365,hypothetical protein	BG586_03625,hypothetical protein	BG608_00885,hypothetical protein	BG582_00885,hypothetical protein	BG609_00885,hypothetical protein	BG587_00885,hypothetical protein	BG596_00885,hypothetical protein	BG583_00885,hypothetical protein	BG604_09405,hypothetical protein	BG599_00890,hypothetical protein	BG600_00885,hypothetical protein	BG579_00885,hypothetical protein	BG590_00885,hypothetical protein	BG544_00830,hypothetical protein	BG559_00830,hypothetical protein	BG595_00885,hypothetical protein	BG606_00885,hypothetical protein	BG545_00830,hypothetical protein	BG594_00890,hypothetical protein	BG591_00885,hypothetical protein	BG610_00885,hypothetical protein	BG563_00830,hypothetical protein	BG564_00830,hypothetical protein	BG560_00830,hypothetical protein	BG546_00830,hypothetical protein	BG573_00830,hypothetical protein	BG553_00830,hypothetical protein	BG554_00830,hypothetical protein	BG555_00830,hypothetical protein	BG556_00830,hypothetical protein	BG574_00830,hypothetical protein	BG565_00830,hypothetical protein	BG566_00830,hypothetical protein	BG601_00885,hypothetical protein	BG605_00885,hypothetical protein	BG584_00885,hypothetical protein
	BG607_00895,methyltransferase	BG585_00905,methyltransferase	BG589_00890,methyltransferase	BG602_00895,methyltransferase	BG580_00895,methyltransferase	Ortholog not found	BG592_00895,methyltransferase	Ortholog not found	BG581_00895,methyltransferase	BG611_00890,methyltransferase	BG593_00890,methyltransferase	BG588_00895,methyltransferase	BG578_00890,methyltransferase	BG603_09360,methyltransferase	BG586_03620,methyltransferase	BG608_00890,methyltransferase	BG582_00890,methyltransferase	BG609_00890,methyltransferase	BG587_00890,methyltransferase	BG596_00890,methyltransferase	BG583_00890,methyltransferase	BG604_09410,methyltransferase	BG599_00895,methyltransferase	BG600_00890,methyltransferase	BG579_00890,methyltransferase	BG590_00890,methyltransferase	Ortholog not found	Ortholog not found	BG595_00890,methyltransferase	BG606_00890,methyltransferase	Ortholog not found	BG594_00895,methyltransferase	BG591_00890,methyltransferase	BG610_00890,methyltransferase	Ortholog not found	Ortholog not found	Ortholog not found	Ortholog not found	Ortholog not found	Ortholog not found	Ortholog not found	Ortholog not found	Ortholog not found	Ortholog not found	Ortholog not found	Ortholog not found	BG601_00890,methyltransferase	BG605_00890,methyltransferase	BG584_00890,methyltransferase
	BG607_00900,hypothetical protein	BG585_00910,hypothetical protein	BG589_00895,hypothetical protein	BG602_00900,hypothetical protein	BG580_00900,hypothetical protein	BG543_00835,hypothetical protein	BG592_00900,hypothetical protein	BG558_00835,hypothetical protein	BG581_00900,hypothetical protein	BG611_00895,hypothetical protein	BG593_00895,hypothetical protein	BG588_00900,hypothetical protein	BG578_00895,hypothetical protein	BG603_09355,hypothetical protein	BG586_03615,hypothetical protein	BG608_00895,hypothetical protein	BG582_00895,hypothetical protein	BG609_00895,hypothetical protein	BG587_00895,hypothetical protein	BG596_00895,hypothetical protein	BG583_00895,hypothetical protein	BG604_09415,hypothetical protein	BG599_00900,hypothetical protein	BG600_00895,hypothetical protein	BG579_00895,hypothetical protein	BG590_00895,hypothetical protein	BG544_00835,hypothetical protein	BG559_00835,hypothetical protein	BG595_00895,hypothetical protein	BG606_00895,hypothetical protein	BG545_00835,hypothetical protein	BG594_00900,hypothetical protein	BG591_00895,hypothetical protein	BG610_00895,hypothetical protein	BG563_00835,hypothetical protein	BG564_00835,hypothetical protein	BG560_00835,hypothetical protein	BG546_00835,hypothetical protein	BG573_00835,hypothetical protein	BG553_00835,hypothetical protein	BG554_00835,hypothetical protein	BG555_00835,hypothetical protein	BG556_00835,hypothetical protein	BG574_00835,hypothetical protein	BG565_00835,hypothetical protein	BG566_00835,hypothetical protein	BG601_00895,hypothetical protein	BG605_00895,hypothetical protein	BG584_00895,hypothetical protein
	BG607_00905,4-hydroxy-3-methylbut-2-enyl diphosphate reductase	BG585_00915,4-hydroxy-3-methylbut-2-enyl diphosphate reductase	BG589_00900,4-hydroxy-3-methylbut-2-enyl diphosphate reductase	BG602_00905,4-hydroxy-3-methylbut-2-enyl diphosphate reductase	BG580_00905,4-hydroxy-3-methylbut-2-enyl diphosphate reductase	BG543_00840,4-hydroxy-3-methylbut-2-enyl diphosphate reductase	BG592_00905,4-hydroxy-3-methylbut-2-enyl diphosphate reductase	BG558_00840,4-hydroxy-3-methylbut-2-enyl diphosphate reductase	BG581_00905,4-hydroxy-3-methylbut-2-enyl diphosphate reductase	BG611_00900,4-hydroxy-3-methylbut-2-enyl diphosphate reductase	BG593_00900,4-hydroxy-3-methylbut-2-enyl diphosphate reductase	BG588_00905,4-hydroxy-3-methylbut-2-enyl diphosphate reductase	BG578_00900,4-hydroxy-3-methylbut-2-enyl diphosphate reductase	BG603_09350,4-hydroxy-3-methylbut-2-enyl diphosphate reductase	BG586_03610,4-hydroxy-3-methylbut-2-enyl diphosphate reductase	BG608_00900,4-hydroxy-3-methylbut-2-enyl diphosphate reductase	BG582_00900,4-hydroxy-3-methylbut-2-enyl diphosphate reductase	BG609_00900,4-hydroxy-3-methylbut-2-enyl diphosphate reductase	BG587_00900,4-hydroxy-3-methylbut-2-enyl diphosphate reductase	BG596_00900,4-hydroxy-3-methylbut-2-enyl diphosphate reductase	BG583_00900,4-hydroxy-3-methylbut-2-enyl diphosphate reductase	BG604_09420,4-hydroxy-3-methylbut-2-enyl diphosphate reductase	BG599_00905,4-hydroxy-3-methylbut-2-enyl diphosphate reductase	BG600_00900,4-hydroxy-3-methylbut-2-enyl diphosphate reductase	BG579_00900,4-hydroxy-3-methylbut-2-enyl diphosphate reductase	BG590_00900,4-hydroxy-3-methylbut-2-enyl diphosphate reductase	BG544_00840,4-hydroxy-3-methylbut-2-enyl diphosphate reductase	BG559_00840,4-hydroxy-3-methylbut-2-enyl diphosphate reductase	BG595_00900,4-hydroxy-3-methylbut-2-enyl diphosphate reductase	BG606_00900,4-hydroxy-3-methylbut-2-enyl diphosphate reductase	BG545_00840,4-hydroxy-3-methylbut-2-enyl diphosphate reductase	BG594_00905,4-hydroxy-3-methylbut-2-enyl diphosphate reductase	BG591_00900,4-hydroxy-3-methylbut-2-enyl diphosphate reductase	BG610_00900,4-hydroxy-3-methylbut-2-enyl diphosphate reductase	BG563_00840,4-hydroxy-3-methylbut-2-enyl diphosphate reductase	BG564_00840,4-hydroxy-3-methylbut-2-enyl diphosphate reductase	BG560_00840,4-hydroxy-3-methylbut-2-enyl diphosphate reductase	BG546_00840,4-hydroxy-3-methylbut-2-enyl diphosphate reductase	BG573_00840,4-hydroxy-3-methylbut-2-enyl diphosphate reductase	BG553_00840,4-hydroxy-3-methylbut-2-enyl diphosphate reductase	BG554_00840,4-hydroxy-3-methylbut-2-enyl diphosphate reductase	BG555_00840,4-hydroxy-3-methylbut-2-enyl diphosphate reductase	BG556_00840,4-hydroxy-3-methylbut-2-enyl diphosphate reductase	BG574_00840,4-hydroxy-3-methylbut-2-enyl diphosphate reductase	BG565_00840,4-hydroxy-3-methylbut-2-enyl diphosphate reductase	BG566_00840,4-hydroxy-3-methylbut-2-enyl diphosphate reductase	BG601_00900,4-hydroxy-3-methylbut-2-enyl diphosphate reductase	BG605_00900,4-hydroxy-3-methylbut-2-enyl diphosphate reductase	BG584_00900,4-hydroxy-3-methylbut-2-enyl diphosphate reductase
	BG607_00910,signal peptidase II	BG585_00920,signal peptidase II	BG589_00905,signal peptidase II	BG602_00910,signal peptidase II	BG580_00910,signal peptidase II	BG543_00845,signal peptidase II	BG592_00910,signal peptidase II	BG558_00845,signal peptidase II	BG581_00910,signal peptidase II	BG611_00905,signal peptidase II	BG593_00905,signal peptidase II	BG588_00910,signal peptidase II	BG578_00905,signal peptidase II	BG603_09345,signal peptidase II	BG586_03605,signal peptidase II	BG608_00905,signal peptidase II	BG582_00905,signal peptidase II	BG609_00905,signal peptidase II	BG587_00905,signal peptidase II	BG596_00905,signal peptidase II	BG583_00905,signal peptidase II	BG604_09425,signal peptidase II	BG599_00910,signal peptidase II	BG600_00905,signal peptidase II	BG579_00905,signal peptidase II	BG590_00905,signal peptidase II	BG544_00845,signal peptidase II	BG559_00845,signal peptidase II	BG595_00905,signal peptidase II	BG606_00905,signal peptidase II	BG545_00845,signal peptidase II	BG594_00910,signal peptidase II	BG591_00905,signal peptidase II	BG610_00905,signal peptidase II	BG563_00845,signal peptidase II	BG564_00845,signal peptidase II	BG560_00845,signal peptidase II	BG546_00845,signal peptidase II	BG573_00845,signal peptidase II	BG553_00845,signal peptidase II	BG554_00845,signal peptidase II	BG555_00845,signal peptidase II	BG556_00845,signal peptidase II	BG574_00845,signal peptidase II	BG565_00845,signal peptidase II	BG566_00845,signal peptidase II	BG601_00905,signal peptidase II	BG605_00905,signal peptidase II	BG584_00905,signal peptidase II
	BG607_00915,transcriptional regulator	BG585_00925,transcriptional regulator	BG589_00910,transcriptional regulator	BG602_00915,transcriptional regulator	BG580_00915,transcriptional regulator	BG543_00850,transcriptional regulator	BG592_00915,transcriptional regulator	BG558_00850,transcriptional regulator	BG581_00915,transcriptional regulator	BG611_00910,transcriptional regulator	BG593_00910,transcriptional regulator	BG588_00915,transcriptional regulator	BG578_00910,transcriptional regulator	BG603_09340,transcriptional regulator	BG586_03600,transcriptional regulator	BG608_00910,transcriptional regulator	BG582_00910,transcriptional regulator	BG609_00910,transcriptional regulator	BG587_00910,transcriptional regulator	BG596_00910,transcriptional regulator	BG583_00910,transcriptional regulator	BG604_09430,transcriptional regulator	BG599_00915,transcriptional regulator	BG600_00910,transcriptional regulator	BG579_00910,transcriptional regulator	BG590_00910,transcriptional regulator	BG544_00850,transcriptional regulator	BG559_00850,transcriptional regulator	BG595_00910,transcriptional regulator	BG606_00910,transcriptional regulator	BG545_00850,transcriptional regulator	BG594_00915,transcriptional regulator	BG591_00910,transcriptional regulator	BG610_00910,transcriptional regulator	BG563_00850,transcriptional regulator	BG564_00850,transcriptional regulator	BG560_00850,transcriptional regulator	BG546_00850,transcriptional regulator	BG573_00850,transcriptional regulator	BG553_00850,transcriptional regulator	BG554_00850,transcriptional regulator	BG555_00850,transcriptional regulator	BG556_00850,transcriptional regulator	BG574_00850,transcriptional regulator	BG565_00850,transcriptional regulator	BG566_00850,transcriptional regulator	BG601_00910,transcriptional regulator	BG605_00910,transcriptional regulator	BG584_00910,transcriptional regulator
	BG607_00920,molybdopterin adenylyltransferase	BG585_00930,molybdopterin adenylyltransferase	BG589_00915,molybdopterin adenylyltransferase	BG602_00920,molybdopterin adenylyltransferase	BG580_00920,molybdopterin adenylyltransferase	BG543_00855,molybdopterin adenylyltransferase	BG592_00920,molybdopterin adenylyltransferase	BG558_00855,molybdopterin adenylyltransferase	BG581_00920,molybdopterin adenylyltransferase	BG611_00915,molybdopterin adenylyltransferase	BG593_00915,molybdopterin adenylyltransferase	BG588_00920,molybdopterin adenylyltransferase	BG578_00915,molybdopterin adenylyltransferase	BG603_09335,molybdopterin adenylyltransferase	BG586_03595,molybdopterin adenylyltransferase	BG608_00915,molybdopterin adenylyltransferase	BG582_00915,molybdopterin adenylyltransferase	BG609_00915,molybdopterin adenylyltransferase	BG587_00915,molybdopterin adenylyltransferase	BG596_00915,molybdopterin adenylyltransferase	BG583_00915,molybdopterin adenylyltransferase	BG604_09435,molybdopterin adenylyltransferase	BG599_00920,molybdopterin adenylyltransferase	BG600_00915,molybdopterin adenylyltransferase	BG579_00915,molybdopterin adenylyltransferase	BG590_00915,molybdopterin adenylyltransferase	BG544_00855,molybdopterin adenylyltransferase	BG559_00855,molybdopterin adenylyltransferase	BG595_00915,molybdopterin adenylyltransferase	BG606_00915,molybdopterin adenylyltransferase	BG545_00855,molybdopterin adenylyltransferase	BG594_00920,molybdopterin adenylyltransferase	BG591_00915,molybdopterin adenylyltransferase	BG610_00915,molybdopterin adenylyltransferase	BG563_00855,molybdopterin adenylyltransferase	BG564_00855,molybdopterin adenylyltransferase	BG560_00855,molybdopterin adenylyltransferase	BG546_00855,molybdopterin adenylyltransferase	BG573_00855,molybdopterin adenylyltransferase	BG553_00855,molybdopterin adenylyltransferase	BG554_00855,molybdopterin adenylyltransferase	BG555_00855,molybdopterin adenylyltransferase	BG556_00855,molybdopterin adenylyltransferase	BG574_00855,molybdopterin adenylyltransferase	BG565_00855,molybdopterin adenylyltransferase	BG566_00855,molybdopterin adenylyltransferase	BG601_00915,molybdopterin adenylyltransferase	BG605_00915,molybdopterin adenylyltransferase	BG584_00915,molybdopterin adenylyltransferase
	BG607_00925,c-type cytochrome biogenesis protein CcmI	BG585_00935,c-type cytochrome biogenesis protein CcmI	BG589_00920,c-type cytochrome biogenesis protein CcmI	BG602_00925,c-type cytochrome biogenesis protein CcmI	BG580_00925,c-type cytochrome biogenesis protein CcmI	BG543_00860,c-type cytochrome biogenesis protein CcmI	BG592_00925,c-type cytochrome biogenesis protein CcmI	BG558_00860,c-type cytochrome biogenesis protein CcmI	BG581_00925,c-type cytochrome biogenesis protein CcmI	BG611_00920,c-type cytochrome biogenesis protein CcmI	BG593_00920,c-type cytochrome biogenesis protein CcmI	BG588_00925,c-type cytochrome biogenesis protein CcmI	BG578_00920,c-type cytochrome biogenesis protein CcmI	BG603_09330,c-type cytochrome biogenesis protein CcmI	BG586_03590,c-type cytochrome biogenesis protein CcmI	BG608_00920,c-type cytochrome biogenesis protein CcmI	BG582_00920,c-type cytochrome biogenesis protein CcmI	BG609_00920,c-type cytochrome biogenesis protein CcmI	BG587_00920,c-type cytochrome biogenesis protein CcmI	BG596_00920,c-type cytochrome biogenesis protein CcmI	BG583_00920,c-type cytochrome biogenesis protein CcmI	BG604_09440,c-type cytochrome biogenesis protein CcmI	BG599_00925,c-type cytochrome biogenesis protein CcmI	BG600_00920,c-type cytochrome biogenesis protein CcmI	BG579_00920,c-type cytochrome biogenesis protein CcmI	BG590_00920,c-type cytochrome biogenesis protein CcmI	BG544_00860,c-type cytochrome biogenesis protein CcmI	BG559_00860,c-type cytochrome biogenesis protein CcmI	BG595_00920,c-type cytochrome biogenesis protein CcmI	BG606_00920,c-type cytochrome biogenesis protein CcmI	BG545_00860,c-type cytochrome biogenesis protein CcmI	BG594_00925,c-type cytochrome biogenesis protein CcmI	BG591_00920,c-type cytochrome biogenesis protein CcmI	BG610_00920,c-type cytochrome biogenesis protein CcmI	BG563_00860,c-type cytochrome biogenesis protein CcmI	BG564_00860,c-type cytochrome biogenesis protein CcmI	BG560_00860,c-type cytochrome biogenesis protein CcmI	BG546_00860,c-type cytochrome biogenesis protein CcmI	BG573_00860,c-type cytochrome biogenesis protein CcmI	BG553_00860,c-type cytochrome biogenesis protein CcmI	BG554_00860,c-type cytochrome biogenesis protein CcmI	BG555_00860,c-type cytochrome biogenesis protein CcmI	BG556_00860,c-type cytochrome biogenesis protein CcmI	BG574_00860,c-type cytochrome biogenesis protein CcmI	BG565_00860,c-type cytochrome biogenesis protein CcmI	BG566_00860,c-type cytochrome biogenesis protein CcmI	BG601_00920,c-type cytochrome biogenesis protein CcmI	BG605_00920,c-type cytochrome biogenesis protein CcmI	BG584_00920,c-type cytochrome biogenesis protein CcmI
	BG607_00930,cytochrome c-type biogenesis protein CcmH	BG585_00940,cytochrome c-type biogenesis protein CcmH	BG589_00925,cytochrome c-type biogenesis protein CcmH	BG602_00930,cytochrome c-type biogenesis protein CcmH	BG580_00930,cytochrome c-type biogenesis protein CcmH	BG543_00865,cytochrome c-type biogenesis protein CcmH	BG592_00930,cytochrome c-type biogenesis protein CcmH	BG558_00865,cytochrome c-type biogenesis protein CcmH	BG581_00930,cytochrome c-type biogenesis protein CcmH	BG611_00925,cytochrome c-type biogenesis protein CcmH	BG593_00925,cytochrome c-type biogenesis protein CcmH	BG588_00930,cytochrome c-type biogenesis protein CcmH	BG578_00925,cytochrome c-type biogenesis protein CcmH	BG603_09325,cytochrome c-type biogenesis protein CcmH	BG586_03585,cytochrome c-type biogenesis protein CcmH	BG608_00925,cytochrome c-type biogenesis protein CcmH	BG582_00925,cytochrome c-type biogenesis protein CcmH	BG609_00925,cytochrome c-type biogenesis protein CcmH	BG587_00925,cytochrome c-type biogenesis protein CcmH	BG596_00925,cytochrome c-type biogenesis protein CcmH	BG583_00925,cytochrome c-type biogenesis protein CcmH	BG604_09445,cytochrome c-type biogenesis protein CcmH	BG599_00930,cytochrome c-type biogenesis protein CcmH	BG600_00925,cytochrome c-type biogenesis protein CcmH	BG579_00925,cytochrome c-type biogenesis protein CcmH	BG590_00925,cytochrome c-type biogenesis protein CcmH	BG544_00865,cytochrome c-type biogenesis protein CcmH	BG559_00865,cytochrome c-type biogenesis protein CcmH	BG595_00925,cytochrome c-type biogenesis protein CcmH	BG606_00925,cytochrome c-type biogenesis protein CcmH	BG545_00865,cytochrome c-type biogenesis protein CcmH	BG594_00930,cytochrome c-type biogenesis protein CcmH	BG591_00925,cytochrome c-type biogenesis protein CcmH	BG610_00925,cytochrome c-type biogenesis protein CcmH	BG563_00865,cytochrome c-type biogenesis protein CcmH	BG564_00865,cytochrome c-type biogenesis protein CcmH	BG560_00865,cytochrome c-type biogenesis protein CcmH	BG546_00865,cytochrome c-type biogenesis protein CcmH	BG573_00865,cytochrome c-type biogenesis protein CcmH	BG553_00865,cytochrome c-type biogenesis protein CcmH	BG554_00865,cytochrome c-type biogenesis protein CcmH	BG555_00865,cytochrome c-type biogenesis protein CcmH	BG556_00865,cytochrome c-type biogenesis protein CcmH	BG574_00865,cytochrome c-type biogenesis protein CcmH	BG565_00865,cytochrome c-type biogenesis protein CcmH	BG566_00865,cytochrome c-type biogenesis protein CcmH	BG601_00925,cytochrome c-type biogenesis protein CcmH	BG605_00925,cytochrome c-type biogenesis protein CcmH	BG584_00925,cytochrome c-type biogenesis protein CcmH
	BG607_00935,hypothetical protein	BG585_00945,hypothetical protein	BG589_00930,hypothetical protein	BG602_00935,hypothetical protein	BG580_00935,hypothetical protein	Ortholog not found	BG592_00935,hypothetical protein	Ortholog not found	BG581_00935,hypothetical protein	BG611_00930,hypothetical protein	BG593_00930,hypothetical protein	BG588_00935,hypothetical protein	BG578_00930,hypothetical protein	BG603_09320,hypothetical protein	BG586_03580,hypothetical protein	BG608_00930,hypothetical protein	BG582_00930,hypothetical protein	BG609_00930,hypothetical protein	BG587_00930,hypothetical protein	BG596_00930,hypothetical protein	BG583_00930,hypothetical protein	BG604_09450,hypothetical protein	BG599_00935,hypothetical protein	BG600_00930,hypothetical protein	BG579_00930,hypothetical protein	BG590_00930,hypothetical protein	Ortholog not found	Ortholog not found	BG595_00930,hypothetical protein	BG606_00930,hypothetical protein	Ortholog not found	BG594_00935,hypothetical protein	BG591_00930,hypothetical protein	BG610_00930,hypothetical protein	Ortholog not found	Ortholog not found	Ortholog not found	Ortholog not found	Ortholog not found	Ortholog not found	Ortholog not found	Ortholog not found	Ortholog not found	Ortholog not found	Ortholog not found	Ortholog not found	BG601_00930,hypothetical protein	BG605_00930,hypothetical protein	BG584_00930,hypothetical protein
	BG607_00940,thiol:disulfide interchange protein	BG585_00950,thiol:disulfide interchange protein	BG589_00935,thiol:disulfide interchange protein	BG602_00940,thiol:disulfide interchange protein	BG580_00940,thiol:disulfide interchange protein	BG543_00875,thiol:disulfide interchange protein	BG592_00940,thiol:disulfide interchange protein	BG558_00875,thiol:disulfide interchange protein	BG581_00940,thiol:disulfide interchange protein	BG611_00935,thiol:disulfide interchange protein	BG593_00935,thiol:disulfide interchange protein	BG588_00940,thiol:disulfide interchange protein	BG578_00935,thiol:disulfide interchange protein	BG603_09315,thiol:disulfide interchange protein	BG586_03575,thiol:disulfide interchange protein	BG608_00935,thiol:disulfide interchange protein	BG582_00935,thiol:disulfide interchange protein	BG609_00935,thiol:disulfide interchange protein	BG587_00935,thiol:disulfide interchange protein	BG596_00935,thiol:disulfide interchange protein	BG583_00935,thiol:disulfide interchange protein	BG604_09455,thiol:disulfide interchange protein	BG599_00940,thiol:disulfide interchange protein	BG600_00935,thiol:disulfide interchange protein	BG579_00935,thiol:disulfide interchange protein	BG590_00935,thiol:disulfide interchange protein	BG544_00875,thiol:disulfide interchange protein	BG559_00875,thiol:disulfide interchange protein	BG595_00935,thiol:disulfide interchange protein	BG606_00935,thiol:disulfide interchange protein	BG545_00875,thiol:disulfide interchange protein	BG594_00940,thiol:disulfide interchange protein	BG591_00935,thiol:disulfide interchange protein	BG610_00935,thiol:disulfide interchange protein	BG563_00875,thiol:disulfide interchange protein	BG564_00875,thiol:disulfide interchange protein	BG560_00875,thiol:disulfide interchange protein	BG546_00875,thiol:disulfide interchange protein	BG573_00875,thiol:disulfide interchange protein	BG553_00875,thiol:disulfide interchange protein	BG554_00875,thiol:disulfide interchange protein	BG555_00875,thiol:disulfide interchange protein	BG556_00875,thiol:disulfide interchange protein	BG574_00875,thiol:disulfide interchange protein	BG565_00875,thiol:disulfide interchange protein	BG566_00875,thiol:disulfide interchange protein	BG601_00935,thiol:disulfide interchange protein	BG605_00935,thiol:disulfide interchange protein	BG584_00935,thiol:disulfide interchange protein
	BG607_00945,type I pantothenate kinase	BG585_00955,type I pantothenate kinase	BG589_00940,type I pantothenate kinase	BG602_00945,type I pantothenate kinase	BG580_00945,type I pantothenate kinase	BG543_00880,type I pantothenate kinase	BG592_00945,type I pantothenate kinase	BG558_00880,type I pantothenate kinase	BG581_00945,type I pantothenate kinase	BG611_00940,type I pantothenate kinase	BG593_00940,type I pantothenate kinase	BG588_00945,type I pantothenate kinase	BG578_00940,type I pantothenate kinase	BG603_09310,type I pantothenate kinase	BG586_03570,type I pantothenate kinase	BG608_00940,type I pantothenate kinase	BG582_00940,type I pantothenate kinase	BG609_00940,type I pantothenate kinase	BG587_00940,type I pantothenate kinase	BG596_00940,type I pantothenate kinase	BG583_00940,type I pantothenate kinase	BG604_09460,type I pantothenate kinase	BG599_00945,type I pantothenate kinase	BG600_00940,type I pantothenate kinase	BG579_00940,type I pantothenate kinase	BG590_00940,type I pantothenate kinase	BG544_00880,type I pantothenate kinase	BG559_00880,type I pantothenate kinase	BG595_00940,type I pantothenate kinase	BG606_00940,type I pantothenate kinase	BG545_00880,type I pantothenate kinase	BG594_00945,type I pantothenate kinase	BG591_00940,type I pantothenate kinase	BG610_00940,type I pantothenate kinase	BG563_00880,type I pantothenate kinase	BG564_00880,type I pantothenate kinase	BG560_00880,type I pantothenate kinase	BG546_00880,type I pantothenate kinase	BG573_00880,type I pantothenate kinase	BG553_00880,type I pantothenate kinase	BG554_00880,type I pantothenate kinase	BG555_00880,type I pantothenate kinase	BG556_00880,type I pantothenate kinase	BG574_00880,type I pantothenate kinase	BG565_00880,type I pantothenate kinase	BG566_00880,type I pantothenate kinase	BG601_00940,type I pantothenate kinase	BG605_00940,type I pantothenate kinase	BG584_00940,type I pantothenate kinase
	BG607_00970,translation elongation factor Tu	BG585_00980,translation elongation factor Tu	BG589_00965,translation elongation factor Tu	BG602_00970,translation elongation factor Tu	BG580_00970,translation elongation factor Tu	BG543_00905,translation elongation factor Tu	BG592_00970,translation elongation factor Tu	BG558_00905,translation elongation factor Tu	BG581_00970,translation elongation factor Tu	BG611_00965,translation elongation factor Tu	BG593_00965,translation elongation factor Tu	BG588_00970,translation elongation factor Tu	BG578_00965,translation elongation factor Tu	BG603_09285,translation elongation factor Tu	BG586_03545,translation elongation factor Tu	BG608_00965,translation elongation factor Tu	BG582_00965,translation elongation factor Tu	BG609_00965,translation elongation factor Tu	BG587_00965,translation elongation factor Tu	BG596_00965,translation elongation factor Tu	BG583_00965,translation elongation factor Tu	BG604_09485,translation elongation factor Tu	BG599_00970,translation elongation factor Tu	BG600_00965,translation elongation factor Tu	BG579_00965,translation elongation factor Tu	BG590_00965,translation elongation factor Tu	BG544_00905,translation elongation factor Tu	BG559_00905,translation elongation factor Tu	BG595_00965,translation elongation factor Tu	BG606_00965,translation elongation factor Tu	BG545_00905,translation elongation factor Tu	BG594_00970,translation elongation factor Tu	BG591_00965,translation elongation factor Tu	BG610_00965,translation elongation factor Tu	BG563_00905,translation elongation factor Tu	BG564_00905,translation elongation factor Tu	BG560_00905,translation elongation factor Tu	BG546_00905,translation elongation factor Tu	BG573_00905,translation elongation factor Tu	BG553_00905,translation elongation factor Tu	BG554_00905,translation elongation factor Tu	BG555_00905,translation elongation factor Tu	BG556_00905,translation elongation factor Tu	BG574_00905,translation elongation factor Tu	BG565_00905,translation elongation factor Tu	BG566_00905,translation elongation factor Tu	BG601_00965,translation elongation factor Tu	BG605_00965,translation elongation factor Tu	BG584_00965,translation elongation factor Tu
	BG607_00975,ABC transporter ATP-binding protein	BG585_00985,ABC transporter ATP-binding protein	BG589_00970,ABC transporter ATP-binding protein	BG602_00975,ABC transporter ATP-binding protein	BG580_00975,ABC transporter ATP-binding protein	BG543_00910,ABC transporter ATP-binding protein	BG592_00975,ABC transporter ATP-binding protein	BG558_00910,ABC transporter ATP-binding protein	BG581_00975,ABC transporter ATP-binding protein	BG611_00970,ABC transporter ATP-binding protein	BG593_00970,ABC transporter ATP-binding protein	BG588_00975,ABC transporter ATP-binding protein	BG578_00970,ABC transporter ATP-binding protein	BG603_09280,ABC transporter ATP-binding protein	BG586_03540,ABC transporter ATP-binding protein	BG608_00970,ABC transporter ATP-binding protein	BG582_00970,ABC transporter ATP-binding protein	BG609_00970,ABC transporter ATP-binding protein	BG587_00970,ABC transporter ATP-binding protein	BG596_00970,ABC transporter ATP-binding protein	BG583_00970,ABC transporter ATP-binding protein	BG604_09490,ABC transporter ATP-binding protein	BG599_00975,ABC transporter ATP-binding protein	BG600_00970,ABC transporter ATP-binding protein	BG579_00970,ABC transporter ATP-binding protein	Ortholog not found	BG544_00910,ABC transporter ATP-binding protein	BG559_00910,ABC transporter ATP-binding protein	BG595_00970,ABC transporter ATP-binding protein	BG606_00970,ABC transporter ATP-binding protein	BG545_00910,ABC transporter ATP-binding protein	BG594_00975,ABC transporter ATP-binding protein	BG591_00970,ABC transporter ATP-binding protein	BG610_00970,ABC transporter ATP-binding protein	BG563_00910,ABC transporter ATP-binding protein	BG564_00910,ABC transporter ATP-binding protein	BG560_00910,ABC transporter ATP-binding protein	BG546_00910,ABC transporter ATP-binding protein	BG573_00910,ABC transporter ATP-binding protein	BG553_00910,ABC transporter ATP-binding protein	BG554_00910,ABC transporter ATP-binding protein	BG555_00910,ABC transporter ATP-binding protein	BG556_00910,ABC transporter ATP-binding protein	BG574_00910,ABC transporter ATP-binding protein	BG565_00910,ABC transporter ATP-binding protein	BG566_00910,ABC transporter ATP-binding protein	BG601_00970,ABC transporter ATP-binding protein	BG605_00970,ABC transporter ATP-binding protein	BG584_00970,ABC transporter ATP-binding protein
	BG607_00980,iron ABC transporter permease	BG585_00990,iron ABC transporter permease	BG589_00975,iron ABC transporter permease	BG602_00980,iron ABC transporter permease	BG580_00980,iron ABC transporter permease	BG543_00915,iron ABC transporter permease	BG592_00980,iron ABC transporter permease	BG558_00915,iron ABC transporter permease	BG581_00980,iron ABC transporter permease	BG611_00975,iron ABC transporter permease	BG593_00975,iron ABC transporter permease	Ortholog not found	BG578_00975,iron ABC transporter permease	BG603_09275,iron ABC transporter permease	BG586_03535,iron ABC transporter permease	BG608_00975,iron ABC transporter permease	BG582_00975,iron ABC transporter permease	BG609_00975,iron ABC transporter permease	BG587_00975,iron ABC transporter permease	BG596_00975,iron ABC transporter permease	BG583_00975,iron ABC transporter permease	BG604_09495,iron ABC transporter permease	BG599_00980,iron ABC transporter permease	BG600_00975,iron ABC transporter permease	BG579_00975,iron ABC transporter permease	BG590_00975,iron ABC transporter permease	BG544_00915,iron ABC transporter permease	BG559_00915,iron ABC transporter permease	BG595_00975,iron ABC transporter permease	BG606_00975,iron ABC transporter permease	BG545_00915,iron ABC transporter permease	BG594_00980,iron ABC transporter permease	BG591_00975,iron ABC transporter permease	BG610_00975,iron ABC transporter permease	BG563_00915,iron ABC transporter permease	BG564_00915,iron ABC transporter permease	BG560_00915,iron ABC transporter permease	BG546_00915,iron ABC transporter permease	BG573_00915,iron ABC transporter permease	BG553_00915,iron ABC transporter permease	BG554_00915,iron ABC transporter permease	BG555_00915,iron ABC transporter permease	BG556_00915,iron ABC transporter permease	BG574_00915,iron ABC transporter permease	BG565_00915,iron ABC transporter permease	BG566_00915,iron ABC transporter permease	BG601_00975,iron ABC transporter permease	BG605_00975,iron ABC transporter permease	BG584_00975,iron ABC transporter permease
	BG607_00985,hypothetical protein	BG585_00995,hypothetical protein	BG589_00980,hypothetical protein	BG602_00985,hypothetical protein	BG580_00985,hypothetical protein	BG543_00920,hypothetical protein	BG592_00985,hypothetical protein	BG558_00920,hypothetical protein	BG581_00985,hypothetical protein	BG611_00980,hypothetical protein	BG593_00980,hypothetical protein	BG588_01005,hypothetical protein	BG578_00980,hypothetical protein	BG603_09270,hypothetical protein	BG586_03530,hypothetical protein	BG608_00980,hypothetical protein	BG582_00980,hypothetical protein	BG609_00980,hypothetical protein	BG587_00980,hypothetical protein	BG596_00980,hypothetical protein	BG583_00980,hypothetical protein	BG604_09500,hypothetical protein	BG599_00985,hypothetical protein	BG600_00980,hypothetical protein	BG579_00980,hypothetical protein	BG590_00980,hypothetical protein	BG544_00920,hypothetical protein	BG559_00920,hypothetical protein	BG595_00980,hypothetical protein	BG606_00980,hypothetical protein	BG545_00920,hypothetical protein	BG594_00985,hypothetical protein	BG591_00980,hypothetical protein	BG610_00980,hypothetical protein	BG563_00920,hypothetical protein	BG564_00920,hypothetical protein	BG560_00920,hypothetical protein	BG546_00920,hypothetical protein	BG573_00920,hypothetical protein	BG553_00920,hypothetical protein	BG554_00920,hypothetical protein	BG555_00920,hypothetical protein	BG556_00920,hypothetical protein	BG574_00920,hypothetical protein	BG565_00920,hypothetical protein	BG566_00920,hypothetical protein	BG601_00980,hypothetical protein	BG605_00980,hypothetical protein	BG584_00980,hypothetical protein
	BG607_00990,hypothetical protein	BG585_01000,hypothetical protein	BG589_00985,hypothetical protein	BG602_00990,hypothetical protein	BG580_00990,hypothetical protein	BG543_00925,hypothetical protein	BG592_00990,hypothetical protein	BG558_00925,hypothetical protein	BG581_00990,hypothetical protein	BG611_00985,hypothetical protein	BG593_00985,hypothetical protein	BG588_01010,hypothetical protein	BG578_00985,hypothetical protein	BG603_09265,hypothetical protein	BG586_03525,hypothetical protein	BG608_00985,hypothetical protein	BG582_00985,hypothetical protein	BG609_00985,hypothetical protein	BG587_00985,hypothetical protein	BG596_00985,hypothetical protein	BG583_00985,hypothetical protein	BG604_09505,hypothetical protein	BG599_00990,hypothetical protein	BG600_00985,hypothetical protein	BG579_00985,hypothetical protein	BG590_00985,hypothetical protein	BG544_00925,hypothetical protein	BG559_00925,hypothetical protein	BG595_00985,hypothetical protein	BG606_00985,hypothetical protein	BG545_00925,hypothetical protein	BG594_00990,hypothetical protein	BG591_00985,hypothetical protein	BG610_00985,hypothetical protein	BG563_00925,hypothetical protein	BG564_00925,hypothetical protein	BG560_00925,hypothetical protein	BG546_00925,hypothetical protein	BG573_00925,hypothetical protein	BG553_00925,hypothetical protein	BG554_00925,hypothetical protein	BG555_00925,hypothetical protein	BG556_00925,hypothetical protein	BG574_00925,hypothetical protein	BG565_00925,hypothetical protein	BG566_00925,hypothetical protein	BG601_00985,hypothetical protein	BG605_00985,hypothetical protein	BG584_00985,hypothetical protein
	BG607_00995,XRE family transcriptional regulator	BG585_01005,XRE family transcriptional regulator	BG589_00990,XRE family transcriptional regulator	BG602_00995,XRE family transcriptional regulator	BG580_00995,XRE family transcriptional regulator	BG543_00930,XRE family transcriptional regulator	BG592_00995,XRE family transcriptional regulator	BG558_00930,XRE family transcriptional regulator	BG581_00995,XRE family transcriptional regulator	BG611_00990,XRE family transcriptional regulator	BG593_00990,XRE family transcriptional regulator	BG588_01015,XRE family transcriptional regulator	BG578_00990,XRE family transcriptional regulator	BG603_09260,XRE family transcriptional regulator	BG586_03520,XRE family transcriptional regulator	BG608_00990,XRE family transcriptional regulator	BG582_00990,XRE family transcriptional regulator	BG609_00990,XRE family transcriptional regulator	BG587_00990,XRE family transcriptional regulator	BG596_00990,XRE family transcriptional regulator	BG583_00990,XRE family transcriptional regulator	BG604_09510,XRE family transcriptional regulator	BG599_00995,XRE family transcriptional regulator	BG600_00990,XRE family transcriptional regulator	BG579_00990,XRE family transcriptional regulator	BG590_00990,XRE family transcriptional regulator	BG544_00930,XRE family transcriptional regulator	BG559_00930,XRE family transcriptional regulator	BG595_00990,XRE family transcriptional regulator	BG606_00990,XRE family transcriptional regulator	BG545_00930,XRE family transcriptional regulator	BG594_00995,XRE family transcriptional regulator	BG591_00990,XRE family transcriptional regulator	BG610_00990,XRE family transcriptional regulator	BG563_00930,XRE family transcriptional regulator	BG564_00930,XRE family transcriptional regulator	BG560_00930,XRE family transcriptional regulator	BG546_00930,XRE family transcriptional regulator	BG573_00930,XRE family transcriptional regulator	BG553_00930,XRE family transcriptional regulator	BG554_00930,XRE family transcriptional regulator	BG555_00930,XRE family transcriptional regulator	BG556_00930,XRE family transcriptional regulator	BG574_00930,XRE family transcriptional regulator	BG565_00930,XRE family transcriptional regulator	BG566_00930,XRE family transcriptional regulator	BG601_00990,XRE family transcriptional regulator	BG605_00990,XRE family transcriptional regulator	BG584_00990,XRE family transcriptional regulator
	BG607_01000,glutamine--fructose-6-phosphate aminotransferase	BG585_01010,glutamine--fructose-6-phosphate aminotransferase	BG589_00995,glutamine--fructose-6-phosphate aminotransferase	BG602_01000,glutamine--fructose-6-phosphate aminotransferase	BG580_01000,glutamine--fructose-6-phosphate aminotransferase	BG543_00935,glutamine--fructose-6-phosphate aminotransferase	BG592_01000,glutamine--fructose-6-phosphate aminotransferase	BG558_00935,glutamine--fructose-6-phosphate aminotransferase	BG581_01000,glutamine--fructose-6-phosphate aminotransferase	BG611_00995,glutamine--fructose-6-phosphate aminotransferase	BG593_00995,glutamine--fructose-6-phosphate aminotransferase	BG588_01020,glutamine--fructose-6-phosphate aminotransferase	BG578_00995,glutamine--fructose-6-phosphate aminotransferase	BG603_09255,glutamine--fructose-6-phosphate aminotransferase	BG586_03515,glutamine--fructose-6-phosphate aminotransferase	BG608_00995,glutamine--fructose-6-phosphate aminotransferase	BG582_00995,glutamine--fructose-6-phosphate aminotransferase	BG609_00995,glutamine--fructose-6-phosphate aminotransferase	BG587_00995,glutamine--fructose-6-phosphate aminotransferase	BG596_00995,glutamine--fructose-6-phosphate aminotransferase	BG583_00995,glutamine--fructose-6-phosphate aminotransferase	BG604_09515,glutamine--fructose-6-phosphate aminotransferase	BG599_01000,glutamine--fructose-6-phosphate aminotransferase	BG600_00995,glutamine--fructose-6-phosphate aminotransferase	BG579_00995,glutamine--fructose-6-phosphate aminotransferase	BG590_00995,glutamine--fructose-6-phosphate aminotransferase	BG544_00935,glutamine--fructose-6-phosphate aminotransferase	BG559_00935,glutamine--fructose-6-phosphate aminotransferase	BG595_00995,glutamine--fructose-6-phosphate aminotransferase	BG606_00995,glutamine--fructose-6-phosphate aminotransferase	BG545_00935,glutamine--fructose-6-phosphate aminotransferase	BG594_01000,glutamine--fructose-6-phosphate aminotransferase	BG591_00995,glutamine--fructose-6-phosphate aminotransferase	BG610_00995,glutamine--fructose-6-phosphate aminotransferase	BG563_00935,glutamine--fructose-6-phosphate aminotransferase	BG564_00935,glutamine--fructose-6-phosphate aminotransferase	BG560_00935,glutamine--fructose-6-phosphate aminotransferase	BG546_00935,glutamine--fructose-6-phosphate aminotransferase	BG573_00935,glutamine--fructose-6-phosphate aminotransferase	BG553_00935,glutamine--fructose-6-phosphate aminotransferase	BG554_00935,glutamine--fructose-6-phosphate aminotransferase	BG555_00935,glutamine--fructose-6-phosphate aminotransferase	BG556_00935,glutamine--fructose-6-phosphate aminotransferase	BG574_00935,glutamine--fructose-6-phosphate aminotransferase	BG565_00935,glutamine--fructose-6-phosphate aminotransferase	BG566_00935,glutamine--fructose-6-phosphate aminotransferase	BG601_00995,glutamine--fructose-6-phosphate aminotransferase	BG605_00995,glutamine--fructose-6-phosphate aminotransferase	BG584_00995,glutamine--fructose-6-phosphate aminotransferase
	BG607_01005,50S ribosomal protein L14	BG585_01015,50S ribosomal protein L14	BG589_01000,50S ribosomal protein L14	BG602_01005,50S ribosomal protein L14	BG580_01005,50S ribosomal protein L14	BG543_00940,50S ribosomal protein L14	BG592_01005,50S ribosomal protein L14	BG558_00940,50S ribosomal protein L14	BG581_01005,50S ribosomal protein L14	BG611_01000,50S ribosomal protein L14	BG593_01000,50S ribosomal protein L14	BG588_01025,50S ribosomal protein L14	BG578_01000,50S ribosomal protein L14	BG603_09250,50S ribosomal protein L14	BG586_03510,50S ribosomal protein L14	BG608_01000,50S ribosomal protein L14	BG582_01000,50S ribosomal protein L14	BG609_01000,50S ribosomal protein L14	BG587_01000,50S ribosomal protein L14	BG596_01000,50S ribosomal protein L14	BG583_01000,50S ribosomal protein L14	BG604_09520,50S ribosomal protein L14	BG599_01005,50S ribosomal protein L14	BG600_01000,50S ribosomal protein L14	BG579_01000,50S ribosomal protein L14	BG590_01000,50S ribosomal protein L14	BG544_00940,50S ribosomal protein L14	BG559_00940,50S ribosomal protein L14	BG595_01000,50S ribosomal protein L14	BG606_01000,50S ribosomal protein L14	BG545_00940,50S ribosomal protein L14	BG594_01005,50S ribosomal protein L14	BG591_01000,50S ribosomal protein L14	BG610_01000,50S ribosomal protein L14	BG563_00940,50S ribosomal protein L14	BG564_00940,50S ribosomal protein L14	BG560_00940,50S ribosomal protein L14	BG546_00940,50S ribosomal protein L14	BG573_00940,50S ribosomal protein L14	BG553_00940,50S ribosomal protein L14	BG554_00940,50S ribosomal protein L14	BG555_00940,50S ribosomal protein L14	BG556_00940,50S ribosomal protein L14	BG574_00940,50S ribosomal protein L14	BG565_00940,50S ribosomal protein L14	BG566_00940,50S ribosomal protein L14	BG601_01000,50S ribosomal protein L14	BG605_01000,50S ribosomal protein L14	BG584_01000,50S ribosomal protein L14
	BG607_01010,50S ribosomal protein L24	BG585_01020,50S ribosomal protein L24	BG589_01005,50S ribosomal protein L24	BG602_01010,50S ribosomal protein L24	BG580_01010,50S ribosomal protein L24	BG543_00945,50S ribosomal protein L24	BG592_01010,50S ribosomal protein L24	BG558_00945,50S ribosomal protein L24	BG581_01010,50S ribosomal protein L24	BG611_01005,50S ribosomal protein L24	BG593_01005,50S ribosomal protein L24	BG588_01030,50S ribosomal protein L24	BG578_01005,50S ribosomal protein L24	BG603_09245,50S ribosomal protein L24	BG586_03505,50S ribosomal protein L24	BG608_01005,50S ribosomal protein L24	BG582_01005,50S ribosomal protein L24	BG609_01005,50S ribosomal protein L24	BG587_01005,50S ribosomal protein L24	BG596_01005,50S ribosomal protein L24	BG583_01005,50S ribosomal protein L24	BG604_09525,50S ribosomal protein L24	BG599_01010,50S ribosomal protein L24	BG600_01005,50S ribosomal protein L24	BG579_01005,50S ribosomal protein L24	BG590_01005,50S ribosomal protein L24	BG544_00945,50S ribosomal protein L24	BG559_00945,50S ribosomal protein L24	BG595_01005,50S ribosomal protein L24	BG606_01005,50S ribosomal protein L24	BG545_00945,50S ribosomal protein L24	BG594_01010,50S ribosomal protein L24	BG591_01005,50S ribosomal protein L24	BG610_01005,50S ribosomal protein L24	BG563_00945,50S ribosomal protein L24	BG564_00945,50S ribosomal protein L24	BG560_00945,50S ribosomal protein L24	BG546_00945,50S ribosomal protein L24	BG573_00945,50S ribosomal protein L24	BG553_00945,50S ribosomal protein L24	BG554_00945,50S ribosomal protein L24	BG555_00945,50S ribosomal protein L24	BG556_00945,50S ribosomal protein L24	BG574_00945,50S ribosomal protein L24	BG565_00945,50S ribosomal protein L24	BG566_00945,50S ribosomal protein L24	BG601_01005,50S ribosomal protein L24	BG605_01005,50S ribosomal protein L24	BG584_01005,50S ribosomal protein L24
	BG607_01015,50S ribosomal protein L5	BG585_01025,50S ribosomal protein L5	BG589_01010,50S ribosomal protein L5	BG602_01015,50S ribosomal protein L5	BG580_01015,50S ribosomal protein L5	BG543_00950,50S ribosomal protein L5	BG592_01015,50S ribosomal protein L5	BG558_00950,50S ribosomal protein L5	BG581_01015,50S ribosomal protein L5	BG611_01010,50S ribosomal protein L5	BG593_01010,50S ribosomal protein L5	BG588_01035,50S ribosomal protein L5	BG578_01010,50S ribosomal protein L5	BG603_09240,50S ribosomal protein L5	BG586_03500,50S ribosomal protein L5	BG608_01010,50S ribosomal protein L5	BG582_01010,50S ribosomal protein L5	BG609_01010,50S ribosomal protein L5	BG587_01010,50S ribosomal protein L5	BG596_01010,50S ribosomal protein L5	BG583_01010,50S ribosomal protein L5	BG604_09530,50S ribosomal protein L5	BG599_01015,50S ribosomal protein L5	BG600_01010,50S ribosomal protein L5	BG579_01010,50S ribosomal protein L5	BG590_01010,50S ribosomal protein L5	BG544_00950,50S ribosomal protein L5	BG559_00950,50S ribosomal protein L5	BG595_01010,50S ribosomal protein L5	BG606_01010,50S ribosomal protein L5	BG545_00950,50S ribosomal protein L5	BG594_01015,50S ribosomal protein L5	BG591_01010,50S ribosomal protein L5	BG610_01010,50S ribosomal protein L5	BG563_00950,50S ribosomal protein L5	BG564_00950,50S ribosomal protein L5	BG560_00950,50S ribosomal protein L5	BG546_00950,50S ribosomal protein L5	BG573_00950,50S ribosomal protein L5	BG553_00950,50S ribosomal protein L5	BG554_00950,50S ribosomal protein L5	BG555_00950,50S ribosomal protein L5	BG556_00950,50S ribosomal protein L5	BG574_00950,50S ribosomal protein L5	BG565_00950,50S ribosomal protein L5	BG566_00950,50S ribosomal protein L5	BG601_01010,50S ribosomal protein L5	BG605_01010,50S ribosomal protein L5	BG584_01010,50S ribosomal protein L5
	BG607_01020,30S ribosomal protein S14	BG585_01030,30S ribosomal protein S14	BG589_01015,30S ribosomal protein S14	BG602_01020,30S ribosomal protein S14	BG580_01020,30S ribosomal protein S14	BG543_00955,30S ribosomal protein S14	BG592_01020,30S ribosomal protein S14	BG558_00955,30S ribosomal protein S14	BG581_01020,30S ribosomal protein S14	BG611_01015,30S ribosomal protein S14	BG593_01015,30S ribosomal protein S14	BG588_01040,30S ribosomal protein S14	BG578_01015,30S ribosomal protein S14	BG603_09235,30S ribosomal protein S14	BG586_03495,30S ribosomal protein S14	BG608_01015,30S ribosomal protein S14	BG582_01015,30S ribosomal protein S14	BG609_01015,30S ribosomal protein S14	BG587_01015,30S ribosomal protein S14	BG596_01015,30S ribosomal protein S14	BG583_01015,30S ribosomal protein S14	BG604_09535,30S ribosomal protein S14	BG599_01020,30S ribosomal protein S14	BG600_01015,30S ribosomal protein S14	BG579_01015,30S ribosomal protein S14	BG590_01015,30S ribosomal protein S14	BG544_00955,30S ribosomal protein S14	BG559_00955,30S ribosomal protein S14	BG595_01015,30S ribosomal protein S14	BG606_01015,30S ribosomal protein S14	BG545_00955,30S ribosomal protein S14	BG594_01020,30S ribosomal protein S14	BG591_01015,30S ribosomal protein S14	BG610_01015,30S ribosomal protein S14	BG563_00955,30S ribosomal protein S14	BG564_00955,30S ribosomal protein S14	BG560_00955,30S ribosomal protein S14	BG546_00955,30S ribosomal protein S14	BG573_00955,30S ribosomal protein S14	BG553_00955,30S ribosomal protein S14	BG554_00955,30S ribosomal protein S14	BG555_00955,30S ribosomal protein S14	BG556_00955,30S ribosomal protein S14	BG574_00955,30S ribosomal protein S14	BG565_00955,30S ribosomal protein S14	BG566_00955,30S ribosomal protein S14	BG601_01015,30S ribosomal protein S14	BG605_01015,30S ribosomal protein S14	BG584_01015,30S ribosomal protein S14
	BG607_01025,30S ribosomal protein S8	BG585_01035,30S ribosomal protein S8	BG589_01020,30S ribosomal protein S8	BG602_01025,30S ribosomal protein S8	BG580_01025,30S ribosomal protein S8	BG543_00960,30S ribosomal protein S8	BG592_01025,30S ribosomal protein S8	BG558_00960,30S ribosomal protein S8	BG581_01025,30S ribosomal protein S8	BG611_01020,30S ribosomal protein S8	BG593_01020,30S ribosomal protein S8	BG588_01045,30S ribosomal protein S8	BG578_01020,30S ribosomal protein S8	BG603_09230,30S ribosomal protein S8	BG586_03490,30S ribosomal protein S8	BG608_01020,30S ribosomal protein S8	BG582_01020,30S ribosomal protein S8	BG609_01020,30S ribosomal protein S8	BG587_01020,30S ribosomal protein S8	BG596_01020,30S ribosomal protein S8	BG583_01020,30S ribosomal protein S8	BG604_09540,30S ribosomal protein S8	BG599_01025,30S ribosomal protein S8	BG600_01020,30S ribosomal protein S8	BG579_01020,30S ribosomal protein S8	BG590_01020,30S ribosomal protein S8	BG544_00960,30S ribosomal protein S8	BG559_00960,30S ribosomal protein S8	BG595_01020,30S ribosomal protein S8	BG606_01020,30S ribosomal protein S8	BG545_00960,30S ribosomal protein S8	BG594_01025,30S ribosomal protein S8	BG591_01020,30S ribosomal protein S8	BG610_01020,30S ribosomal protein S8	BG563_00960,30S ribosomal protein S8	BG564_00960,30S ribosomal protein S8	BG560_00960,30S ribosomal protein S8	BG546_00960,30S ribosomal protein S8	BG573_00960,30S ribosomal protein S8	BG553_00960,30S ribosomal protein S8	BG554_00960,30S ribosomal protein S8	BG555_00960,30S ribosomal protein S8	BG556_00960,30S ribosomal protein S8	BG574_00960,30S ribosomal protein S8	BG565_00960,30S ribosomal protein S8	BG566_00960,30S ribosomal protein S8	BG601_01020,30S ribosomal protein S8	BG605_01020,30S ribosomal protein S8	BG584_01020,30S ribosomal protein S8
	BG607_01030,50S ribosomal protein L6	BG585_01040,50S ribosomal protein L6	BG589_01025,50S ribosomal protein L6	BG602_01030,50S ribosomal protein L6	BG580_01030,50S ribosomal protein L6	BG543_00965,50S ribosomal protein L6	BG592_01030,50S ribosomal protein L6	BG558_00965,50S ribosomal protein L6	BG581_01030,50S ribosomal protein L6	BG611_01025,50S ribosomal protein L6	BG593_01025,50S ribosomal protein L6	BG588_01050,50S ribosomal protein L6	BG578_01025,50S ribosomal protein L6	BG603_09225,50S ribosomal protein L6	BG586_03485,50S ribosomal protein L6	BG608_01025,50S ribosomal protein L6	BG582_01025,50S ribosomal protein L6	BG609_01025,50S ribosomal protein L6	BG587_01025,50S ribosomal protein L6	BG596_01025,50S ribosomal protein L6	BG583_01025,50S ribosomal protein L6	BG604_09545,50S ribosomal protein L6	BG599_01030,50S ribosomal protein L6	BG600_01025,50S ribosomal protein L6	BG579_01025,50S ribosomal protein L6	BG590_01025,50S ribosomal protein L6	BG544_00965,50S ribosomal protein L6	BG559_00965,50S ribosomal protein L6	BG595_01025,50S ribosomal protein L6	BG606_01025,50S ribosomal protein L6	BG545_00965,50S ribosomal protein L6	BG594_01030,50S ribosomal protein L6	BG591_01025,50S ribosomal protein L6	BG610_01025,50S ribosomal protein L6	BG563_00965,50S ribosomal protein L6	BG564_00965,50S ribosomal protein L6	BG560_00965,50S ribosomal protein L6	BG546_00965,50S ribosomal protein L6	BG573_00965,50S ribosomal protein L6	BG553_00965,50S ribosomal protein L6	BG554_00965,50S ribosomal protein L6	BG555_00965,50S ribosomal protein L6	BG556_00965,50S ribosomal protein L6	BG574_00965,50S ribosomal protein L6	BG565_00965,50S ribosomal protein L6	BG566_00965,50S ribosomal protein L6	BG601_01025,50S ribosomal protein L6	BG605_01025,50S ribosomal protein L6	BG584_01025,50S ribosomal protein L6
	BG607_01035,50S ribosomal protein L18	BG585_01045,50S ribosomal protein L18	BG589_01030,50S ribosomal protein L18	BG602_01035,50S ribosomal protein L18	BG580_01035,50S ribosomal protein L18	BG543_00970,50S ribosomal protein L18	BG592_01035,50S ribosomal protein L18	BG558_00970,50S ribosomal protein L18	BG581_01035,50S ribosomal protein L18	BG611_01030,50S ribosomal protein L18	BG593_01030,50S ribosomal protein L18	BG588_01055,50S ribosomal protein L18	BG578_01030,50S ribosomal protein L18	BG603_09220,50S ribosomal protein L18	BG586_03480,50S ribosomal protein L18	BG608_01030,50S ribosomal protein L18	BG582_01030,50S ribosomal protein L18	BG609_01030,50S ribosomal protein L18	BG587_01030,50S ribosomal protein L18	BG596_01030,50S ribosomal protein L18	BG583_01030,50S ribosomal protein L18	BG604_09550,50S ribosomal protein L18	BG599_01035,50S ribosomal protein L18	BG600_01030,50S ribosomal protein L18	BG579_01030,50S ribosomal protein L18	BG590_01030,50S ribosomal protein L18	BG544_00970,50S ribosomal protein L18	BG559_00970,50S ribosomal protein L18	BG595_01030,50S ribosomal protein L18	BG606_01030,50S ribosomal protein L18	BG545_00970,50S ribosomal protein L18	BG594_01035,50S ribosomal protein L18	BG591_01030,50S ribosomal protein L18	BG610_01030,50S ribosomal protein L18	BG563_00970,50S ribosomal protein L18	BG564_00970,50S ribosomal protein L18	BG560_00970,50S ribosomal protein L18	BG546_00970,50S ribosomal protein L18	BG573_00970,50S ribosomal protein L18	BG553_00970,50S ribosomal protein L18	BG554_00970,50S ribosomal protein L18	BG555_00970,50S ribosomal protein L18	BG556_00970,50S ribosomal protein L18	BG574_00970,50S ribosomal protein L18	BG565_00970,50S ribosomal protein L18	BG566_00970,50S ribosomal protein L18	BG601_01030,50S ribosomal protein L18	BG605_01030,50S ribosomal protein L18	BG584_01030,50S ribosomal protein L18
	BG607_01040,30S ribosomal protein S5	BG585_01050,30S ribosomal protein S5	BG589_01035,30S ribosomal protein S5	BG602_01040,30S ribosomal protein S5	BG580_01040,30S ribosomal protein S5	BG543_00975,30S ribosomal protein S5	BG592_01040,30S ribosomal protein S5	BG558_00975,30S ribosomal protein S5	BG581_01040,30S ribosomal protein S5	BG611_01035,30S ribosomal protein S5	BG593_01035,30S ribosomal protein S5	BG588_01060,30S ribosomal protein S5	BG578_01035,30S ribosomal protein S5	BG603_09215,30S ribosomal protein S5	BG586_03475,30S ribosomal protein S5	BG608_01035,30S ribosomal protein S5	BG582_01035,30S ribosomal protein S5	BG609_01035,30S ribosomal protein S5	BG587_01035,30S ribosomal protein S5	BG596_01035,30S ribosomal protein S5	BG583_01035,30S ribosomal protein S5	BG604_09555,30S ribosomal protein S5	BG599_01040,30S ribosomal protein S5	BG600_01035,30S ribosomal protein S5	BG579_01035,30S ribosomal protein S5	BG590_01035,30S ribosomal protein S5	BG544_00975,30S ribosomal protein S5	BG559_00975,30S ribosomal protein S5	BG595_01035,30S ribosomal protein S5	BG606_01035,30S ribosomal protein S5	BG545_00975,30S ribosomal protein S5	BG594_01040,30S ribosomal protein S5	BG591_01035,30S ribosomal protein S5	BG610_01035,30S ribosomal protein S5	BG563_00975,30S ribosomal protein S5	BG564_00975,30S ribosomal protein S5	BG560_00975,30S ribosomal protein S5	BG546_00975,30S ribosomal protein S5	BG573_00975,30S ribosomal protein S5	BG553_00975,30S ribosomal protein S5	BG554_00975,30S ribosomal protein S5	BG555_00975,30S ribosomal protein S5	BG556_00975,30S ribosomal protein S5	BG574_00975,30S ribosomal protein S5	BG565_00975,30S ribosomal protein S5	BG566_00975,30S ribosomal protein S5	BG601_01035,30S ribosomal protein S5	BG605_01035,30S ribosomal protein S5	BG584_01035,30S ribosomal protein S5
	BG607_01045,50S ribosomal protein L30	BG585_01055,50S ribosomal protein L30	BG589_01040,50S ribosomal protein L30	BG602_01045,50S ribosomal protein L30	BG580_01045,50S ribosomal protein L30	BG543_00980,50S ribosomal protein L30	BG592_01045,50S ribosomal protein L30	BG558_00980,50S ribosomal protein L30	BG581_01045,50S ribosomal protein L30	BG611_01040,50S ribosomal protein L30	BG593_01040,50S ribosomal protein L30	BG588_01065,50S ribosomal protein L30	BG578_01040,50S ribosomal protein L30	BG603_09210,50S ribosomal protein L30	BG586_03470,50S ribosomal protein L30	BG608_01040,50S ribosomal protein L30	BG582_01040,50S ribosomal protein L30	BG609_01040,50S ribosomal protein L30	BG587_01040,50S ribosomal protein L30	BG596_01040,50S ribosomal protein L30	BG583_01040,50S ribosomal protein L30	BG604_09560,50S ribosomal protein L30	BG599_01045,50S ribosomal protein L30	BG600_01040,50S ribosomal protein L30	BG579_01040,50S ribosomal protein L30	BG590_01040,50S ribosomal protein L30	BG544_00980,50S ribosomal protein L30	BG559_00980,50S ribosomal protein L30	BG595_01040,50S ribosomal protein L30	BG606_01040,50S ribosomal protein L30	BG545_00980,50S ribosomal protein L30	BG594_01045,50S ribosomal protein L30	BG591_01040,50S ribosomal protein L30	BG610_01040,50S ribosomal protein L30	BG563_00980,50S ribosomal protein L30	BG564_00980,50S ribosomal protein L30	BG560_00980,50S ribosomal protein L30	BG546_00980,50S ribosomal protein L30	BG573_00980,50S ribosomal protein L30	BG553_00980,50S ribosomal protein L30	BG554_00980,50S ribosomal protein L30	BG555_00980,50S ribosomal protein L30	BG556_00980,50S ribosomal protein L30	BG574_00980,50S ribosomal protein L30	BG565_00980,50S ribosomal protein L30	BG566_00980,50S ribosomal protein L30	BG601_01040,50S ribosomal protein L30	BG605_01040,50S ribosomal protein L30	BG584_01040,50S ribosomal protein L30
	BG607_01050,50S ribosomal protein L15	BG585_01060,50S ribosomal protein L15	BG589_01045,50S ribosomal protein L15	BG602_01050,50S ribosomal protein L15	BG580_01050,50S ribosomal protein L15	BG543_00985,50S ribosomal protein L15	BG592_01050,50S ribosomal protein L15	BG558_00985,50S ribosomal protein L15	BG581_01050,50S ribosomal protein L15	BG611_01045,50S ribosomal protein L15	BG593_01045,50S ribosomal protein L15	BG588_01070,50S ribosomal protein L15	BG578_01045,50S ribosomal protein L15	BG603_09205,50S ribosomal protein L15	BG586_03465,50S ribosomal protein L15	BG608_01045,50S ribosomal protein L15	BG582_01045,50S ribosomal protein L15	BG609_01045,50S ribosomal protein L15	BG587_01045,50S ribosomal protein L15	BG596_01045,50S ribosomal protein L15	BG583_01045,50S ribosomal protein L15	BG604_09565,50S ribosomal protein L15	BG599_01050,50S ribosomal protein L15	BG600_01045,50S ribosomal protein L15	BG579_01045,50S ribosomal protein L15	BG590_01045,50S ribosomal protein L15	BG544_00985,50S ribosomal protein L15	BG559_00985,50S ribosomal protein L15	BG595_01045,50S ribosomal protein L15	BG606_01045,50S ribosomal protein L15	BG545_00985,50S ribosomal protein L15	BG594_01050,50S ribosomal protein L15	BG591_01045,50S ribosomal protein L15	BG610_01045,50S ribosomal protein L15	BG563_00985,50S ribosomal protein L15	BG564_00985,50S ribosomal protein L15	BG560_00985,50S ribosomal protein L15	BG546_00985,50S ribosomal protein L15	BG573_00985,50S ribosomal protein L15	BG553_00985,50S ribosomal protein L15	BG554_00985,50S ribosomal protein L15	BG555_00985,50S ribosomal protein L15	BG556_00985,50S ribosomal protein L15	BG574_00985,50S ribosomal protein L15	BG565_00985,50S ribosomal protein L15	BG566_00985,50S ribosomal protein L15	BG601_01045,50S ribosomal protein L15	BG605_01045,50S ribosomal protein L15	BG584_01045,50S ribosomal protein L15
	BG607_01055,preprotein translocase subunit SecY	BG585_01065,preprotein translocase subunit SecY	BG589_01050,preprotein translocase subunit SecY	BG602_01055,preprotein translocase subunit SecY	BG580_01055,preprotein translocase subunit SecY	BG543_00990,preprotein translocase subunit SecY	BG592_01055,preprotein translocase subunit SecY	BG558_00990,preprotein translocase subunit SecY	BG581_01055,preprotein translocase subunit SecY	BG611_01050,preprotein translocase subunit SecY	BG593_01050,preprotein translocase subunit SecY	BG588_01075,preprotein translocase subunit SecY	BG578_01050,preprotein translocase subunit SecY	BG603_09200,preprotein translocase subunit SecY	BG586_03460,preprotein translocase subunit SecY	BG608_01050,preprotein translocase subunit SecY	BG582_01050,preprotein translocase subunit SecY	BG609_01050,preprotein translocase subunit SecY	BG587_01050,preprotein translocase subunit SecY	BG596_01050,preprotein translocase subunit SecY	BG583_01050,preprotein translocase subunit SecY	BG604_09570,preprotein translocase subunit SecY	BG599_01055,preprotein translocase subunit SecY	BG600_01050,preprotein translocase subunit SecY	BG579_01050,preprotein translocase subunit SecY	BG590_01050,preprotein translocase subunit SecY	BG544_00990,preprotein translocase subunit SecY	BG559_00990,preprotein translocase subunit SecY	BG595_01050,preprotein translocase subunit SecY	BG606_01050,preprotein translocase subunit SecY	BG545_00990,preprotein translocase subunit SecY	BG594_01055,preprotein translocase subunit SecY	BG591_01050,preprotein translocase subunit SecY	BG610_01050,preprotein translocase subunit SecY	BG563_00990,preprotein translocase subunit SecY	BG564_00990,preprotein translocase subunit SecY	BG560_00990,preprotein translocase subunit SecY	BG546_00990,preprotein translocase subunit SecY	BG573_00990,preprotein translocase subunit SecY	BG553_00990,preprotein translocase subunit SecY	BG554_00990,preprotein translocase subunit SecY	BG555_00990,preprotein translocase subunit SecY	BG556_00990,preprotein translocase subunit SecY	BG574_00990,preprotein translocase subunit SecY	BG565_00990,preprotein translocase subunit SecY	BG566_00990,preprotein translocase subunit SecY	BG601_01050,preprotein translocase subunit SecY	BG605_01050,preprotein translocase subunit SecY	BG584_01050,preprotein translocase subunit SecY
[truncated: 2,914 more rows]
[truncated: 20 more columns]
