# Supplementary material for: Differences between predicted outer membrane proteins of genotype 1 and 2 Mannheimia haemolytica
Source: BMC Microbiol. 2020 Aug 12;20:250. doi: 10.1186/s12866-020-01932-2 (PMC7424683; doi:10.1186/s12866-020-01932-2)
Supplement: Supplementary file 4 — Additional file 4: Table S4. Genes with specificity to genotype 1 M. haemolytica. This table lists all the genes observed only in genotype 1 strains along with their locus tag and product for each strain. [file 12866_2020_1932_MOESM4_ESM.xls]

## Sheet: Supplemental Table 4
Table S4. Genes with specificity to genotype 1 M. haemolytica
Strain MiniLims #	1329		1367		1567		1571		1583		22604		22650		23217		23278		23311		23533		23558		23570		23579		28226		28240		28253		32795		32852		33690		33702		33980		34142		37121		37778
Strain GenBank #	CP017547		CP017545		CP017526		CP017525		CP017522		CP017518		CP017517		CP017516		CP017515		CP017514		CP017513		CP017512		CP017511		CP017510		CP017509		CP017508		CP017507		CP017503		CP017502		CP017500		CP017499		CP017498		CP017497		CP017496		CP017495
	Locus Taga	Product	Locus Taga	Product	Locus Taga	Product	Locus Taga	Product	Locus Taga	Product	Locus Taga	Product	Locus Taga	Product	Locus Taga	Product	Locus Taga	Product	Locus Taga	Product	Locus Taga	Product	Locus Taga	Product	Locus Taga	Product	Locus Taga	Product	Locus Taga	Product	Locus Taga	Product	Locus Taga	Product	Locus Taga	Product	Locus Taga	Product	Locus Taga	Product	Locus Taga	Product	Locus Taga	Product	Locus Taga	Product	Locus Taga	Product	Locus Taga
	BG543_00450	hypothetical protein	BG558_00450	hypothetical protein	BG544_00450	hypothetical protein	BG559_00450	hypothetical protein	BG545_00450	hypothetical protein	BG563_00450	hypothetical protein	BG564_00450	hypothetical protein	BG560_00450	hypothetical protein	BG546_00450	hypothetical protein	BG573_00450	hypothetical protein	BG553_00450	hypothetical protein	BG554_00450	hypothetical protein	BG555_00450	hypothetical protein	BG556_00450	hypothetical protein	BG574_00450	hypothetical protein	BG565_00450	hypothetical protein	BG566_00450	hypothetical protein	BG575_00450	hypothetical protein	BG561_00450	hypothetical protein	BG562_00450	hypothetical protein	BG576_00450	hypothetical protein	BG577_00450	hypothetical protein	BG547_00450	hypothetical protein	BG557_00450	hypothetical protein	BG548_00450
	BG543_00605	ABC transporter ATP-binding protein	BG558_00605	ABC transporter ATP-binding protein	BG544_00605	ABC transporter ATP-binding protein	BG559_00605	ABC transporter ATP-binding protein	BG545_00605	ABC transporter ATP-binding protein	BG563_00605	ABC transporter ATP-binding protein	BG564_00605	ABC transporter ATP-binding protein	BG560_00605	ABC transporter ATP-binding protein	BG546_00605	ABC transporter ATP-binding protein	BG573_00605	ABC transporter ATP-binding protein	BG553_00605	ABC transporter ATP-binding protein	BG554_00605	ABC transporter ATP-binding protein	BG555_00605	ABC transporter ATP-binding protein	BG556_00605	ABC transporter ATP-binding protein	BG574_00605	ABC transporter ATP-binding protein	BG565_00605	ABC transporter ATP-binding protein	BG566_00605	ABC transporter ATP-binding protein	BG575_00605	ABC transporter ATP-binding protein	BG561_00605	ABC transporter ATP-binding protein	BG562_00605	ABC transporter ATP-binding protein	BG576_00605	ABC transporter ATP-binding protein	BG577_00605	ABC transporter ATP-binding protein	BG547_00605	ABC transporter ATP-binding protein	BG557_00605	ABC transporter ATP-binding protein	BG548_00605
	BG543_00870	hypothetical protein	BG558_00870	hypothetical protein	BG544_00870	hypothetical protein	BG559_00870	hypothetical protein	BG545_00870	hypothetical protein	BG563_00870	hypothetical protein	BG564_00870	hypothetical protein	BG560_00870	hypothetical protein	BG546_00870	hypothetical protein	BG573_00870	hypothetical protein	BG553_00870	hypothetical protein	BG554_00870	hypothetical protein	BG555_00870	hypothetical protein	BG556_00870	hypothetical protein	BG574_00870	hypothetical protein	BG565_00870	hypothetical protein	BG566_00870	hypothetical protein	BG575_00870	hypothetical protein	BG561_00870	hypothetical protein	BG562_00870	hypothetical protein	BG576_00870	hypothetical protein	BG577_00870	hypothetical protein	BG547_00870	hypothetical protein	BG557_00870	hypothetical protein	BG548_00870
	BG543_01210	diamine acetyltransferase	BG558_01210	diamine acetyltransferase	BG544_01210	diamine acetyltransferase	BG559_01210	diamine acetyltransferase	BG545_01210	diamine acetyltransferase	BG563_01210	diamine acetyltransferase	BG564_01210	diamine acetyltransferase	BG560_01205	diamine acetyltransferase	BG546_01210	diamine acetyltransferase	BG573_01210	diamine acetyltransferase	BG553_01210	diamine acetyltransferase	BG554_01210	diamine acetyltransferase	BG555_01210	diamine acetyltransferase	BG556_01210	diamine acetyltransferase	BG574_01210	diamine acetyltransferase	BG565_01210	diamine acetyltransferase	BG566_01210	diamine acetyltransferase	BG575_01205	diamine acetyltransferase	BG561_01210	diamine acetyltransferase	BG562_01210	diamine acetyltransferase	BG576_01210	diamine acetyltransferase	BG577_01210	diamine acetyltransferase	BG547_01210	diamine acetyltransferase	BG557_01210	diamine acetyltransferase	BG548_01210
	BG543_01260	C4-dicarboxylate ABC transporter permease	BG558_01260	C4-dicarboxylate ABC transporter permease	BG544_01260	C4-dicarboxylate ABC transporter permease	BG559_01260	C4-dicarboxylate ABC transporter permease	BG545_01260	C4-dicarboxylate ABC transporter permease	BG563_01260	C4-dicarboxylate ABC transporter permease	BG564_01260	C4-dicarboxylate ABC transporter permease	BG560_01255	C4-dicarboxylate ABC transporter permease	BG546_01260	C4-dicarboxylate ABC transporter permease	BG573_01260	C4-dicarboxylate ABC transporter permease	BG553_01260	C4-dicarboxylate ABC transporter permease	BG554_01260	C4-dicarboxylate ABC transporter permease	BG555_01260	C4-dicarboxylate ABC transporter permease	BG556_01260	C4-dicarboxylate ABC transporter permease	BG574_01260	C4-dicarboxylate ABC transporter permease	BG565_01260	C4-dicarboxylate ABC transporter permease	BG566_01260	C4-dicarboxylate ABC transporter permease	BG575_01255	C4-dicarboxylate ABC transporter permease	BG561_01260	C4-dicarboxylate ABC transporter permease	BG562_01260	C4-dicarboxylate ABC transporter permease	BG576_01260	C4-dicarboxylate ABC transporter permease	BG577_01260	C4-dicarboxylate ABC transporter permease	BG547_01260	C4-dicarboxylate ABC transporter permease	BG557_01260	C4-dicarboxylate ABC transporter permease	BG548_01260
	BG543_01265	C4-dicarboxylate ABC transporter	BG558_01265	C4-dicarboxylate ABC transporter	BG544_01265	C4-dicarboxylate ABC transporter	BG559_01265	C4-dicarboxylate ABC transporter	BG545_01265	C4-dicarboxylate ABC transporter	BG563_01265	C4-dicarboxylate ABC transporter	BG564_01265	C4-dicarboxylate ABC transporter	BG560_01260	C4-dicarboxylate ABC transporter	BG546_01265	C4-dicarboxylate ABC transporter	BG573_01265	C4-dicarboxylate ABC transporter	BG553_01265	C4-dicarboxylate ABC transporter	BG554_01265	C4-dicarboxylate ABC transporter	BG555_01265	C4-dicarboxylate ABC transporter	BG556_01265	C4-dicarboxylate ABC transporter	BG574_01265	C4-dicarboxylate ABC transporter	BG565_01265	C4-dicarboxylate ABC transporter	BG566_01265	C4-dicarboxylate ABC transporter	BG575_01260	C4-dicarboxylate ABC transporter	BG561_01265	C4-dicarboxylate ABC transporter	BG562_01265	C4-dicarboxylate ABC transporter	BG576_01265	C4-dicarboxylate ABC transporter	BG577_01265	C4-dicarboxylate ABC transporter	BG547_01265	C4-dicarboxylate ABC transporter	BG557_01265	C4-dicarboxylate ABC transporter	BG548_01265
	BG543_01275	IS110 family transposase	BG558_01275	IS110 family transposase	BG544_01275	IS110 family transposase	BG559_01275	IS110 family transposase	BG545_01275	IS110 family transposase	BG563_01275	IS110 family transposase	BG564_01275	IS110 family transposase	BG560_01270	IS110 family transposase	BG546_01275	IS110 family transposase	BG573_01275	IS110 family transposase	BG553_01275	IS110 family transposase	BG554_01275	IS110 family transposase	BG555_01275	IS110 family transposase	BG556_01275	IS110 family transposase	BG574_01275	IS110 family transposase	BG565_01275	IS110 family transposase	BG566_01275	IS110 family transposase	BG575_01270	IS110 family transposase	BG561_01275	IS110 family transposase	BG562_01275	IS110 family transposase	BG576_01275	IS110 family transposase	BG577_01275	IS110 family transposase	BG547_01275	IS110 family transposase	BG557_01275	IS110 family transposase	BG548_01275
	BG543_01280	C4-dicarboxylate ABC transporter	BG558_01280	C4-dicarboxylate ABC transporter	BG544_01280	C4-dicarboxylate ABC transporter	BG559_01280	C4-dicarboxylate ABC transporter	BG545_01280	C4-dicarboxylate ABC transporter	BG563_01280	C4-dicarboxylate ABC transporter	BG564_01280	C4-dicarboxylate ABC transporter	BG560_01275	C4-dicarboxylate ABC transporter	BG546_01280	C4-dicarboxylate ABC transporter	BG573_01280	C4-dicarboxylate ABC transporter	BG553_01280	C4-dicarboxylate ABC transporter	BG554_01280	C4-dicarboxylate ABC transporter	BG555_01280	C4-dicarboxylate ABC transporter	BG556_01280	C4-dicarboxylate ABC transporter	BG574_01280	C4-dicarboxylate ABC transporter	BG565_01280	C4-dicarboxylate ABC transporter	BG566_01280	C4-dicarboxylate ABC transporter	BG575_01275	C4-dicarboxylate ABC transporter	BG561_01280	C4-dicarboxylate ABC transporter	BG562_01280	C4-dicarboxylate ABC transporter	BG576_01280	C4-dicarboxylate ABC transporter	BG577_01280	C4-dicarboxylate ABC transporter	BG547_01280	C4-dicarboxylate ABC transporter	BG557_01280	C4-dicarboxylate ABC transporter	BG548_01280
	BG543_01320	hypothetical protein	BG558_01320	hypothetical protein	BG544_01320	hypothetical protein	BG559_01330	hypothetical protein	BG545_01320	hypothetical protein	BG563_01320	hypothetical protein	BG564_01320	hypothetical protein	BG560_01315	hypothetical protein	BG546_01320	hypothetical protein	BG573_01320	hypothetical protein	BG553_01320	hypothetical protein	BG554_01320	hypothetical protein	BG555_01320	hypothetical protein	BG556_01320	hypothetical protein	BG574_01320	hypothetical protein	BG565_01320	hypothetical protein	BG566_01320	hypothetical protein	BG575_01315	hypothetical protein	BG561_01320	hypothetical protein	BG562_01320	hypothetical protein	BG576_01320	hypothetical protein	BG577_01320	hypothetical protein	BG547_01320	hypothetical protein	BG557_01320	hypothetical protein	BG548_01320
	BG543_01455	hypothetical protein	BG558_01455	hypothetical protein	BG544_01455	hypothetical protein	BG559_01465	hypothetical protein	BG545_01455	hypothetical protein	BG563_01455	hypothetical protein	BG564_01455	hypothetical protein	BG560_01450	hypothetical protein	BG546_01455	hypothetical protein	BG573_01455	hypothetical protein	BG553_01455	hypothetical protein	BG554_01455	hypothetical protein	BG555_01455	hypothetical protein	BG556_01455	hypothetical protein	BG574_01455	hypothetical protein	BG565_01455	hypothetical protein	BG566_01455	hypothetical protein	BG575_01450	hypothetical protein	BG561_01455	hypothetical protein	BG562_01455	hypothetical protein	BG576_01455	hypothetical protein	BG577_01455	hypothetical protein	BG547_01455	hypothetical protein	BG557_01455	hypothetical protein	BG548_01455
	BG543_01690	transposase	BG558_01690	transposase	BG544_01690	transposase	BG559_01700	transposase	BG545_01690	transposase	BG563_01690	transposase	BG564_01690	transposase	BG560_01685	transposase	BG546_01690	transposase	BG573_01985	transposase	BG553_01690	transposase	BG554_01690	transposase	BG555_01690	transposase	BG556_01690	transposase	BG574_11305	transposase	BG565_01690	transposase	BG566_01690	transposase	BG575_01980	transposase	BG561_01690	transposase	BG562_01690	transposase	BG576_11140	transposase	BG577_01985	transposase	BG547_01690	transposase	BG557_01690	transposase	BG548_01690
	BG543_01900	glycosyl transferase	BG558_01900	glycosyl transferase	BG544_01900	glycosyl transferase	BG559_01910	glycosyl transferase	BG545_01900	glycosyl transferase	BG563_01900	glycosyl transferase	BG564_01900	glycosyl transferase	BG560_01900	glycosyl transferase	BG546_01900	glycosyl transferase	BG573_02195	glycosyl transferase	BG553_01900	glycosyl transferase	BG554_01900	glycosyl transferase	BG555_01900	glycosyl transferase	BG556_01900	glycosyl transferase	BG574_11095	glycosyl transferase	BG565_01900	glycosyl transferase	BG566_01900	glycosyl transferase	BG575_02195	glycosyl transferase	BG561_01900	glycosyl transferase	BG562_01905	glycosyl transferase	BG576_10930	glycosyl transferase	BG577_02195	glycosyl transferase	BG547_01900	glycosyl transferase	BG557_01900	glycosyl transferase	BG548_01900
	BG543_01905	UDP-galactopyranose mutase	BG558_01905	UDP-galactopyranose mutase	BG544_01905	UDP-galactopyranose mutase	BG559_01915	UDP-galactopyranose mutase	BG545_01905	UDP-galactopyranose mutase	BG563_01905	UDP-galactopyranose mutase	BG564_01905	UDP-galactopyranose mutase	BG560_01905	UDP-galactopyranose mutase	BG546_01905	UDP-galactopyranose mutase	BG573_02200	UDP-galactopyranose mutase	BG553_01905	UDP-galactopyranose mutase	BG554_01905	UDP-galactopyranose mutase	BG555_01905	UDP-galactopyranose mutase	BG556_01905	UDP-galactopyranose mutase	BG574_11090	UDP-galactopyranose mutase	BG565_01905	UDP-galactopyranose mutase	BG566_01905	UDP-galactopyranose mutase	BG575_02200	UDP-galactopyranose mutase	BG561_01905	UDP-galactopyranose mutase	BG562_01910	UDP-galactopyranose mutase	BG576_10925	UDP-galactopyranose mutase	BG577_02200	UDP-galactopyranose mutase	BG547_01905	UDP-galactopyranose mutase	BG557_01905	UDP-galactopyranose mutase	BG548_01905
	BG543_01910	glucosyl transferase	BG558_01910	glucosyl transferase	BG544_01910	glucosyl transferase	BG559_01920	glucosyl transferase	BG545_01910	glucosyl transferase	BG563_01910	glucosyl transferase	BG564_01910	glucosyl transferase	BG560_01910	glucosyl transferase	BG546_01910	glucosyl transferase	BG573_02205	glucosyl transferase	BG553_01910	glucosyl transferase	BG554_01910	glucosyl transferase	BG555_01910	glucosyl transferase	BG556_01910	glucosyl transferase	BG574_11085	glucosyl transferase	BG565_01910	glucosyl transferase	BG566_01910	glucosyl transferase	BG575_02205	glucosyl transferase	BG561_01910	glucosyl transferase	BG562_01915	glucosyl transferase	BG576_10920	glucosyl transferase	BG577_02205	glucosyl transferase	BG547_01910	glucosyl transferase	BG557_01910	glucosyl transferase	BG548_01910
	BG543_01920	hypothetical protein	BG558_01920	hypothetical protein	BG544_01920	hypothetical protein	BG559_01930	hypothetical protein	BG545_01920	hypothetical protein	BG563_01920	hypothetical protein	BG564_01920	hypothetical protein	BG560_01920	hypothetical protein	BG546_01920	hypothetical protein	BG573_02215	hypothetical protein	BG553_01920	hypothetical protein	BG554_01920	hypothetical protein	BG555_01920	hypothetical protein	BG556_01920	hypothetical protein	BG574_11075	hypothetical protein	BG565_01920	hypothetical protein	BG566_01920	hypothetical protein	BG575_02215	hypothetical protein	BG561_01920	hypothetical protein	BG562_01925	hypothetical protein	BG576_10910	hypothetical protein	BG577_02215	hypothetical protein	BG547_01920	hypothetical protein	BG557_01920	hypothetical protein	BG548_01920
	BG543_01925	ligase	BG558_01925	ligase	BG544_01925	ligase	BG559_01935	ligase	BG545_01925	ligase	BG563_01925	ligase	BG564_01925	ligase	BG560_01925	ligase	BG546_01925	ligase	BG573_02220	ligase	BG553_01925	ligase	BG554_01925	ligase	BG555_01925	ligase	BG556_01925	ligase	BG574_11070	ligase	BG565_01925	ligase	BG566_01925	ligase	BG575_02220	ligase	BG561_01925	ligase	BG562_01930	ligase	BG576_10905	ligase	BG577_02220	ligase	BG547_01925	ligase	BG557_01925	ligase	BG548_01925
	BG543_03210	type I restriction-modification system subunit M	BG558_03200	type I restriction-modification system subunit M	BG544_03205	type I restriction-modification system subunit M	BG559_03215	type I restriction-modification system subunit M	BG545_03205	type I restriction-modification system subunit M	BG563_03375	type I restriction-modification system subunit M	BG564_03375	type I restriction-modification system subunit M	BG560_03200	type I restriction-modification system subunit M	BG546_03210	type I restriction-modification system subunit M	BG573_03490	type I restriction-modification system subunit M	BG553_03200	type I restriction-modification system subunit M	BG554_03200	type I restriction-modification system subunit M	BG555_03200	type I restriction-modification system subunit M	BG556_03200	type I restriction-modification system subunit M	BG574_09795	type I restriction-modification system subunit M	BG565_03210	type I restriction-modification system subunit M	BG566_03210	type I restriction-modification system subunit M	BG575_03490	type I restriction-modification system subunit M	BG561_03200	type I restriction-modification system subunit M	BG562_03205	type I restriction-modification system subunit M	BG576_09635	type I restriction-modification system subunit M	BG577_03490	type I restriction-modification system subunit M	BG547_03210	type I restriction-modification system subunit M	BG557_03200	type I restriction-modification system subunit M	BG548_03210
	BG543_03220	hypothetical protein	BG558_03210	hypothetical protein	BG544_03215	hypothetical protein	BG559_03230	hypothetical protein	BG545_03215	hypothetical protein	BG563_03385	hypothetical protein	BG564_03385	hypothetical protein	BG560_03210	hypothetical protein	BG546_03220	hypothetical protein	BG573_03500	hypothetical protein	BG553_03210	hypothetical protein	BG554_03210	hypothetical protein	BG555_03210	hypothetical protein	BG556_03215	hypothetical protein	BG574_09785	hypothetical protein	BG565_03220	hypothetical protein	BG566_03220	hypothetical protein	BG575_03500	hypothetical protein	BG561_03210	hypothetical protein	BG562_03215	hypothetical protein	BG576_09625	hypothetical protein	BG577_03500	hypothetical protein	BG547_03220	hypothetical protein	BG557_03210	hypothetical protein	BG548_03220
	BG543_03225	DEAD/DEAH box helicase	BG558_03215	DEAD/DEAH box helicase	BG544_03220	DEAD/DEAH box helicase	BG559_03235	DEAD/DEAH box helicase	BG545_03220	DEAD/DEAH box helicase	BG563_03390	DEAD/DEAH box helicase	BG564_03390	DEAD/DEAH box helicase	BG560_03215	DEAD/DEAH box helicase	BG546_03225	DEAD/DEAH box helicase	BG573_03505	DEAD/DEAH box helicase	BG553_03215	DEAD/DEAH box helicase	BG554_03215	DEAD/DEAH box helicase	BG555_03215	DEAD/DEAH box helicase	BG556_03220	DEAD/DEAH box helicase	BG574_09780	DEAD/DEAH box helicase	BG565_03225	DEAD/DEAH box helicase	BG566_03225	DEAD/DEAH box helicase	BG575_03505	DEAD/DEAH box helicase	BG561_03215	DEAD/DEAH box helicase	BG562_03220	DEAD/DEAH box helicase	BG576_09620	DEAD/DEAH box helicase	BG577_03505	DEAD/DEAH box helicase	BG547_03225	DEAD/DEAH box helicase	BG557_03215	DEAD/DEAH box helicase	BG548_03225
	BG543_03400	NAD-dependent deacetylase	BG558_03390	NAD-dependent deacetylase	BG544_03390	NAD-dependent deacetylase	BG559_03410	NAD-dependent deacetylase	BG545_03395	NAD-dependent deacetylase	BG563_03560	NAD-dependent deacetylase	BG564_03560	NAD-dependent deacetylase	BG560_03385	NAD-dependent deacetylase	BG546_03395	NAD-dependent deacetylase	BG573_03680	NAD-dependent deacetylase	BG553_03385	NAD-dependent deacetylase	BG554_03390	NAD-dependent deacetylase	BG555_03390	NAD-dependent deacetylase	BG556_03390	NAD-dependent deacetylase	BG574_09615	NAD-dependent deacetylase	BG565_03400	NAD-dependent deacetylase	BG566_03400	NAD-dependent deacetylase	BG575_03675	NAD-dependent deacetylase	BG561_03385	NAD-dependent deacetylase	BG562_03390	NAD-dependent deacetylase	BG576_09450	NAD-dependent deacetylase	BG577_03680	NAD-dependent deacetylase	BG547_03400	NAD-dependent deacetylase	BG557_03385	NAD-dependent deacetylase	BG548_03395
	BG543_03415	hypothetical protein	BG558_03405	hypothetical protein	BG544_03405	hypothetical protein	BG559_03425	hypothetical protein	BG545_03410	hypothetical protein	BG563_03575	hypothetical protein	BG564_03575	hypothetical protein	BG560_03400	hypothetical protein	BG546_03410	hypothetical protein	BG573_03695	hypothetical protein	BG553_03400	hypothetical protein	BG554_03405	hypothetical protein	BG555_03405	hypothetical protein	BG556_03405	hypothetical protein	BG574_09600	hypothetical protein	BG565_03415	hypothetical protein	BG566_03415	hypothetical protein	BG575_03690	hypothetical protein	BG561_03400	hypothetical protein	BG562_03405	hypothetical protein	BG576_09435	hypothetical protein	BG577_03695	hypothetical protein	BG547_03415	hypothetical protein	BG557_03400	hypothetical protein	BG548_03410
	BG543_03420	hypothetical protein	BG558_03410	hypothetical protein	BG544_03410	hypothetical protein	BG559_03430	hypothetical protein	BG545_03415	hypothetical protein	BG563_03580	hypothetical protein	BG564_03580	hypothetical protein	BG560_03405	hypothetical protein	BG546_03415	hypothetical protein	BG573_03700	hypothetical protein	BG553_03405	hypothetical protein	BG554_03410	hypothetical protein	BG555_03410	hypothetical protein	BG556_03410	hypothetical protein	BG574_09595	hypothetical protein	BG565_03420	hypothetical protein	BG566_03420	hypothetical protein	BG575_03695	hypothetical protein	BG561_03405	hypothetical protein	BG562_03410	hypothetical protein	BG576_09430	hypothetical protein	BG577_03700	hypothetical protein	BG547_03420	hypothetical protein	BG557_03405	hypothetical protein	BG548_03415
	BG543_03485	hypothetical protein	BG558_03475	hypothetical protein	BG544_03475	hypothetical protein	BG559_03495	hypothetical protein	BG545_03480	hypothetical protein	BG563_03645	hypothetical protein	BG564_03645	hypothetical protein	BG560_03470	hypothetical protein	BG546_03480	hypothetical protein	BG573_03765	hypothetical protein	BG553_03470	hypothetical protein	BG554_03475	hypothetical protein	BG555_03475	hypothetical protein	BG556_03475	hypothetical protein	BG574_09530	hypothetical protein	BG565_03485	hypothetical protein	BG566_03485	hypothetical protein	BG575_03760	hypothetical protein	BG561_03470	hypothetical protein	BG562_03475	hypothetical protein	BG576_09365	hypothetical protein	BG577_03765	hypothetical protein	BG547_03485	hypothetical protein	BG557_03470	hypothetical protein	BG548_03480
	BG543_03525	hypothetical protein	BG558_03515	hypothetical protein	BG544_03515	hypothetical protein	BG559_03535	hypothetical protein	BG545_03520	hypothetical protein	BG563_03685	hypothetical protein	BG564_03685	hypothetical protein	BG560_03510	hypothetical protein	BG546_03520	hypothetical protein	BG573_03805	hypothetical protein	BG553_03510	hypothetical protein	BG554_03515	hypothetical protein	BG555_03515	hypothetical protein	BG556_03515	hypothetical protein	BG574_09490	hypothetical protein	BG565_03525	hypothetical protein	BG566_03525	hypothetical protein	BG575_03800	hypothetical protein	BG561_03510	hypothetical protein	BG562_03515	hypothetical protein	BG576_09325	hypothetical protein	BG577_03805	hypothetical protein	BG547_03525	hypothetical protein	BG557_03510	hypothetical protein	BG548_03520
	BG543_03540	antirepressor	BG558_03530	antirepressor	BG544_03530	antirepressor	BG559_03550	antirepressor	BG545_03535	antirepressor	BG563_03700	antirepressor	BG564_03700	antirepressor	BG560_03525	antirepressor	BG546_03535	antirepressor	BG573_03820	antirepressor	BG553_03525	antirepressor	BG554_03530	antirepressor	BG555_03530	antirepressor	BG556_03530	antirepressor	BG574_09475	antirepressor	BG565_03540	antirepressor	BG566_03540	antirepressor	BG575_03815	antirepressor	BG561_03525	antirepressor	BG562_03530	antirepressor	BG576_09310	antirepressor	BG577_03820	antirepressor	BG547_03540	antirepressor	BG557_03525	antirepressor	BG548_03535
	BG543_03545	hypothetical protein	BG558_03535	hypothetical protein	BG544_03535	hypothetical protein	BG559_03555	hypothetical protein	BG545_03540	hypothetical protein	BG563_03705	hypothetical protein	BG564_03705	hypothetical protein	BG560_03530	hypothetical protein	BG546_03540	hypothetical protein	BG573_03825	hypothetical protein	BG553_03530	hypothetical protein	BG554_03535	hypothetical protein	BG555_03535	hypothetical protein	BG556_03535	hypothetical protein	BG574_09470	hypothetical protein	BG565_03545	hypothetical protein	BG566_03545	hypothetical protein	BG575_03820	hypothetical protein	BG561_03530	hypothetical protein	BG562_03535	hypothetical protein	BG576_09305	hypothetical protein	BG577_03825	hypothetical protein	BG547_03545	hypothetical protein	BG557_03530	hypothetical protein	BG548_03540
	BG543_03550	hypothetical protein	BG558_03540	hypothetical protein	BG544_03540	hypothetical protein	BG559_03560	hypothetical protein	BG545_03545	hypothetical protein	BG563_03710	hypothetical protein	BG564_03710	hypothetical protein	BG560_03535	hypothetical protein	BG546_03545	hypothetical protein	BG573_03830	hypothetical protein	BG553_03535	hypothetical protein	BG554_03540	hypothetical protein	BG555_03540	hypothetical protein	BG556_03540	hypothetical protein	BG574_09465	hypothetical protein	BG565_03550	hypothetical protein	BG566_03550	hypothetical protein	BG575_03825	hypothetical protein	BG561_03535	hypothetical protein	BG562_03540	hypothetical protein	BG576_09300	hypothetical protein	BG577_03830	hypothetical protein	BG547_03550	hypothetical protein	BG557_03535	hypothetical protein	BG548_03545
	BG543_03610	hypothetical protein	BG558_03600	hypothetical protein	BG544_03600	hypothetical protein	BG559_03620	hypothetical protein	BG545_03605	hypothetical protein	BG563_03770	hypothetical protein	BG564_03770	hypothetical protein	BG560_03595	hypothetical protein	BG546_03605	hypothetical protein	BG573_03900	hypothetical protein	BG553_03595	hypothetical protein	BG554_03600	hypothetical protein	BG555_03600	hypothetical protein	BG556_03600	hypothetical protein	BG574_09035	hypothetical protein	BG565_03610	hypothetical protein	BG566_03610	hypothetical protein	BG575_03895	hypothetical protein	BG561_03595	hypothetical protein	BG562_03600	hypothetical protein	BG576_09230	hypothetical protein	BG577_03900	hypothetical protein	BG547_03610	hypothetical protein	BG557_03595	hypothetical protein	BG548_03605
	BG543_03700	hypothetical protein	BG558_03690	hypothetical protein	BG544_03690	hypothetical protein	BG559_03710	hypothetical protein	BG545_03695	hypothetical protein	BG563_03865	hypothetical protein	BG564_03865	hypothetical protein	BG560_03685	hypothetical protein	BG546_03695	hypothetical protein	BG573_03990	hypothetical protein	BG553_03685	hypothetical protein	BG554_03690	hypothetical protein	BG555_03690	hypothetical protein	BG556_03690	hypothetical protein	BG574_08945	hypothetical protein	BG565_03700	hypothetical protein	BG566_03700	hypothetical protein	BG575_03985	hypothetical protein	BG561_03685	hypothetical protein	BG562_03690	hypothetical protein	BG576_09140	hypothetical protein	BG577_03990	hypothetical protein	BG547_03700	hypothetical protein	BG557_03685	hypothetical protein	BG548_03695
	BG543_03705	phage tail protein	BG558_03695	phage tail protein	BG544_03695	phage tail protein	BG559_03715	phage tail protein	BG545_03700	phage tail protein	BG563_03870	phage tail protein	BG564_03870	phage tail protein	BG560_03690	phage tail protein	BG546_03700	phage tail protein	BG573_03995	phage tail protein	BG553_03690	phage tail protein	BG554_03695	phage tail protein	BG555_03695	phage tail protein	BG556_03695	phage tail protein	BG574_08940	phage tail protein	BG565_03705	phage tail protein	BG566_03705	phage tail protein	BG575_03990	phage tail protein	BG561_03690	phage tail protein	BG562_03695	phage tail protein	BG576_06130	phage tail protein	BG577_03995	phage tail protein	BG547_03705	phage tail protein	BG557_03690	phage tail protein	BG548_03700
	IDENTICAL PARALOGS:		IDENTICAL PARALOGS:		IDENTICAL PARALOGS:				IDENTICAL PARALOGS:		IDENTICAL PARALOGS:		IDENTICAL PARALOGS:		IDENTICAL PARALOGS:		IDENTICAL PARALOGS:		IDENTICAL PARALOGS:		IDENTICAL PARALOGS:		IDENTICAL PARALOGS:		IDENTICAL PARALOGS:		IDENTICAL PARALOGS:		IDENTICAL PARALOGS:		IDENTICAL PARALOGS:		IDENTICAL PARALOGS:		IDENTICAL PARALOGS:		IDENTICAL PARALOGS:		IDENTICAL PARALOGS:		IDENTICAL PARALOGS:		IDENTICAL PARALOGS:				IDENTICAL PARALOGS:
	BG543_07335	phage tail protein	BG558_06095	phage tail protein	BG544_06915	phage tail protein			BG545_06915	phage tail protein	BG563_07075	phage tail protein	BG564_07075	phage tail protein	BG560_06970	phage tail protein	BG546_06925	phage tail protein	BG573_07005	phage tail protein	BG553_06900	phage tail protein	BG554_06910	phage tail protein	BG555_06910	phage tail protein	BG556_06905	phage tail protein	BG574_09120	phage tail protein	BG565_06925	phage tail protein	BG566_06925	phage tail protein	BG575_07000	phage tail protein	BG561_06970	phage tail protein	BG562_06975	phage tail protein	BG576_09135	phage tail protein	BG577_07000	phage tail protein			BG557_06900	phage tail protein
	BG543_03710	enoyl-CoA hydratase	BG558_03700	enoyl-CoA hydratase	BG544_03700	enoyl-CoA hydratase	BG559_03720	enoyl-CoA hydratase	BG545_03705	enoyl-CoA hydratase	BG563_03875	enoyl-CoA hydratase	BG564_03875	enoyl-CoA hydratase	BG560_03695	enoyl-CoA hydratase	BG546_03705	enoyl-CoA hydratase	BG573_04000	enoyl-CoA hydratase	BG553_03695	enoyl-CoA hydratase	BG554_03700	enoyl-CoA hydratase	BG555_03700	enoyl-CoA hydratase	BG556_03700	enoyl-CoA hydratase	BG574_08935	enoyl-CoA hydratase	BG565_03710	enoyl-CoA hydratase	BG566_03710	enoyl-CoA hydratase	BG575_03995	enoyl-CoA hydratase	BG561_03695	enoyl-CoA hydratase	BG562_03700	enoyl-CoA hydratase	BG576_09130	enoyl-CoA hydratase	BG577_04000	enoyl-CoA hydratase	BG547_03710	enoyl-CoA hydratase	BG557_03695	enoyl-CoA hydratase	BG548_03705
	IDENTICAL PARALOGS:		IDENTICAL PARALOGS:		IDENTICAL PARALOGS:				IDENTICAL PARALOGS:		IDENTICAL PARALOGS:		IDENTICAL PARALOGS:		IDENTICAL PARALOGS:		IDENTICAL PARALOGS:				IDENTICAL PARALOGS:		IDENTICAL PARALOGS:		IDENTICAL PARALOGS:		IDENTICAL PARALOGS:		IDENTICAL PARALOGS:		IDENTICAL PARALOGS:		IDENTICAL PARALOGS:				IDENTICAL PARALOGS:		IDENTICAL PARALOGS:								IDENTICAL PARALOGS:
	BG543_07330	enoyl-CoA hydratase	BG558_06100	enoyl-CoA hydratase	BG544_06910	enoyl-CoA hydratase			BG545_06910	enoyl-CoA hydratase	BG563_07070	enoyl-CoA hydratase	BG564_07070	enoyl-CoA hydratase	BG560_06965	enoyl-CoA hydratase	BG546_06920	enoyl-CoA hydratase			BG553_06895	enoyl-CoA hydratase	BG554_06905	enoyl-CoA hydratase	BG555_06905	enoyl-CoA hydratase	BG556_06900	enoyl-CoA hydratase	BG574_09125	enoyl-CoA hydratase	BG565_06920	enoyl-CoA hydratase	BG566_06920	enoyl-CoA hydratase			BG561_06965	enoyl-CoA hydratase	BG562_06970	enoyl-CoA hydratase							BG557_06895	enoyl-CoA hydratase
	BG543_03745	hypothetical protein	BG558_03725	hypothetical protein	BG544_03735	hypothetical protein	BG559_03745	hypothetical protein	BG545_03740	hypothetical protein	BG563_03910	hypothetical protein	BG564_03910	hypothetical protein	BG560_03720	hypothetical protein	BG546_03740	hypothetical protein	BG573_04040	hypothetical protein	BG553_03730	hypothetical protein	BG554_03740	hypothetical protein	BG555_03740	hypothetical protein	BG556_03735	hypothetical protein	BG574_08895	hypothetical protein	BG565_03745	hypothetical protein	BG566_03745	hypothetical protein	BG575_04035	hypothetical protein	BG561_03720	hypothetical protein	BG562_03725	hypothetical protein	BG576_09090	hypothetical protein	BG577_04040	hypothetical protein	BG547_03745	hypothetical protein	BG557_03730	hypothetical protein	BG548_03740
	BG543_04235	sodium transporter	BG558_04215	sodium transporter	BG544_04225	sodium transporter	BG559_04235	sodium transporter	BG545_04230	sodium transporter	BG563_04400	sodium transporter	BG564_04400	sodium transporter	BG560_04210	sodium transporter	BG546_04230	sodium transporter	BG573_04540	sodium transporter	BG553_04220	sodium transporter	BG554_04230	sodium transporter	BG555_04230	sodium transporter	BG556_04225	sodium transporter	BG574_08405	sodium transporter	BG565_04235	sodium transporter	BG566_04235	sodium transporter	BG575_04535	sodium transporter	BG561_04210	sodium transporter	BG562_04215	sodium transporter	BG576_08590	sodium transporter	BG577_04540	sodium transporter	BG547_04235	sodium transporter	BG557_04220	sodium transporter	BG548_04230
	BG543_04555	protein transporter HofB	BG558_04535	protein transporter HofB	BG544_04545	protein transporter HofB	BG559_04555	protein transporter HofB	BG545_04550	protein transporter HofB	BG563_04720	protein transporter HofB	BG564_04720	protein transporter HofB	BG560_04530	protein transporter HofB	BG546_04550	protein transporter HofB	BG573_04860	protein transporter HofB	BG553_04540	protein transporter HofB	BG554_04550	protein transporter HofB	BG555_04550	protein transporter HofB	BG556_04545	protein transporter HofB	BG574_08085	protein transporter HofB	BG565_04555	protein transporter HofB	BG566_04555	protein transporter HofB	BG575_04855	protein transporter HofB	BG561_04530	protein transporter HofB	BG562_04535	protein transporter HofB	BG576_08270	protein transporter HofB	BG577_04860	protein transporter HofB	BG547_04555	protein transporter HofB	BG557_04540	protein transporter HofB	BG548_04550
	BG543_04840	transcriptional regulator	BG558_04820	transcriptional regulator	BG544_04830	transcriptional regulator	BG559_04840	transcriptional regulator	BG545_04835	transcriptional regulator	BG563_05005	transcriptional regulator	BG564_05005	transcriptional regulator	BG560_04815	transcriptional regulator	BG546_04835	transcriptional regulator	BG573_05145	transcriptional regulator	BG553_04825	transcriptional regulator	BG554_04835	transcriptional regulator	BG555_04835	transcriptional regulator	BG556_04830	transcriptional regulator	BG574_07800	transcriptional regulator	BG565_04840	transcriptional regulator	BG566_04840	transcriptional regulator	BG575_05140	transcriptional regulator	BG561_04815	transcriptional regulator	BG562_04820	transcriptional regulator	BG576_07985	transcriptional regulator	BG577_05145	transcriptional regulator	BG547_04850	transcriptional regulator	BG557_04825	transcriptional regulator	BG548_04845
	BG543_04845	DNA primase	BG558_04825	DNA primase	BG544_04835	DNA primase	BG559_04845	DNA primase	BG545_04840	DNA primase	BG563_05010	DNA primase	BG564_05010	DNA primase	BG560_04820	DNA primase	BG546_04840	DNA primase	BG573_05150	DNA primase	BG553_04830	DNA primase	BG554_04840	DNA primase	BG555_04840	DNA primase	BG556_04835	DNA primase	BG574_07795	DNA primase	BG565_04845	DNA primase	BG566_04845	DNA primase	BG575_05145	DNA primase	BG561_04820	DNA primase	BG562_04825	DNA primase	BG576_07980	DNA primase	BG577_05150	DNA primase	BG547_04855	DNA primase	BG557_04830	DNA primase	BG548_04850
	BG543_04855	hypothetical protein	BG558_04835	hypothetical protein	BG544_04845	hypothetical protein	BG559_04855	hypothetical protein	BG545_04850	hypothetical protein	BG563_05020	hypothetical protein	BG564_05020	hypothetical protein	BG560_04830	hypothetical protein	BG546_04850	hypothetical protein	BG573_05160	hypothetical protein	BG553_04840	hypothetical protein	BG554_04850	hypothetical protein	BG555_04850	hypothetical protein	BG556_04845	hypothetical protein	BG574_07785	hypothetical protein	BG565_04855	hypothetical protein	BG566_04855	hypothetical protein	BG575_05155	hypothetical protein	BG561_04830	hypothetical protein	BG562_04835	hypothetical protein	BG576_07970	hypothetical protein	BG577_05160	hypothetical protein	BG547_04865	hypothetical protein	BG557_04840	hypothetical protein	BG548_04860
	BG543_04860	hypothetical protein	BG558_04840	hypothetical protein	BG544_04850	hypothetical protein	BG559_04860	hypothetical protein	BG545_04855	hypothetical protein	BG563_05025	hypothetical protein	BG564_05025	hypothetical protein	BG560_04835	hypothetical protein	BG546_04855	hypothetical protein	BG573_05165	hypothetical protein	BG553_04845	hypothetical protein	BG554_04855	hypothetical protein	BG555_04855	hypothetical protein	BG556_04850	hypothetical protein	BG574_07780	hypothetical protein	BG565_04860	hypothetical protein	BG566_04860	hypothetical protein	BG575_05160	hypothetical protein	BG561_04835	hypothetical protein	BG562_04840	hypothetical protein	BG576_07965	hypothetical protein	BG577_05165	hypothetical protein	BG547_04870	hypothetical protein	BG557_04845	hypothetical protein	BG548_04865
	BG543_04865	hypothetical protein	BG558_04845	hypothetical protein	BG544_04855	hypothetical protein	BG559_04865	hypothetical protein	BG545_04860	hypothetical protein	BG563_05030	hypothetical protein	BG564_05030	hypothetical protein	BG560_04840	hypothetical protein	BG546_04860	hypothetical protein	BG573_05170	hypothetical protein	BG553_04850	hypothetical protein	BG554_04860	hypothetical protein	BG555_04860	hypothetical protein	BG556_04855	hypothetical protein	BG574_07775	hypothetical protein	BG565_04865	hypothetical protein	BG566_04865	hypothetical protein	BG575_05165	hypothetical protein	BG561_04840	hypothetical protein	BG562_04845	hypothetical protein	BG576_07960	hypothetical protein	BG577_05170	hypothetical protein	BG547_04875	hypothetical protein	BG557_04850	hypothetical protein	BG548_04870
	BG543_04870	hypothetical protein	BG558_04850	hypothetical protein	BG544_04860	hypothetical protein	BG559_04870	hypothetical protein	BG545_04865	hypothetical protein	BG563_05035	hypothetical protein	BG564_05035	hypothetical protein	BG560_04845	hypothetical protein	BG546_04865	hypothetical protein	BG573_05175	hypothetical protein	BG553_04855	hypothetical protein	BG554_04865	hypothetical protein	BG555_04865	hypothetical protein	BG556_04860	hypothetical protein	BG574_07770	hypothetical protein	BG565_04870	hypothetical protein	BG566_04870	hypothetical protein	BG575_05170	hypothetical protein	BG561_04845	hypothetical protein	BG562_04850	hypothetical protein	BG576_07955	hypothetical protein	BG577_05175	hypothetical protein	BG547_04880	hypothetical protein	BG557_04855	hypothetical protein	BG548_04875
	BG543_04875	transcriptional regulator	BG558_04855	transcriptional regulator	BG544_04865	transcriptional regulator	BG559_04875	transcriptional regulator	BG545_04870	transcriptional regulator	BG563_05040	transcriptional regulator	BG564_05040	transcriptional regulator	BG560_04850	transcriptional regulator	BG546_04870	transcriptional regulator	BG573_05180	transcriptional regulator	BG553_04860	transcriptional regulator	BG554_04870	transcriptional regulator	BG555_04870	transcriptional regulator	BG556_04865	transcriptional regulator	BG574_07765	transcriptional regulator	BG565_04875	transcriptional regulator	BG566_04875	transcriptional regulator	BG575_05175	transcriptional regulator	BG561_04850	transcriptional regulator	BG562_04855	transcriptional regulator	BG576_07950	transcriptional regulator	BG577_05180	transcriptional regulator	BG547_04885	transcriptional regulator	BG557_04860	transcriptional regulator	BG548_04880
	BG543_04880	hypothetical protein	BG558_04860	hypothetical protein	BG544_04870	hypothetical protein	BG559_04880	hypothetical protein	BG545_04875	hypothetical protein	BG563_05045	hypothetical protein	BG564_05045	hypothetical protein	BG560_04855	hypothetical protein	BG546_04875	hypothetical protein	BG573_05185	hypothetical protein	BG553_04865	hypothetical protein	BG554_04875	hypothetical protein	BG555_04875	hypothetical protein	BG556_04870	hypothetical protein	BG574_07760	hypothetical protein	BG565_04880	hypothetical protein	BG566_04880	hypothetical protein	BG575_05180	hypothetical protein	BG561_04855	hypothetical protein	BG562_04860	hypothetical protein	BG576_07945	hypothetical protein	BG577_05185	hypothetical protein	BG547_04890	hypothetical protein	BG557_04865	hypothetical protein	BG548_04885
	BG543_04885	integrase	BG558_04865	integrase	BG544_04875	integrase	BG559_04885	integrase	BG545_04880	integrase	BG563_05050	integrase	BG564_05050	integrase	BG560_04860	integrase	BG546_04880	integrase	BG573_05190	integrase	BG553_04870	integrase	BG554_04880	integrase	BG555_04880	integrase	BG556_04875	integrase	BG574_07755	integrase	BG565_04885	integrase	BG566_04885	integrase	BG575_05185	integrase	BG561_04860	integrase	BG562_04865	integrase	BG576_07940	integrase	BG577_05190	integrase	BG547_04895	integrase	BG557_04870	integrase	BG548_04890
	BG543_04890	integrase	BG558_04870	integrase	BG544_04880	integrase	BG559_04890	integrase	BG545_04885	integrase	BG563_05055	integrase	BG564_05055	integrase	BG560_04865	integrase	BG546_04885	integrase	BG573_05195	integrase	BG553_04875	integrase	BG554_04885	integrase	BG555_04885	integrase	BG556_04880	integrase	BG574_07750	integrase	BG565_04890	integrase	BG566_04890	integrase	BG575_05190	integrase	BG561_04865	integrase	BG562_04870	integrase	BG576_07935	integrase	BG577_05195	integrase	BG547_04900	integrase	BG557_04875	integrase	BG548_04895
	BG543_05540	hypothetical protein	BG558_05445	hypothetical protein	BG544_05110	hypothetical protein	BG559_05465	hypothetical protein	BG545_05115	hypothetical protein	BG563_05285	hypothetical protein	BG564_05285	hypothetical protein	BG560_05095	hypothetical protein	BG546_05115	hypothetical protein	BG573_05425	hypothetical protein	BG553_05105	hypothetical protein	BG554_05115	hypothetical protein	BG555_05115	hypothetical protein	BG556_05110	hypothetical protein	BG574_07520	hypothetical protein	BG565_05120	hypothetical protein	BG566_05120	hypothetical protein	BG575_05420	hypothetical protein	BG561_05095	hypothetical protein	BG562_05100	hypothetical protein	BG576_07705	hypothetical protein	BG577_05425	hypothetical protein	BG547_05130	hypothetical protein	BG557_05105	hypothetical protein	BG548_05125
	BG543_05780	iron ABC transporter permease	BG558_05685	iron ABC transporter permease	BG544_05350	iron ABC transporter permease	BG559_05705	iron ABC transporter permease	BG545_05355	iron ABC transporter permease	BG563_05525	iron ABC transporter permease	BG564_05525	iron ABC transporter permease	BG560_05335	iron ABC transporter permease	BG546_05355	iron ABC transporter permease	BG573_05665	iron ABC transporter permease	BG553_05345	iron ABC transporter permease	BG554_05355	iron ABC transporter permease	BG555_05355	iron ABC transporter permease	BG556_05350	iron ABC transporter permease	BG574_07280	iron ABC transporter permease	BG565_05360	iron ABC transporter permease	BG566_05360	iron ABC transporter permease	BG575_05660	iron ABC transporter permease	BG561_05335	iron ABC transporter permease	BG562_05340	iron ABC transporter permease	BG576_07465	iron ABC transporter permease	BG577_05665	iron ABC transporter permease	BG547_05370	iron ABC transporter permease	BG557_05345	iron ABC transporter permease	BG548_05365
	BG543_05810	transcriptional regulator	BG558_05715	transcriptional regulator	BG544_05380	transcriptional regulator	BG559_05735	transcriptional regulator	BG545_05385	transcriptional regulator	BG563_05555	transcriptional regulator	BG564_05555	transcriptional regulator	BG560_05365	transcriptional regulator	BG546_05385	transcriptional regulator	BG573_05695	transcriptional regulator	BG553_05375	transcriptional regulator	BG554_05385	transcriptional regulator	BG555_05385	transcriptional regulator	BG556_05380	transcriptional regulator	BG574_07250	transcriptional regulator	BG565_05390	transcriptional regulator	BG566_05390	transcriptional regulator	BG575_05690	transcriptional regulator	BG561_05365	transcriptional regulator	BG562_05370	transcriptional regulator	BG576_07435	transcriptional regulator	BG577_05695	transcriptional regulator	BG547_05400	transcriptional regulator	BG557_05375	transcriptional regulator	BG548_05395
	BG543_05815	DDE transposase	BG558_05720	DDE transposase	BG544_05385	DDE transposase	BG559_05740	DDE transposase	BG545_05390	DDE transposase	BG563_05560	DDE transposase	BG564_05560	DDE transposase	BG560_05370	DDE transposase	BG546_05390	DDE transposase	BG573_05700	DDE transposase	BG553_05380	DDE transposase	BG554_05390	DDE transposase	BG555_05390	DDE transposase	BG556_05385	DDE transposase	BG574_07245	DDE transposase	BG565_05395	DDE transposase	BG566_05395	DDE transposase	BG575_05695	DDE transposase	BG561_05370	DDE transposase	BG562_05375	DDE transposase	BG576_07430	DDE transposase	BG577_05700	DDE transposase	BG547_05405	DDE transposase	BG557_05380	DDE transposase	BG548_05400
	BG543_05910	short-chain fatty acid transporter	BG558_06190	short-chain fatty acid transporter	BG544_05480	short-chain fatty acid transporter	BG559_05835	short-chain fatty acid transporter	BG545_05485	short-chain fatty acid transporter	BG563_05655	short-chain fatty acid transporter	BG564_05655	short-chain fatty acid transporter	BG560_05465	short-chain fatty acid transporter	BG546_05485	short-chain fatty acid transporter	BG573_05795	short-chain fatty acid transporter	BG553_05475	short-chain fatty acid transporter	BG554_05485	short-chain fatty acid transporter	BG555_05485	short-chain fatty acid transporter	BG556_05480	short-chain fatty acid transporter	BG574_07150	short-chain fatty acid transporter	BG565_05490	short-chain fatty acid transporter	BG566_05490	short-chain fatty acid transporter	BG575_05790	short-chain fatty acid transporter	BG561_05465	short-chain fatty acid transporter	BG562_05470	short-chain fatty acid transporter	BG576_07335	short-chain fatty acid transporter	BG577_05795	short-chain fatty acid transporter	BG547_05500	short-chain fatty acid transporter	BG557_05475	short-chain fatty acid transporter	BG548_05495
	BG543_06015	MFS transporter	BG558_06295	MFS transporter	BG544_05585	MFS transporter	BG559_05940	MFS transporter	BG545_05590	MFS transporter	BG563_05760	MFS transporter	BG564_05760	MFS transporter	BG560_05570	MFS transporter	BG546_05590	MFS transporter	BG573_05900	MFS transporter	BG553_05580	MFS transporter	BG554_05590	MFS transporter	BG555_05590	MFS transporter	BG556_05585	MFS transporter	BG574_07045	MFS transporter	BG565_05595	MFS transporter	BG566_05595	MFS transporter	BG575_05895	MFS transporter	BG561_05570	MFS transporter	BG562_05575	MFS transporter	BG576_07230	MFS transporter	BG577_05900	MFS transporter	BG547_05605	MFS transporter	BG557_05580	MFS transporter	BG548_05600
	BG543_06020	galactose-1-phosphate uridylyltransferase	BG558_06300	galactose-1-phosphate uridylyltransferase	BG544_05590	galactose-1-phosphate uridylyltransferase	BG559_05945	galactose-1-phosphate uridylyltransferase	BG545_05595	galactose-1-phosphate uridylyltransferase	BG563_05765	galactose-1-phosphate uridylyltransferase	BG564_05765	galactose-1-phosphate uridylyltransferase	BG560_05575	galactose-1-phosphate uridylyltransferase	BG546_05595	galactose-1-phosphate uridylyltransferase	BG573_05905	galactose-1-phosphate uridylyltransferase	BG553_05585	galactose-1-phosphate uridylyltransferase	BG554_05595	galactose-1-phosphate uridylyltransferase	BG555_05595	galactose-1-phosphate uridylyltransferase	BG556_05590	galactose-1-phosphate uridylyltransferase	BG574_07040	galactose-1-phosphate uridylyltransferase	BG565_05600	galactose-1-phosphate uridylyltransferase	BG566_05600	galactose-1-phosphate uridylyltransferase	BG575_05900	galactose-1-phosphate uridylyltransferase	BG561_05575	galactose-1-phosphate uridylyltransferase	BG562_05580	galactose-1-phosphate uridylyltransferase	BG576_07225	galactose-1-phosphate uridylyltransferase	BG577_05905	galactose-1-phosphate uridylyltransferase	BG547_05610	galactose-1-phosphate uridylyltransferase	BG557_05585	galactose-1-phosphate uridylyltransferase	BG548_05605
	BG543_06025	hexose phosphate transporter	BG558_06305	hexose phosphate transporter	BG544_05595	hexose phosphate transporter	BG559_05950	hexose phosphate transporter	BG545_05600	hexose phosphate transporter	BG563_05770	hexose phosphate transporter	BG564_05770	hexose phosphate transporter	BG560_05580	hexose phosphate transporter	BG546_05600	hexose phosphate transporter	BG573_05910	hexose phosphate transporter	BG553_05590	hexose phosphate transporter	BG554_05600	hexose phosphate transporter	BG555_05600	hexose phosphate transporter	BG556_05595	hexose phosphate transporter	BG574_07035	hexose phosphate transporter	BG565_05605	hexose phosphate transporter	BG566_05605	hexose phosphate transporter	BG575_05905	hexose phosphate transporter	BG561_05580	hexose phosphate transporter	BG562_05585	hexose phosphate transporter	BG576_07220	hexose phosphate transporter	BG577_05910	hexose phosphate transporter	BG547_05615	hexose phosphate transporter	BG557_05590	hexose phosphate transporter	BG548_05610
	BG543_06030	glycerophosphodiester phosphodiesterase	BG558_06310	glycerophosphodiester phosphodiesterase	BG544_05600	glycerophosphodiester phosphodiesterase	BG559_05955	glycerophosphodiester phosphodiesterase	BG545_05605	glycerophosphodiester phosphodiesterase	BG563_05775	glycerophosphodiester phosphodiesterase	BG564_05775	glycerophosphodiester phosphodiesterase	BG560_05585	glycerophosphodiester phosphodiesterase	BG546_05605	glycerophosphodiester phosphodiesterase	BG573_05915	glycerophosphodiester phosphodiesterase	BG553_05595	glycerophosphodiester phosphodiesterase	BG554_05605	glycerophosphodiester phosphodiesterase	BG555_05605	glycerophosphodiester phosphodiesterase	BG556_05600	glycerophosphodiester phosphodiesterase	BG574_07030	glycerophosphodiester phosphodiesterase	BG565_05610	glycerophosphodiester phosphodiesterase	BG566_05610	glycerophosphodiester phosphodiesterase	BG575_05910	glycerophosphodiester phosphodiesterase	BG561_05585	glycerophosphodiester phosphodiesterase	BG562_05590	glycerophosphodiester phosphodiesterase	BG576_07215	glycerophosphodiester phosphodiesterase	BG577_05915	glycerophosphodiester phosphodiesterase	BG547_05620	glycerophosphodiester phosphodiesterase	BG557_05595	glycerophosphodiester phosphodiesterase	BG548_05615
	BG543_06260	fructose-bisphosphatase, class II	BG558_06540	fructose-bisphosphatase, class II	BG544_05830	fructose-bisphosphatase, class II	BG559_06185	fructose-bisphosphatase, class II	BG545_05835	fructose-bisphosphatase, class II	BG563_06005	fructose-bisphosphatase, class II	BG564_06005	fructose-bisphosphatase, class II	BG560_05815	fructose-bisphosphatase, class II	BG546_05835	fructose-bisphosphatase, class II	BG573_06145	fructose-bisphosphatase, class II	BG553_05825	fructose-bisphosphatase, class II	BG554_05835	fructose-bisphosphatase, class II	BG555_05835	fructose-bisphosphatase, class II	BG556_05830	fructose-bisphosphatase, class II	BG574_06800	fructose-bisphosphatase, class II	BG565_05840	fructose-bisphosphatase, class II	BG566_05840	fructose-bisphosphatase, class II	BG575_06140	fructose-bisphosphatase, class II	BG561_05815	fructose-bisphosphatase, class II	BG562_05820	fructose-bisphosphatase, class II	BG576_06985	fructose-bisphosphatase, class II	BG577_06145	fructose-bisphosphatase, class II	BG547_05850	fructose-bisphosphatase, class II	BG557_05825	fructose-bisphosphatase, class II	BG548_05845
	BG543_06380	restriction endonuclease subunit R	BG558_06735	restriction endonuclease subunit R	BG544_05950	restriction endonuclease subunit R	BG559_06440	restriction endonuclease subunit R	BG545_05955	restriction endonuclease subunit R	BG563_06125	restriction endonuclease subunit R	BG564_06125	restriction endonuclease subunit R	BG560_06005	restriction endonuclease subunit R	BG546_05955	restriction endonuclease subunit R	BG573_06285	restriction endonuclease subunit R	BG553_05945	restriction endonuclease subunit R	BG554_05955	restriction endonuclease subunit R	BG555_05955	restriction endonuclease subunit R	BG556_05950	restriction endonuclease subunit R	BG574_06660	restriction endonuclease subunit R	BG565_05960	restriction endonuclease subunit R	BG566_05960	restriction endonuclease subunit R	BG575_06280	restriction endonuclease subunit R	BG561_06005	restriction endonuclease subunit R	BG562_06010	restriction endonuclease subunit R	BG576_06845	restriction endonuclease subunit R	BG577_06285	restriction endonuclease subunit R	BG547_05970	restriction endonuclease subunit R	BG557_05945	restriction endonuclease subunit R	BG548_05965
	BG543_06515	filamentous hemagglutinin	BG558_06870	filamentous hemagglutinin	BG544_06095	filamentous hemagglutinin	BG559_06580	filamentous hemagglutinin	BG545_06090	filamentous hemagglutinin	BG563_06260	filamentous hemagglutinin	BG564_06260	filamentous hemagglutinin	BG560_06140	filamentous hemagglutinin	BG546_06095	filamentous hemagglutinin	BG573_06425	filamentous hemagglutinin	BG553_06080	filamentous hemagglutinin	BG554_06090	filamentous hemagglutinin	BG555_06090	filamentous hemagglutinin	BG556_06085	filamentous hemagglutinin	BG574_06525	filamentous hemagglutinin	BG565_06095	filamentous hemagglutinin	BG566_06095	filamentous hemagglutinin	BG575_06420	filamentous hemagglutinin	BG561_06140	filamentous hemagglutinin	BG562_06145	filamentous hemagglutinin	BG576_06710	filamentous hemagglutinin	BG577_06420	filamentous hemagglutinin	BG547_06105	filamentous hemagglutinin	BG557_06080	filamentous hemagglutinin	BG548_06100
	BG543_06520	hypothetical protein	BG558_06875	hypothetical protein	BG544_06100	hypothetical protein	BG559_06585	hypothetical protein	BG545_06095	hypothetical protein	BG563_06265	hypothetical protein	BG564_06265	hypothetical protein	BG560_06145	hypothetical protein	BG546_06100	hypothetical protein	BG573_06435	hypothetical protein	BG553_06085	hypothetical protein	BG554_06095	hypothetical protein	BG555_06095	hypothetical protein	BG556_06090	hypothetical protein	BG574_06520	hypothetical protein	BG565_06100	hypothetical protein	BG566_06100	hypothetical protein	BG575_06430	hypothetical protein	BG561_06145	hypothetical protein	BG562_06150	hypothetical protein	BG576_06700	hypothetical protein	BG577_06430	hypothetical protein	BG547_06110	hypothetical protein	BG557_06085	hypothetical protein	BG548_06105
	BG543_06530	hypothetical protein	BG558_06880	hypothetical protein	BG544_06110	hypothetical protein	BG559_06595	hypothetical protein	BG545_06105	hypothetical protein	BG563_06275	hypothetical protein	BG564_06275	hypothetical protein	BG560_06155	hypothetical protein	BG546_06115	hypothetical protein	BG573_06445	hypothetical protein	BG553_06095	hypothetical protein	BG554_06105	hypothetical protein	BG555_06105	hypothetical protein	BG556_06100	hypothetical protein	BG574_06510	hypothetical protein	BG565_06110	hypothetical protein	BG566_06110	hypothetical protein	BG575_06440	hypothetical protein	BG561_06155	hypothetical protein	BG562_06160	hypothetical protein	BG576_06690	hypothetical protein	BG577_06440	hypothetical protein	BG547_06120	hypothetical protein	BG557_06095	hypothetical protein	BG548_06115
															IDENTICAL PARALOGS:																						IDENTICAL PARALOGS:		IDENTICAL PARALOGS:
															BG560_06165	hypothetical protein																					BG561_06165	hypothetical protein	BG562_06170	hypothetical protein
	BG543_07535	antirepressor	BG558_05895	antirepressor	BG544_07115	antirepressor	BG559_09930	antirepressor	BG545_07115	antirepressor	BG563_07275	antirepressor	BG564_07275	antirepressor	BG560_07170	antirepressor	BG546_07130	antirepressor	BG573_07215	antirepressor	BG553_07100	antirepressor	BG554_07110	antirepressor	BG555_07110	antirepressor	BG556_07105	antirepressor	BG574_03740	antirepressor	BG565_07150	antirepressor	BG566_07150	antirepressor	BG575_07210	antirepressor	BG561_07170	antirepressor	BG562_07175	antirepressor	BG576_03565	antirepressor	BG577_07210	antirepressor	BG547_07130	antirepressor	BG557_07100	antirepressor	BG548_07125
	IDENTICAL PARALOGS:		IDENTICAL PARALOGS:		IDENTICAL PARALOGS:				IDENTICAL PARALOGS:		IDENTICAL PARALOGS:		IDENTICAL PARALOGS:		IDENTICAL PARALOGS:		IDENTICAL PARALOGS:		IDENTICAL PARALOGS:		IDENTICAL PARALOGS:		IDENTICAL PARALOGS:		IDENTICAL PARALOGS:		IDENTICAL PARALOGS:		IDENTICAL PARALOGS:		IDENTICAL PARALOGS:		IDENTICAL PARALOGS:		IDENTICAL PARALOGS:		IDENTICAL PARALOGS:		IDENTICAL PARALOGS:		IDENTICAL PARALOGS:		IDENTICAL PARALOGS:		IDENTICAL PARALOGS:		IDENTICAL PARALOGS:		IDENTICAL PARALOGS:
	BG543_10215	antirepressor	BG558_10215	antirepressor	BG544_09480	antirepressor			BG545_09835	antirepressor	BG563_09625	antirepressor	BG564_09635	antirepressor	BG560_09525	antirepressor	BG546_09505	antirepressor	BG573_09560	antirepressor	BG553_09460	antirepressor	BG554_09470	antirepressor	BG555_09470	antirepressor	BG556_09455	antirepressor	BG574_09270	antirepressor	BG565_09505	antirepressor	BG566_09505	antirepressor	BG575_09565	antirepressor	BG561_09515	antirepressor	BG562_09520	antirepressor	BG576_05920	antirepressor	BG577_09560	antirepressor	BG547_09495	antirepressor	BG557_09455	antirepressor	BG548_09475
	BG543_07595	DUF4760 domain-containing protein	BG558_05835	DUF4760 domain-containing protein	BG544_07175	DUF4760 domain-containing protein	BG559_07640	DUF4760 domain-containing protein	BG545_07175	DUF4760 domain-containing protein	BG563_07335	DUF4760 domain-containing protein	BG564_07335	DUF4760 domain-containing protein	BG560_07230	DUF4760 domain-containing protein	BG546_07190	DUF4760 domain-containing protein	BG573_07275	DUF4760 domain-containing protein	BG553_07160	DUF4760 domain-containing protein	BG554_07170	DUF4760 domain-containing protein	BG555_07170	DUF4760 domain-containing protein	BG556_07165	DUF4760 domain-containing protein	BG574_09210	DUF4760 domain-containing protein	BG565_07205	DUF4760 domain-containing protein	BG566_07205	DUF4760 domain-containing protein	BG575_07270	DUF4760 domain-containing protein	BG561_07230	DUF4760 domain-containing protein	BG562_07235	DUF4760 domain-containing protein	BG576_05860	DUF4760 domain-containing protein	BG577_07270	DUF4760 domain-containing protein	BG547_07190	DUF4760 domain-containing protein	BG557_07160	DUF4760 domain-containing protein	BG548_07185
			IDENTICAL PARALOGS:
			BG558_07925	DUF4760 domain-containing protein
	BG543_07810	ATPase	BG558_08140	ATPase	BG544_07390	ATPase	BG559_07860	ATPase	BG545_07390	ATPase	BG563_07550	ATPase	BG564_07550	ATPase	BG560_07445	ATPase	BG546_07425	ATPase	BG573_07490	ATPase	BG553_07375	ATPase	BG554_07385	ATPase	BG555_07385	ATPase	BG556_07380	ATPase	BG574_05825	ATPase	BG565_07420	ATPase	BG566_07420	ATPase	BG575_07485	ATPase	BG561_07445	ATPase	BG562_07450	ATPase	BG576_05645	ATPase	BG577_07485	ATPase	BG547_07405	ATPase	BG557_07375	ATPase	BG548_07400
	BG543_07995	hypothetical protein	BG558_08330	hypothetical protein	BG544_07580	hypothetical protein	BG559_08045	hypothetical protein	BG545_07580	hypothetical protein	BG563_07735	hypothetical protein	BG564_07740	hypothetical protein	BG560_07635	hypothetical protein	BG546_07610	hypothetical protein	BG573_07675	hypothetical protein	BG553_07565	hypothetical protein	BG554_07575	hypothetical protein	BG555_07575	hypothetical protein	BG556_07565	hypothetical protein	BG574_05635	hypothetical protein	BG565_07610	hypothetical protein	BG566_07610	hypothetical protein	BG575_07675	hypothetical protein	BG561_07630	hypothetical protein	BG562_07635	hypothetical protein	BG576_05455	hypothetical protein	BG577_07675	hypothetical protein	BG547_07595	hypothetical protein	BG557_07565	hypothetical protein	BG548_07585
	BG543_08020	RNA polymerase subunit sigma	BG558_08355	RNA polymerase subunit sigma	BG544_07605	RNA polymerase subunit sigma	BG559_08070	RNA polymerase subunit sigma	BG545_07605	RNA polymerase subunit sigma	BG563_07760	RNA polymerase subunit sigma	BG564_07765	RNA polymerase subunit sigma	BG560_07660	RNA polymerase subunit sigma	BG546_07635	RNA polymerase subunit sigma	BG573_07700	RNA polymerase subunit sigma	BG553_07590	RNA polymerase subunit sigma	BG554_07600	RNA polymerase subunit sigma	BG555_07600	RNA polymerase subunit sigma	BG556_07590	RNA polymerase subunit sigma	BG574_05610	RNA polymerase subunit sigma	BG565_07635	RNA polymerase subunit sigma	BG566_07635	RNA polymerase subunit sigma	BG575_07700	RNA polymerase subunit sigma	BG561_07655	RNA polymerase subunit sigma	BG562_07660	RNA polymerase subunit sigma	BG576_05430	RNA polymerase subunit sigma	BG577_07700	RNA polymerase subunit sigma	BG547_07620	RNA polymerase subunit sigma	BG557_07590	RNA polymerase subunit sigma	BG548_07610
	BG543_08175	hypothetical protein	BG558_10190	hypothetical protein	BG544_09455	hypothetical protein	BG559_09905	hypothetical protein	BG545_09810	hypothetical protein	BG563_09600	hypothetical protein	BG564_09610	hypothetical protein	BG560_09500	hypothetical protein	BG546_09480	hypothetical protein	BG573_09535	hypothetical protein	BG553_09435	hypothetical protein	BG554_09445	hypothetical protein	BG555_09445	hypothetical protein	BG556_09430	hypothetical protein	BG574_03765	hypothetical protein	BG565_09480	hypothetical protein	BG566_09480	hypothetical protein	BG575_09540	hypothetical protein	BG561_09490	hypothetical protein	BG562_09495	hypothetical protein	BG576_03590	hypothetical protein	BG577_09535	hypothetical protein	BG547_09470	hypothetical protein	BG557_09430	hypothetical protein	BG548_09450
	IDENTICAL PARALOGS:
	BG543_10190	hypothetical protein
	BG543_08180	hypothetical protein	BG558_10185	hypothetical protein	BG544_09450	hypothetical protein	BG559_09900	hypothetical protein	BG545_09805	hypothetical protein	BG563_09595	hypothetical protein	BG564_09605	hypothetical protein	BG560_09495	hypothetical protein	BG546_09475	hypothetical protein	BG573_09530	hypothetical protein	BG553_09430	hypothetical protein	BG554_09440	hypothetical protein	BG555_09440	hypothetical protein	BG556_09425	hypothetical protein	BG574_03770	hypothetical protein	BG565_09475	hypothetical protein	BG566_09475	hypothetical protein	BG575_09535	hypothetical protein	BG561_09485	hypothetical protein	BG562_09490	hypothetical protein	BG576_03595	hypothetical protein	BG577_09530	hypothetical protein	BG547_09465	hypothetical protein	BG557_09425	hypothetical protein	BG548_09445
	IDENTICAL PARALOGS:
	BG543_10185	hypothetical protein
	BG543_09275	glucose-1-phosphatase	BG558_09105	glucose-1-phosphatase	BG544_08365	glucose-1-phosphatase	BG559_08820	glucose-1-phosphatase	BG545_08725	glucose-1-phosphatase	BG563_08515	glucose-1-phosphatase	BG564_08525	glucose-1-phosphatase	BG560_08415	glucose-1-phosphatase	BG546_08400	glucose-1-phosphatase	BG573_08450	glucose-1-phosphatase	BG553_08350	glucose-1-phosphatase	BG554_08360	glucose-1-phosphatase	BG555_08360	glucose-1-phosphatase	BG556_08345	glucose-1-phosphatase	BG574_04855	glucose-1-phosphatase	BG565_08395	glucose-1-phosphatase	BG566_08395	glucose-1-phosphatase	BG575_08455	glucose-1-phosphatase	BG561_08405	glucose-1-phosphatase	BG562_08410	glucose-1-phosphatase	BG576_04675	glucose-1-phosphatase	BG577_08450	glucose-1-phosphatase	BG547_08390	glucose-1-phosphatase	BG557_08345	glucose-1-phosphatase	BG548_08370
	BG543_09480	hypothetical protein	BG558_08905	hypothetical protein	BG544_08165	hypothetical protein	BG559_08620	hypothetical protein	BG545_08525	hypothetical protein	BG563_08315	hypothetical protein	BG564_08325	hypothetical protein	BG560_08215	hypothetical protein	BG546_08200	hypothetical protein	BG573_08250	hypothetical protein	BG553_08150	hypothetical protein	BG554_08160	hypothetical protein	BG555_08160	hypothetical protein	BG556_08145	hypothetical protein	BG574_05055	hypothetical protein	BG565_08195	hypothetical protein	BG566_08195	hypothetical protein	BG575_08255	hypothetical protein	BG561_08205	hypothetical protein	BG562_08210	hypothetical protein	BG576_04875	hypothetical protein	BG577_08250	hypothetical protein	BG547_08185	hypothetical protein	BG557_08145	hypothetical protein	BG548_08170
	BG543_09490	DNA methyltransferase	BG558_08900	DNA methyltransferase	BG544_08155	DNA methyltransferase	BG559_08615	DNA methyltransferase	BG545_08515	DNA methyltransferase	BG563_08305	DNA methyltransferase	BG564_08315	DNA methyltransferase	BG560_08210	DNA methyltransferase	BG546_08185	DNA methyltransferase	BG573_08245	DNA methyltransferase	BG553_08140	DNA methyltransferase	BG554_08150	DNA methyltransferase	BG555_08150	DNA methyltransferase	BG556_08135	DNA methyltransferase	BG574_05060	DNA methyltransferase	BG565_08185	DNA methyltransferase	BG566_08185	DNA methyltransferase	BG575_08250	DNA methyltransferase	BG561_08200	DNA methyltransferase	BG562_08205	DNA methyltransferase	BG576_04880	DNA methyltransferase	BG577_08245	DNA methyltransferase	BG547_08170	DNA methyltransferase	BG557_08135	DNA methyltransferase	BG548_08155
	BG543_09520	hypothetical protein	BG558_08870	hypothetical protein	BG544_08125	hypothetical protein	BG559_08585	hypothetical protein	BG545_08485	hypothetical protein	BG563_08275	hypothetical protein	BG564_08285	hypothetical protein	BG560_08180	hypothetical protein	BG546_08155	hypothetical protein	BG573_08215	hypothetical protein	BG553_08110	hypothetical protein	BG554_08120	hypothetical protein	BG555_08120	hypothetical protein	BG556_08105	hypothetical protein	BG574_05090	hypothetical protein	BG565_08155	hypothetical protein	BG566_08155	hypothetical protein	BG575_08220	hypothetical protein	BG561_08170	hypothetical protein	BG562_08175	hypothetical protein	BG576_04910	hypothetical protein	BG577_08215	hypothetical protein	BG547_08140	hypothetical protein	BG557_08105	hypothetical protein	BG548_08125
	BG543_09540	hypothetical protein	BG558_08850	hypothetical protein	BG544_08105	hypothetical protein	BG559_08565	hypothetical protein	BG545_08465	hypothetical protein	BG563_08255	hypothetical protein	BG564_08265	hypothetical protein	BG560_08160	hypothetical protein	BG546_08135	hypothetical protein	BG573_08195	hypothetical protein	BG553_08090	hypothetical protein	BG554_08100	hypothetical protein	BG555_08100	hypothetical protein	BG556_08085	hypothetical protein	BG574_05110	hypothetical protein	BG565_08135	hypothetical protein	BG566_08135	hypothetical protein	BG575_08200	hypothetical protein	BG561_08150	hypothetical protein	BG562_08155	hypothetical protein	BG576_04930	hypothetical protein	BG577_08195	hypothetical protein	BG547_08120	hypothetical protein	BG557_08085	hypothetical protein	BG548_08105
	BG543_09970	peptidylprolyl isomerase	BG558_08425	peptidylprolyl isomerase	BG544_07675	peptidylprolyl isomerase	BG559_08140	peptidylprolyl isomerase	BG545_08035	peptidylprolyl isomerase	BG563_07830	peptidylprolyl isomerase	BG564_07835	peptidylprolyl isomerase	BG560_07730	peptidylprolyl isomerase	BG546_07705	peptidylprolyl isomerase	BG573_07770	peptidylprolyl isomerase	BG553_07660	peptidylprolyl isomerase	BG554_07670	peptidylprolyl isomerase	BG555_07670	peptidylprolyl isomerase	BG556_07660	peptidylprolyl isomerase	BG574_05540	peptidylprolyl isomerase	BG565_07705	peptidylprolyl isomerase	BG566_07705	peptidylprolyl isomerase	BG575_07770	peptidylprolyl isomerase	BG561_07725	peptidylprolyl isomerase	BG562_07730	peptidylprolyl isomerase	BG576_05360	peptidylprolyl isomerase	BG577_07770	peptidylprolyl isomerase	BG547_07690	peptidylprolyl isomerase	BG557_07660	peptidylprolyl isomerase	BG548_07680
	BG543_09975	hypothetical protein	BG558_08420	hypothetical protein	BG544_07670	hypothetical protein	BG559_08135	hypothetical protein	BG545_08030	hypothetical protein	BG563_07825	hypothetical protein	BG564_07830	hypothetical protein	BG560_07725	hypothetical protein	BG546_07700	hypothetical protein	BG573_07765	hypothetical protein	BG553_07655	hypothetical protein	BG554_07665	hypothetical protein	BG555_07665	hypothetical protein	BG556_07655	hypothetical protein	BG574_05545	hypothetical protein	BG565_07700	hypothetical protein	BG566_07700	hypothetical protein	BG575_07765	hypothetical protein	BG561_07720	hypothetical protein	BG562_07725	hypothetical protein	BG576_05365	hypothetical protein	BG577_07765	hypothetical protein	BG547_07685	hypothetical protein	BG557_07655	hypothetical protein	BG548_07675
	BG543_09980	allantoinase	BG558_08415	allantoinase	BG544_07665	allantoinase	BG559_08130	allantoinase	BG545_08025	allantoinase	BG563_07820	allantoinase	BG564_07825	allantoinase	BG560_07720	allantoinase	BG546_07695	allantoinase	BG573_07760	allantoinase	BG553_07650	allantoinase	BG554_07660	allantoinase	BG555_07660	allantoinase	BG556_07650	allantoinase	BG574_05550	allantoinase	BG565_07695	allantoinase	BG566_07695	allantoinase	BG575_07760	allantoinase	BG561_07715	allantoinase	BG562_07720	allantoinase	BG576_05370	allantoinase	BG577_07760	allantoinase	BG547_07680	allantoinase	BG557_07650	allantoinase	BG548_07670
	BG543_09985	transporter	BG558_08410	transporter	BG544_07660	transporter	BG559_08125	transporter	BG545_08020	transporter	BG563_07815	transporter	BG564_07820	transporter	BG560_07715	transporter	BG546_07690	transporter	BG573_07755	transporter	BG553_07645	transporter	BG554_07655	transporter	BG555_07655	transporter	BG556_07645	transporter	BG574_05555	transporter	BG565_07690	transporter	BG566_07690	transporter	BG575_07755	transporter	BG561_07710	transporter	BG562_07715	transporter	BG576_05375	transporter	BG577_07755	transporter	BG547_07675	transporter	BG557_07645	transporter	BG548_07665
	BG543_09990	hypothetical protein	BG558_08405	hypothetical protein	BG544_07655	hypothetical protein	BG559_08120	hypothetical protein	BG545_08015	hypothetical protein	BG563_07810	hypothetical protein	BG564_07815	hypothetical protein	BG560_07710	hypothetical protein	BG546_07685	hypothetical protein	BG573_07750	hypothetical protein	BG553_07640	hypothetical protein	BG554_07650	hypothetical protein	BG555_07650	hypothetical protein	BG556_07640	hypothetical protein	BG574_05560	hypothetical protein	BG565_07685	hypothetical protein	BG566_07685	hypothetical protein	BG575_07750	hypothetical protein	BG561_07705	hypothetical protein	BG562_07710	hypothetical protein	BG576_05380	hypothetical protein	BG577_07750	hypothetical protein	BG547_07670	hypothetical protein	BG557_07640	hypothetical protein	BG548_07660
	BG543_09995	(S)-ureidoglycine aminohydrolase	BG558_08400	(S)-ureidoglycine aminohydrolase	BG544_07650	(S)-ureidoglycine aminohydrolase	BG559_08115	(S)-ureidoglycine aminohydrolase	BG545_08010	(S)-ureidoglycine aminohydrolase	BG563_07805	(S)-ureidoglycine aminohydrolase	BG564_07810	(S)-ureidoglycine aminohydrolase	BG560_07705	(S)-ureidoglycine aminohydrolase	BG546_07680	(S)-ureidoglycine aminohydrolase	BG573_07745	(S)-ureidoglycine aminohydrolase	BG553_07635	(S)-ureidoglycine aminohydrolase	BG554_07645	(S)-ureidoglycine aminohydrolase	BG555_07645	(S)-ureidoglycine aminohydrolase	BG556_07635	(S)-ureidoglycine aminohydrolase	BG574_05565	(S)-ureidoglycine aminohydrolase	BG565_07680	(S)-ureidoglycine aminohydrolase	BG566_07680	(S)-ureidoglycine aminohydrolase	BG575_07745	(S)-ureidoglycine aminohydrolase	BG561_07700	(S)-ureidoglycine aminohydrolase	BG562_07705	(S)-ureidoglycine aminohydrolase	BG576_05385	(S)-ureidoglycine aminohydrolase	BG577_07745	(S)-ureidoglycine aminohydrolase	BG547_07665	(S)-ureidoglycine aminohydrolase	BG557_07635	(S)-ureidoglycine aminohydrolase	BG548_07655
	BG543_10000	ureidoglycolate dehydrogenase	BG558_08395	ureidoglycolate dehydrogenase	BG544_07645	ureidoglycolate dehydrogenase	BG559_08110	ureidoglycolate dehydrogenase	BG545_08005	ureidoglycolate dehydrogenase	BG563_07800	ureidoglycolate dehydrogenase	BG564_07805	ureidoglycolate dehydrogenase	BG560_07700	ureidoglycolate dehydrogenase	BG546_07675	ureidoglycolate dehydrogenase	BG573_07740	ureidoglycolate dehydrogenase	BG553_07630	ureidoglycolate dehydrogenase	BG554_07640	ureidoglycolate dehydrogenase	BG555_07640	ureidoglycolate dehydrogenase	BG556_07630	ureidoglycolate dehydrogenase	BG574_05570	ureidoglycolate dehydrogenase	BG565_07675	ureidoglycolate dehydrogenase	BG566_07675	ureidoglycolate dehydrogenase	BG575_07740	ureidoglycolate dehydrogenase	BG561_07695	ureidoglycolate dehydrogenase	BG562_07700	ureidoglycolate dehydrogenase	BG576_05390	ureidoglycolate dehydrogenase	BG577_07740	ureidoglycolate dehydrogenase	BG547_07660	ureidoglycolate dehydrogenase	BG557_07630	ureidoglycolate dehydrogenase	BG548_07650
	BG543_10005	hypothetical protein	BG558_08390	hypothetical protein	BG544_07640	hypothetical protein	BG559_08105	hypothetical protein	BG545_08000	hypothetical protein	BG563_07795	hypothetical protein	BG564_07800	hypothetical protein	BG560_07695	hypothetical protein	BG546_07670	hypothetical protein	BG573_07735	hypothetical protein	BG553_07625	hypothetical protein	BG554_07635	hypothetical protein	BG555_07635	hypothetical protein	BG556_07625	hypothetical protein	BG574_05575	hypothetical protein	BG565_07670	hypothetical protein	BG566_07670	hypothetical protein	BG575_07735	hypothetical protein	BG561_07690	hypothetical protein	BG562_07695	hypothetical protein	BG576_05395	hypothetical protein	BG577_07735	hypothetical protein	BG547_07655	hypothetical protein	BG557_07625	hypothetical protein	BG548_07645
	BG543_10010	carbamate kinase	BG558_08385	carbamate kinase	BG544_07635	carbamate kinase	BG559_08100	carbamate kinase	BG545_07995	carbamate kinase	BG563_07790	carbamate kinase	BG564_07795	carbamate kinase	BG560_07690	carbamate kinase	BG546_07665	carbamate kinase	BG573_07730	carbamate kinase	BG553_07620	carbamate kinase	BG554_07630	carbamate kinase	BG555_07630	carbamate kinase	BG556_07620	carbamate kinase	BG574_05580	carbamate kinase	BG565_07665	carbamate kinase	BG566_07665	carbamate kinase	BG575_07730	carbamate kinase	BG561_07685	carbamate kinase	BG562_07690	carbamate kinase	BG576_05400	carbamate kinase	BG577_07730	carbamate kinase	BG547_07650	carbamate kinase	BG557_07620	carbamate kinase	BG548_07640
	BG543_10020	hypothetical protein	BG558_08375	hypothetical protein	BG544_07625	hypothetical protein	BG559_08090	hypothetical protein	BG545_07985	hypothetical protein	BG563_07780	hypothetical protein	BG564_07785	hypothetical protein	BG560_07680	hypothetical protein	BG546_07655	hypothetical protein	BG573_07720	hypothetical protein	BG553_07610	hypothetical protein	BG554_07620	hypothetical protein	BG555_07620	hypothetical protein	BG556_07610	hypothetical protein	BG574_05590	hypothetical protein	BG565_07655	hypothetical protein	BG566_07655	hypothetical protein	BG575_07720	hypothetical protein	BG561_07675	hypothetical protein	BG562_07680	hypothetical protein	BG576_05410	hypothetical protein	BG577_07720	hypothetical protein	BG547_07640	hypothetical protein	BG557_07610	hypothetical protein	BG548_07630
	BG543_10025	Zn-dependent hydrolase	BG558_08370	Zn-dependent hydrolase	BG544_07620	Zn-dependent hydrolase	BG559_08085	Zn-dependent hydrolase	BG545_07980	Zn-dependent hydrolase	BG563_07775	Zn-dependent hydrolase	BG564_07780	Zn-dependent hydrolase	BG560_07675	Zn-dependent hydrolase	BG546_07650	Zn-dependent hydrolase	BG573_07715	Zn-dependent hydrolase	BG553_07605	Zn-dependent hydrolase	BG554_07615	Zn-dependent hydrolase	BG555_07615	Zn-dependent hydrolase	BG556_07605	Zn-dependent hydrolase	BG574_05595	Zn-dependent hydrolase	BG565_07650	Zn-dependent hydrolase	BG566_07650	Zn-dependent hydrolase	BG575_07715	Zn-dependent hydrolase	BG561_07670	Zn-dependent hydrolase	BG562_07675	Zn-dependent hydrolase	BG576_05415	Zn-dependent hydrolase	BG577_07715	Zn-dependent hydrolase	BG547_07635	Zn-dependent hydrolase	BG557_07605	Zn-dependent hydrolase	BG548_07625
	BG543_10030	allantoinase	BG558_08365	allantoinase	BG544_07615	allantoinase	BG559_08080	allantoinase	BG545_07975	allantoinase	BG563_07770	allantoinase	BG564_07775	allantoinase	BG560_07670	allantoinase	BG546_07645	allantoinase	BG573_07710	allantoinase	BG553_07600	allantoinase	BG554_07610	allantoinase	BG555_07610	allantoinase	BG556_07600	allantoinase	BG574_05600	allantoinase	BG565_07645	allantoinase	BG566_07645	allantoinase	BG575_07710	allantoinase	BG561_07665	allantoinase	BG562_07670	allantoinase	BG576_05420	allantoinase	BG577_07710	allantoinase	BG547_07630	allantoinase	BG557_07600	allantoinase	BG548_07620
	BG543_10130	hypothetical protein	BG558_10130	hypothetical protein	BG544_09395	hypothetical protein	BG559_09845	hypothetical protein	BG545_09750	hypothetical protein	BG563_09540	hypothetical protein	BG564_09550	hypothetical protein	BG560_09440	hypothetical protein	BG546_09420	hypothetical protein	BG573_09475	hypothetical protein	BG553_09375	hypothetical protein	BG554_09385	hypothetical protein	BG555_09385	hypothetical protein	BG556_09370	hypothetical protein	BG574_03825	hypothetical protein	BG565_09420	hypothetical protein	BG566_09420	hypothetical protein	BG575_09480	hypothetical protein	BG561_09430	hypothetical protein	BG562_09435	hypothetical protein	BG576_03650	hypothetical protein	BG577_09475	hypothetical protein	BG547_09410	hypothetical protein	BG557_09370	hypothetical protein	BG548_09390
	BG543_10200	hypothetical protein	BG558_10200	hypothetical protein	BG544_09465	hypothetical protein	BG559_09915	hypothetical protein	BG545_09820	hypothetical protein	BG563_09610	hypothetical protein	BG564_09620	hypothetical protein	BG560_09510	hypothetical protein	BG546_09490	hypothetical protein	BG573_09545	hypothetical protein	BG553_09445	hypothetical protein	BG554_09455	hypothetical protein	BG555_09455	hypothetical protein	BG556_09440	hypothetical protein	BG574_03755	hypothetical protein	BG565_09490	hypothetical protein	BG566_09490	hypothetical protein	BG575_09550	hypothetical protein	BG561_09500	hypothetical protein	BG562_09505	hypothetical protein	BG576_03580	hypothetical protein	BG577_09545	hypothetical protein	BG547_09480	hypothetical protein	BG557_09440	hypothetical protein	BG548_09460
	BG543_10270	hypothetical protein	BG558_10270	hypothetical protein	BG544_09535	hypothetical protein	BG559_09985	hypothetical protein	BG545_09890	hypothetical protein	BG563_09680	hypothetical protein	BG564_09690	hypothetical protein	BG560_09580	hypothetical protein	BG546_09560	hypothetical protein	BG573_09615	hypothetical protein	BG553_09515	hypothetical protein	BG554_09525	hypothetical protein	BG555_09525	hypothetical protein	BG556_09510	hypothetical protein	BG574_03685	hypothetical protein	BG565_09560	hypothetical protein	BG566_09560	hypothetical protein	BG575_09620	hypothetical protein	BG561_09570	hypothetical protein	BG562_09575	hypothetical protein	BG576_03510	hypothetical protein	BG577_09615	hypothetical protein	BG547_09550	hypothetical protein	BG557_09510	hypothetical protein	BG548_09530
	BG543_10275	hypothetical protein	BG558_10275	hypothetical protein	BG544_09540	hypothetical protein	BG559_09990	hypothetical protein	BG545_09895	hypothetical protein	BG563_09685	hypothetical protein	BG564_09695	hypothetical protein	BG560_09585	hypothetical protein	BG546_09565	hypothetical protein	BG573_09620	hypothetical protein	BG553_09520	hypothetical protein	BG554_09530	hypothetical protein	BG555_09530	hypothetical protein	BG556_09515	hypothetical protein	BG574_03680	hypothetical protein	BG565_09565	hypothetical protein	BG566_09565	hypothetical protein	BG575_09625	hypothetical protein	BG561_09575	hypothetical protein	BG562_09580	hypothetical protein	BG576_03505	hypothetical protein	BG577_09620	hypothetical protein	BG547_09555	hypothetical protein	BG557_09515	hypothetical protein	BG548_09535
	BG543_10285	hypothetical protein	BG558_10285	hypothetical protein	BG544_09550	hypothetical protein	BG559_10000	hypothetical protein	BG545_09905	hypothetical protein	BG563_09695	hypothetical protein	BG564_09705	hypothetical protein	BG560_09595	hypothetical protein	BG546_09575	hypothetical protein	BG573_09630	hypothetical protein	BG553_09530	hypothetical protein	BG554_09540	hypothetical protein	BG555_09540	hypothetical protein	BG556_09525	hypothetical protein	BG574_03670	hypothetical protein	BG565_09575	hypothetical protein	BG566_09575	hypothetical protein	BG575_09635	hypothetical protein	BG561_09585	hypothetical protein	BG562_09590	hypothetical protein	BG576_03495	hypothetical protein	BG577_09630	hypothetical protein	BG547_09565	hypothetical protein	BG557_09525	hypothetical protein	BG548_09545
	BG543_10290	hypothetical protein	BG558_10290	hypothetical protein	BG544_09555	hypothetical protein	BG559_10005	hypothetical protein	BG545_09910	hypothetical protein	BG563_09700	hypothetical protein	BG564_09710	hypothetical protein	BG560_09600	hypothetical protein	BG546_09580	hypothetical protein	BG573_09635	hypothetical protein	BG553_09535	hypothetical protein	BG554_09545	hypothetical protein	BG555_09545	hypothetical protein	BG556_09530	hypothetical protein	BG574_03665	hypothetical protein	BG565_09580	hypothetical protein	BG566_09580	hypothetical protein	BG575_09640	hypothetical protein	BG561_09590	hypothetical protein	BG562_09595	hypothetical protein	BG576_03490	hypothetical protein	BG577_09635	hypothetical protein	BG547_09570	hypothetical protein	BG557_09530	hypothetical protein	BG548_09550
	BG543_10300	hypothetical protein	BG558_10300	hypothetical protein	BG544_09565	hypothetical protein	BG559_10015	hypothetical protein	BG545_09920	hypothetical protein	BG563_09710	hypothetical protein	BG564_09720	hypothetical protein	BG560_09610	hypothetical protein	BG546_09590	hypothetical protein	BG573_09645	hypothetical protein	BG553_09545	hypothetical protein	BG554_09555	hypothetical protein	BG555_09555	hypothetical protein	BG556_09540	hypothetical protein	BG574_03655	hypothetical protein	BG565_09590	hypothetical protein	BG566_09590	hypothetical protein	BG575_09650	hypothetical protein	BG561_09600	hypothetical protein	BG562_09605	hypothetical protein	BG576_03480	hypothetical protein	BG577_09645	hypothetical protein	BG547_09580	hypothetical protein	BG557_09540	hypothetical protein	BG548_09560
	BG543_11440	isopropylmalate isomerase	BG558_11505	isopropylmalate isomerase	BG544_10770	isopropylmalate isomerase	BG559_11220	isopropylmalate isomerase	BG545_11060	isopropylmalate isomerase	BG563_10850	isopropylmalate isomerase	BG564_10860	isopropylmalate isomerase	BG560_10820	isopropylmalate isomerase	BG546_10730	isopropylmalate isomerase	BG573_10855	isopropylmalate isomerase	BG553_10685	isopropylmalate isomerase	BG554_10700	isopropylmalate isomerase	BG555_10700	isopropylmalate isomerase	BG556_10680	isopropylmalate isomerase	BG574_02445	isopropylmalate isomerase	BG565_10730	isopropylmalate isomerase	BG566_10730	isopropylmalate isomerase	BG575_10860	isopropylmalate isomerase	BG561_10805	isopropylmalate isomerase	BG562_10815	isopropylmalate isomerase	BG576_02275	isopropylmalate isomerase	BG577_10855	isopropylmalate isomerase	BG547_10725	isopropylmalate isomerase	BG557_10680	isopropylmalate isomerase	BG548_10700
	BG543_11445	hypothetical protein	BG558_11500	hypothetical protein	BG544_10765	hypothetical protein	BG559_11215	hypothetical protein	BG545_11065	hypothetical protein	BG563_10855	hypothetical protein	BG564_10865	hypothetical protein	BG560_10815	hypothetical protein	BG546_10735	hypothetical protein	BG573_10850	hypothetical protein	BG553_10690	hypothetical protein	BG554_10705	hypothetical protein	BG555_10705	hypothetical protein	BG556_10685	hypothetical protein	BG574_02450	hypothetical protein	BG565_10735	hypothetical protein	BG566_10735	hypothetical protein	BG575_10855	hypothetical protein	BG561_10800	hypothetical protein	BG562_10810	hypothetical protein	BG576_02280	hypothetical protein	BG577_10850	hypothetical protein	BG547_10730	hypothetical protein	BG557_10685	hypothetical protein	BG548_10705
	BG543_11690	hypothetical protein	BG558_11255	hypothetical protein	BG544_10520	hypothetical protein	BG559_10375	hypothetical protein	BG545_11310	hypothetical protein	BG563_11100	hypothetical protein	BG564_11110	hypothetical protein	BG560_10570	hypothetical protein	BG546_10980	hypothetical protein	BG573_10605	hypothetical protein	BG553_11050	hypothetical protein	BG554_11065	hypothetical protein	BG555_11065	hypothetical protein	BG556_11045	hypothetical protein	BG574_02695	hypothetical protein	BG565_10980	hypothetical protein	BG566_10980	hypothetical protein	BG575_10610	hypothetical protein	BG561_10555	hypothetical protein	BG562_10565	hypothetical protein	BG576_02525	hypothetical protein	BG577_10605	hypothetical protein	BG547_10975	hypothetical protein	BG557_11045	hypothetical protein	BG548_10950
	BG543_11810	hypothetical protein	BG558_11800	hypothetical protein	BG544_11065	hypothetical protein	BG559_11515	hypothetical protein	BG545_11430	hypothetical protein	BG563_11220	hypothetical protein	BG564_11230	hypothetical protein	BG560_11115	hypothetical protein	BG546_11100	hypothetical protein	BG573_11150	hypothetical protein	BG553_10935	hypothetical protein	BG554_10950	hypothetical protein	BG555_10950	hypothetical protein	BG556_10930	hypothetical protein	BG574_01755	hypothetical protein	BG565_11100	hypothetical protein	BG566_11100	hypothetical protein	BG575_11155	hypothetical protein	BG561_11100	hypothetical protein	BG562_11110	hypothetical protein	BG576_01980	hypothetical protein	BG577_11150	hypothetical protein	BG547_11095	hypothetical protein	BG557_10930	hypothetical protein	BG548_11070
	BG543_11820	autotransporter	BG558_11810	autotransporter	BG544_11080	autotransporter	BG559_11525	autotransporter	BG545_11440	autotransporter	BG563_11230	autotransporter	BG564_11240	autotransporter	BG560_11125	autotransporter	BG546_11110	autotransporter	BG573_11160	autotransporter	BG553_11555	autotransporter	BG554_11575	autotransporter	BG555_11575	autotransporter	BG556_11555	autotransporter	BG574_02255	autotransporter	BG565_11110	autotransporter	BG566_11110	autotransporter	BG575_11165	autotransporter	BG561_11110	autotransporter	BG562_11120	autotransporter	BG576_01970	autotransporter	BG577_11160	autotransporter	BG547_11105	autotransporter	BG557_11555	autotransporter	BG548_11080
	BG543_11825	hypothetical protein	BG558_11815	hypothetical protein	BG544_11085	hypothetical protein	BG559_11530	hypothetical protein	BG545_11445	hypothetical protein	BG563_11235	hypothetical protein	BG564_11245	hypothetical protein	BG560_11130	hypothetical protein	BG546_11115	hypothetical protein	BG573_11165	hypothetical protein	BG553_11550	hypothetical protein	BG554_11570	hypothetical protein	BG555_11570	hypothetical protein	BG556_11550	hypothetical protein	BG574_02250	hypothetical protein	BG565_11115	hypothetical protein	BG566_11115	hypothetical protein	BG575_11170	hypothetical protein	BG561_11115	hypothetical protein	BG562_11125	hypothetical protein	BG576_01965	hypothetical protein	BG577_11165	hypothetical protein	BG547_11110	hypothetical protein	BG557_11550	hypothetical protein	BG548_11085
	BG543_11870	hypothetical protein	BG558_11860	hypothetical protein	BG544_11130	hypothetical protein	BG559_11575	hypothetical protein	BG545_11490	hypothetical protein	BG563_11280	hypothetical protein	BG564_11290	hypothetical protein	BG560_11175	hypothetical protein	BG546_11160	hypothetical protein	BG573_11210	hypothetical protein	BG553_11510	hypothetical protein	BG554_11525	hypothetical protein	BG555_11525	hypothetical protein	BG556_11505	hypothetical protein	BG574_02205	hypothetical protein	BG565_11160	hypothetical protein	BG566_11160	hypothetical protein	BG575_11215	hypothetical protein	BG561_11160	hypothetical protein	BG562_11170	hypothetical protein	BG576_01920	hypothetical protein	BG577_11210	hypothetical protein	BG547_11155	hypothetical protein	BG557_11505	hypothetical protein	BG548_11130
	BG543_12440	glycosyltransferase	BG558_12070	glycosyltransferase	BG544_11690	glycosyltransferase	BG559_11785	glycosyltransferase	BG545_11700	glycosyltransferase	BG563_11850	glycosyltransferase	BG564_11860	glycosyltransferase	BG560_11630	glycosyltransferase	BG546_11370	glycosyltransferase	BG573_01825	glycosyltransferase	BG553_11675	glycosyltransferase	BG554_11695	glycosyltransferase	BG555_11695	glycosyltransferase	BG556_11675	glycosyltransferase	BG574_11465	glycosyltransferase	BG565_11730	glycosyltransferase	BG566_11730	glycosyltransferase	BG575_01820	glycosyltransferase	BG561_11615	glycosyltransferase	BG562_11625	glycosyltransferase	BG576_11300	glycosyltransferase	BG577_01825	glycosyltransferase	BG547_11725	glycosyltransferase	BG557_11675	glycosyltransferase	BG548_11700
	BG543_12505	dTDP-4-amino-4,6-dideoxygalactose transaminase	BG558_12135	dTDP-4-amino-4,6-dideoxygalactose transaminase	BG544_11755	dTDP-4-amino-4,6-dideoxygalactose transaminase	BG559_11850	dTDP-4-amino-4,6-dideoxygalactose transaminase	BG545_11765	dTDP-4-amino-4,6-dideoxygalactose transaminase	BG563_11915	dTDP-4-amino-4,6-dideoxygalactose transaminase	BG564_11925	dTDP-4-amino-4,6-dideoxygalactose transaminase	BG560_11695	dTDP-4-amino-4,6-dideoxygalactose transaminase	BG546_11730	dTDP-4-amino-4,6-dideoxygalactose transaminase	BG573_11660	dTDP-4-amino-4,6-dideoxygalactose transaminase	BG553_12205	dTDP-4-amino-4,6-dideoxygalactose transaminase	BG554_12225	dTDP-4-amino-4,6-dideoxygalactose transaminase	BG555_12225	dTDP-4-amino-4,6-dideoxygalactose transaminase	BG556_12205	dTDP-4-amino-4,6-dideoxygalactose transaminase	BG574_11525	dTDP-4-amino-4,6-dideoxygalactose transaminase	BG565_11795	dTDP-4-amino-4,6-dideoxygalactose transaminase	BG566_11795	dTDP-4-amino-4,6-dideoxygalactose transaminase	BG575_11665	dTDP-4-amino-4,6-dideoxygalactose transaminase	BG561_11680	dTDP-4-amino-4,6-dideoxygalactose transaminase	BG562_11690	dTDP-4-amino-4,6-dideoxygalactose transaminase	BG576_11655	dTDP-4-amino-4,6-dideoxygalactose transaminase	BG577_11660	dTDP-4-amino-4,6-dideoxygalactose transaminase	BG547_11790	dTDP-4-amino-4,6-dideoxygalactose transaminase	BG557_12205	dTDP-4-amino-4,6-dideoxygalactose transaminase	BG548_11765
	BG543_12650	dialkylrecorsinol condensing enzyme	BG558_12285	dialkylrecorsinol condensing enzyme	BG544_11900	dialkylrecorsinol condensing enzyme	BG559_11995	dialkylrecorsinol condensing enzyme	BG545_11910	dialkylrecorsinol condensing enzyme	BG563_12060	dialkylrecorsinol condensing enzyme	BG564_12070	dialkylrecorsinol condensing enzyme	BG560_11840	dialkylrecorsinol condensing enzyme	BG546_11875	dialkylrecorsinol condensing enzyme	BG573_11810	dialkylrecorsinol condensing enzyme	BG553_12350	dialkylrecorsinol condensing enzyme	BG554_12375	dialkylrecorsinol condensing enzyme	BG555_12375	dialkylrecorsinol condensing enzyme	BG556_12350	dialkylrecorsinol condensing enzyme	BG574_11670	dialkylrecorsinol condensing enzyme	BG565_11940	dialkylrecorsinol condensing enzyme	BG566_11940	dialkylrecorsinol condensing enzyme	BG575_11810	dialkylrecorsinol condensing enzyme	BG561_11825	dialkylrecorsinol condensing enzyme	BG562_11835	dialkylrecorsinol condensing enzyme	BG576_11800	dialkylrecorsinol condensing enzyme	BG577_11805	dialkylrecorsinol condensing enzyme	BG547_11935	dialkylrecorsinol condensing enzyme	BG557_12350	dialkylrecorsinol condensing enzyme	BG548_11910
	BG543_12715	PTS ascorbate transporter subunit IIC	BG558_12350	PTS ascorbate transporter subunit IIC	BG544_11965	PTS ascorbate transporter subunit IIC	BG559_12060	PTS ascorbate transporter subunit IIC	BG545_11975	PTS ascorbate transporter subunit IIC	BG563_12125	PTS ascorbate transporter subunit IIC	BG564_12135	PTS ascorbate transporter subunit IIC	BG560_11905	PTS ascorbate transporter subunit IIC	BG546_11940	PTS ascorbate transporter subunit IIC	BG573_11875	PTS ascorbate transporter subunit IIC	BG553_12415	PTS ascorbate transporter subunit IIC	BG554_12440	PTS ascorbate transporter subunit IIC	BG555_12440	PTS ascorbate transporter subunit IIC	BG556_12415	PTS ascorbate transporter subunit IIC	BG574_11735	PTS ascorbate transporter subunit IIC	BG565_12005	PTS ascorbate transporter subunit IIC	BG566_12005	PTS ascorbate transporter subunit IIC	BG575_11875	PTS ascorbate transporter subunit IIC	BG561_11890	PTS ascorbate transporter subunit IIC	BG562_11900	PTS ascorbate transporter subunit IIC	BG576_11865	PTS ascorbate transporter subunit IIC	BG577_11870	PTS ascorbate transporter subunit IIC	BG547_12000	PTS ascorbate transporter subunit IIC	BG557_12415	PTS ascorbate transporter subunit IIC	BG548_11975
	BG543_12805	serine protease	BG558_12440	serine protease	BG544_12055	serine protease	BG559_12150	serine protease	BG545_12065	serine protease	BG563_12215	serine protease	BG564_12225	serine protease	BG560_11995	serine protease	BG546_12030	serine protease	BG573_11965	serine protease	BG553_12505	serine protease	BG554_12530	serine protease	BG555_12530	serine protease	BG556_12505	serine protease	BG574_11825	serine protease	BG565_12095	serine protease	BG566_12095	serine protease	BG575_11965	serine protease	BG561_11980	serine protease	BG562_11990	serine protease	BG576_11955	serine protease	BG577_11960	serine protease	BG547_12090	serine protease	BG557_12505	serine protease	BG548_12065
	BG543_13140	hypothetical protein	BG558_12770	hypothetical protein	BG544_12390	hypothetical protein	BG559_12480	hypothetical protein	BG545_12400	hypothetical protein	BG563_12550	hypothetical protein	BG564_12560	hypothetical protein	BG560_12325	hypothetical protein	BG546_11505	hypothetical protein	BG573_11440	hypothetical protein	BG553_11810	hypothetical protein	BG554_11830	hypothetical protein	BG555_11830	hypothetical protein	BG556_11810	hypothetical protein	BG574_12160	hypothetical protein	BG565_12430	hypothetical protein	BG566_12430	hypothetical protein	BG575_11445	hypothetical protein	BG561_12310	hypothetical protein	BG562_12320	hypothetical protein	BG576_11435	hypothetical protein	BG577_11440	hypothetical protein	BG547_12425	hypothetical protein	BG557_11810	hypothetical protein	BG548_12400
	BG543_13215	haloacid dehalogenase	BG558_12845	haloacid dehalogenase	BG544_12465	haloacid dehalogenase	BG559_12555	haloacid dehalogenase	BG545_12475	haloacid dehalogenase	BG563_12625	haloacid dehalogenase	BG564_12635	haloacid dehalogenase	BG560_12400	haloacid dehalogenase	BG546_11580	haloacid dehalogenase	BG573_11515	haloacid dehalogenase	BG553_11885	haloacid dehalogenase	BG554_11905	haloacid dehalogenase	BG555_11905	haloacid dehalogenase	BG556_11885	haloacid dehalogenase	BG574_12235	haloacid dehalogenase	BG565_12505	haloacid dehalogenase	BG566_12505	haloacid dehalogenase	BG575_11520	haloacid dehalogenase	BG561_12385	haloacid dehalogenase	BG562_12395	haloacid dehalogenase	BG576_11510	haloacid dehalogenase	BG577_11515	haloacid dehalogenase	BG547_12500	haloacid dehalogenase	BG557_11885	haloacid dehalogenase	BG548_12475
	BG543_13225	MFS transporter	BG558_12855	MFS transporter	BG544_12475	MFS transporter	BG559_12565	MFS transporter	BG545_12485	MFS transporter	BG563_12635	MFS transporter	BG564_12645	MFS transporter	BG560_12410	MFS transporter	BG546_11590	MFS transporter	BG573_11525	MFS transporter	BG553_11895	MFS transporter	BG554_11915	MFS transporter	BG555_11915	MFS transporter	BG556_11895	MFS transporter	BG574_12245	MFS transporter	BG565_12515	MFS transporter	BG566_12515	MFS transporter	BG575_11530	MFS transporter	BG561_12395	MFS transporter	BG562_12405	MFS transporter	BG576_11520	MFS transporter	BG577_11525	MFS transporter	BG547_12510	MFS transporter	BG557_11895	MFS transporter	BG548_12485
	BG543_13230	glucuronate isomerase	BG558_12860	glucuronate isomerase	BG544_12480	glucuronate isomerase	BG559_12570	glucuronate isomerase	BG545_12490	glucuronate isomerase	BG563_12640	glucuronate isomerase	BG564_12650	glucuronate isomerase	BG560_12415	glucuronate isomerase	BG546_11595	glucuronate isomerase	BG573_11530	glucuronate isomerase	BG553_11900	glucuronate isomerase	BG554_11920	glucuronate isomerase	BG555_11920	glucuronate isomerase	BG556_11900	glucuronate isomerase	BG574_12250	glucuronate isomerase	BG565_12520	glucuronate isomerase	BG566_12520	glucuronate isomerase	BG575_11535	glucuronate isomerase	BG561_12400	glucuronate isomerase	BG562_12410	glucuronate isomerase	BG576_11525	glucuronate isomerase	BG577_11530	glucuronate isomerase	BG547_12515	glucuronate isomerase	BG557_11900	glucuronate isomerase	BG548_12490
	BG543_13435	dsDNA-mimic protein	BG558_13065	dsDNA-mimic protein	BG544_12685	dsDNA-mimic protein	BG559_12775	dsDNA-mimic protein	BG545_12695	dsDNA-mimic protein	BG563_02305	dsDNA-mimic protein	BG564_02305	dsDNA-mimic protein	BG560_12620	dsDNA-mimic protein	BG546_12365	dsDNA-mimic protein	BG573_01685	dsDNA-mimic protein	BG553_12105	dsDNA-mimic protein	BG554_12125	dsDNA-mimic protein	BG555_12125	dsDNA-mimic protein	BG556_12105	dsDNA-mimic protein	BG574_12455	dsDNA-mimic protein	BG565_12725	dsDNA-mimic protein	BG566_12725	dsDNA-mimic protein	BG575_01680	dsDNA-mimic protein	BG561_12605	dsDNA-mimic protein	BG562_12615	dsDNA-mimic protein	BG576_01685	dsDNA-mimic protein	BG577_01685	dsDNA-mimic protein	BG547_12720	dsDNA-mimic protein	BG557_12105	dsDNA-mimic protein	BG548_12695
	BG543_13445	peptide methionine sulfoxide reductase	BG558_13075	peptide methionine sulfoxide reductase	BG544_12695	peptide methionine sulfoxide reductase	BG559_12785	peptide methionine sulfoxide reductase	BG545_12705	peptide methionine sulfoxide reductase	BG563_02295	peptide methionine sulfoxide reductase	BG564_02295	peptide methionine sulfoxide reductase	BG560_12630	peptide methionine sulfoxide reductase	BG546_12375	peptide methionine sulfoxide reductase	BG573_01675	peptide methionine sulfoxide reductase	BG553_12115	peptide methionine sulfoxide reductase	BG554_12135	peptide methionine sulfoxide reductase	BG555_12135	peptide methionine sulfoxide reductase	BG556_12115	peptide methionine sulfoxide reductase	BG574_12465	peptide methionine sulfoxide reductase	BG565_12735	peptide methionine sulfoxide reductase	BG566_12735	peptide methionine sulfoxide reductase	BG575_01670	peptide methionine sulfoxide reductase	BG561_12615	peptide methionine sulfoxide reductase	BG562_12625	peptide methionine sulfoxide reductase	BG576_01675	peptide methionine sulfoxide reductase	BG577_01675	peptide methionine sulfoxide reductase	BG547_12730	peptide methionine sulfoxide reductase	BG557_12115	peptide methionine sulfoxide reductase	BG548_12705
	BG543_13450	hypothetical protein	BG558_13080	hypothetical protein	BG544_12700	hypothetical protein	BG559_12790	hypothetical protein	BG545_12710	hypothetical protein	BG563_02290	hypothetical protein	BG564_02290	hypothetical protein	BG560_12635	hypothetical protein	BG546_12380	hypothetical protein	BG573_01670	hypothetical protein	BG553_12120	hypothetical protein	BG554_12140	hypothetical protein	BG555_12140	hypothetical protein	BG556_12120	hypothetical protein	BG574_12470	hypothetical protein	BG565_12740	hypothetical protein	BG566_12740	hypothetical protein	BG575_01665	hypothetical protein	BG561_12620	hypothetical protein	BG562_12630	hypothetical protein	BG576_01670	hypothetical protein	BG577_01670	hypothetical protein	BG547_12735	hypothetical protein	BG557_12120	hypothetical protein	BG548_12710
	BG543_13540	hypothetical protein	BG558_13175	hypothetical protein	BG544_12790	hypothetical protein	BG559_12885	hypothetical protein	BG545_12800	hypothetical protein	BG563_12775	hypothetical protein	BG564_12785	hypothetical protein	BG560_12730	hypothetical protein	BG546_12470	hypothetical protein	BG573_12230	hypothetical protein	BG553_12775	hypothetical protein	BG554_12800	hypothetical protein	BG555_12800	hypothetical protein	BG556_12775	hypothetical protein	BG574_12560	hypothetical protein	BG565_12830	hypothetical protein	BG566_12830	hypothetical protein	BG575_12230	hypothetical protein	BG561_12720	hypothetical protein	BG562_12725	hypothetical protein	BG576_12220	hypothetical protein	BG577_12225	hypothetical protein	BG547_12825	hypothetical protein	BG557_12775	hypothetical protein	BG548_12800
	BG543_13565	ribonucleoside hydrolase	BG558_13200	ribonucleoside hydrolase	BG544_12815	ribonucleoside hydrolase	BG559_12910	ribonucleoside hydrolase	BG545_12825	ribonucleoside hydrolase	BG563_12800	ribonucleoside hydrolase	BG564_12810	ribonucleoside hydrolase	BG560_12755	ribonucleoside hydrolase	BG546_12495	ribonucleoside hydrolase	BG573_12255	ribonucleoside hydrolase	BG553_12800	ribonucleoside hydrolase	BG554_12825	ribonucleoside hydrolase	BG555_12825	ribonucleoside hydrolase	BG556_12800	ribonucleoside hydrolase	BG574_12585	ribonucleoside hydrolase	BG565_12855	ribonucleoside hydrolase	BG566_12855	ribonucleoside hydrolase	BG575_12255	ribonucleoside hydrolase	BG561_12745	ribonucleoside hydrolase	BG562_12750	ribonucleoside hydrolase	BG576_12245	ribonucleoside hydrolase	BG577_12250	ribonucleoside hydrolase	BG547_12850	ribonucleoside hydrolase	BG557_12800	ribonucleoside hydrolase	BG548_12825
	BG543_13590	hypothetical protein	BG558_13225	hypothetical protein	BG544_12840	hypothetical protein	BG559_12935	hypothetical protein	BG545_12850	hypothetical protein	BG563_12825	hypothetical protein	BG564_12835	hypothetical protein	BG560_12780	hypothetical protein	BG546_12520	hypothetical protein	BG573_12280	hypothetical protein	BG553_12825	hypothetical protein	BG554_12850	hypothetical protein	BG555_12850	hypothetical protein	BG556_12825	hypothetical protein	BG574_12610	hypothetical protein	BG565_12880	hypothetical protein	BG566_12880	hypothetical protein	BG575_12280	hypothetical protein	BG561_12770	hypothetical protein	BG562_12775	hypothetical protein	BG576_12270	hypothetical protein	BG577_12275	hypothetical protein	BG547_12875	hypothetical protein	BG557_12825	hypothetical protein	BG548_12850
	BG543_13595	hypothetical protein	BG558_13230	hypothetical protein	BG544_12845	hypothetical protein	BG559_12940	hypothetical protein	BG545_12855	hypothetical protein	BG563_12830	hypothetical protein	BG564_12840	hypothetical protein	BG560_12785	hypothetical protein	BG546_12525	hypothetical protein	BG573_12285	hypothetical protein	BG553_12830	hypothetical protein	BG554_12855	hypothetical protein	BG555_12855	hypothetical protein	BG556_12830	hypothetical protein	BG574_12615	hypothetical protein	BG565_12885	hypothetical protein	BG566_12885	hypothetical protein	BG575_12285	hypothetical protein	BG561_12775	hypothetical protein	BG562_12780	hypothetical protein	BG576_12275	hypothetical protein	BG577_12280	hypothetical protein	BG547_12880	hypothetical protein	BG557_12830	hypothetical protein	BG548_12855
aIdentical paralogous genes are also shown.
[truncated: 21 more columns]
