# Supplementary material for: Differences between predicted outer membrane proteins of genotype 1 and 2 Mannheimia haemolytica
Source: BMC Microbiol. 2020 Aug 12;20:250. doi: 10.1186/s12866-020-01932-2 (PMC7424683; doi:10.1186/s12866-020-01932-2)
Supplement: Supplementary file 5 — Additional file 5: Table S5. Genes specific to genotype 2 M. haemolytica and outer membrane protein predictions. This table lists all of the genes observed only in genotype 2 strains as identified by EDGAR. It also gives outer membrane localization/Beta barrel probability scores for Hhomp, PRED-TMBB, PRED-TMBB2 and Boctopus2, as well as predicted signal peptide detection for strains with the following GenBank numbers: CP017538 (2b), CP017491 (2c), CP017505 (2d), CP017552 (2e). [file 12866_2020_1932_MOESM5_ESM.xls]

## Sheet: Supplemental Table 5
Table S5: Genes specific to genotype 2 M. haemolytica and outer membrane protein predictions
Hhomp overall probabilitya	PRED-TMBB probability scorea	PRED-TMBB2 β-barrel scorea	PRED-TMBB2a	PRED-TMBB2a	PRED-TMBB2a	Boctopus2a	Isolate MiniLims #1282		Isolate MiniLims #1287		Isolate MiniLims #1309		Isolate MiniLims #1318		Isolate MiniLims #1319		Isolate MiniLims #1342		Isolate MiniLims #1373		Isolate MiniLims #1383		Isolate MiniLims #1405		Isolate MiniLims #1450		Isolate MiniLims #1451		Isolate MiniLims #1454		Hhomp overall probabilityb	PRED-TMBB probability scoreb	PRED-TMBB2 β-barrel scoreb	PRED-TMBB2b	PRED-TMBB2b	PRED-TMBB2b	Boctopus2b	Isolate MiniLims #1471		Isolate MiniLims #1475		Isolate MiniLims #1476		Isolate MiniLims #1498		Isolate MiniLims #1503		Isolate MiniLims #1506
	(cutoff value is 2.965)	(cut-off is 0.43)	number of beta strands	reliability of prediction	predicted signal peptide	number of beta strands	Isolate GenBank #CP017552		Isolate GenBank #CP017551		Isolate GenBank #CP017550		Isolate GenBank #CP017549		Isolate GenBank #CP017548		Isolate GenBank #CP017546		Isolate GenBank #CP017544		Isolate GenBank #CP017543		Isolate GenBank #CP017542		Isolate GenBank #CP017541		Isolate GenBank #CP017540		Isolate GenBank #CP017539			(cutoff value is 2.965)	(cut-off is 0.43)	number of beta strands	reliability of prediction	predicted signal peptide	number of beta strands	Isolate GenBank #CP017538		Isolate GenBank #CP017537		Isolate GenBank #CP017536		Isolate GenBank #CP017535		Isolate GenBank #CP017534		Isolate GenBank #CP017533
							Locus tage	Product	Locus tage	Product	Locus tage	Product	Locus tage	Product	Locus tage	Product	Locus tage	Product	Locus tage	Product	Locus tage	Product	Locus tage	Product	Locus tage	Product	Locus tage	Product	Locus tage	Product								Locus tagb	Product	Locus tage	Product	Locus tage	Product	Locus tage	Product	Locus tage	Product	Locus tage	Product
no hits found	2.901	N|0.006	2	0.917	no	none	BG607_00230	hypothetical protein	BG585_00225	hypothetical protein	BG589_00225	hypothetical protein	BG602_00230	hypothetical protein	BG580_00230	hypothetical protein	BG592_00230	hypothetical protein	BG581_00230	hypothetical protein	BG611_00225	hypothetical protein	BG593_00225	hypothetical protein	BG588_00230	hypothetical protein	BG578_00225	hypothetical protein	BG603_10025	hypothetical protein	No hits found	2.901	0.006	2	0.917	0	0	BG586_04285	hypothetical protein	BG608_00225	hypothetical protein	BG582_00225	hypothetical protein	BG609_00225	hypothetical protein	BG587_00225	hypothetical protein	BG596_00225	hypothetical protein
no hits found	2.982	N|0.001	2	0.865	no	none	BG607_00255	transposase	BG585_00250	transposase	BG589_00250	transposase	BG602_00255	transposase	BG580_00255	transposase	BG592_00255	transposase	BG581_00255	transposase	BG611_00250	transposase	BG593_00250	transposase	BG588_00255	transposase	BG578_00250	transposase	BG603_10000	transposase	No hits found	2.982	0.001	2	0.866	0	0	BG586_04260	transposase	BG608_00250	transposase	BG582_00250	transposase	BG609_00250	transposase	BG587_00250	transposase	BG596_00250	transposase
no hits found	3.025	N|0.347	2	0.779	AA 1-17	none	BG607_00270	hypothetical protein	BG585_00265	hypothetical protein	BG589_00265	hypothetical protein	BG602_00270	hypothetical protein	BG580_00270	hypothetical protein	BG592_00270	hypothetical protein	BG581_00270	hypothetical protein	BG611_00265	hypothetical protein	BG593_00265	hypothetical protein	BG588_00270	hypothetical protein	BG578_00265	hypothetical protein	BG603_09985	hypothetical protein	No hits found	3.025	0.355	2	0.78	1-17	0	BG586_04245	hypothetical protein	BG608_00265	hypothetical protein	BG582_00265	hypothetical protein	BG609_00265	hypothetical protein	BG587_00265	hypothetical protein	BG596_00265	hypothetical protein
no hits found	3.04	N|0.000	2	0.765	no	none	BG607_00275	hypothetical protein	BG585_00270	hypothetical protein	BG589_00270	hypothetical protein	BG602_00275	hypothetical protein	BG580_00275	hypothetical protein	BG592_00275	hypothetical protein	BG581_00275	hypothetical protein	BG611_00270	hypothetical protein	BG593_00270	hypothetical protein	BG588_00275	hypothetical protein	BG578_00270	hypothetical protein	BG603_09980	hypothetical protein	No hits found	3.04	0	2	0.768	0	0	BG586_04240	hypothetical protein	BG608_00270	hypothetical protein	BG582_00270	hypothetical protein	BG609_00270	hypothetical protein	BG587_00270	hypothetical protein	BG596_00270	hypothetical protein
no hits found	3.088	N|0.003	4	0.508	AA1-27	none	BG607_00450	IS1595 family transposase	BG585_00445	IS1595 family transposase	BG589_00445	IS1595 family transposase	BG602_00450	IS1595 family transposase	BG580_00450	IS1595 family transposase	BG592_00450	IS1595 family transposase	BG581_00450	IS1595 family transposase	BG611_00445	IS1595 family transposase	BG593_00445	IS1595 family transposase	BG588_00450	IS1595 family transposase	BG578_00445	IS1595 family transposase	BG603_09805	IS1595 family transposase	No hits found	3.09	0.009	4	0.512	1-27	0	BG586_04065	IS1595 family transposase	BG608_00445	IS1595 family transposase	BG582_00445	IS1595 family transposase	BG609_00445	IS1595 family transposase	BG587_00445	IS1595 family transposase	BG596_00445	IS1595 family transposase
no hits found	3.113	N|0.000	4	0.62	no	none	BG607_00490	hypothetical protein	BG585_00485	hypothetical protein	BG589_00485	hypothetical protein	BG602_00490	hypothetical protein	BG580_00490	hypothetical protein	BG592_00490	hypothetical protein	BG581_00490	hypothetical protein	BG611_00485	hypothetical protein	BG593_00485	hypothetical protein	BG588_00490	hypothetical protein	BG578_00485	hypothetical protein	BG603_09765	hypothetical protein	No hits found	3.113	0	4	0.622	0	0	BG586_04025	hypothetical protein	BG608_00485	hypothetical protein	BG582_00485	hypothetical protein	BG609_00485	hypothetical protein	BG587_00485	hypothetical protein	BG596_00485	hypothetical protein
no hits found	3.189	N|0.000	2	0.602	no	none	BG607_00545	transposase	BG585_00540	transposase	BG589_00540	transposase	BG602_00545	transposase	BG580_00545	transposase	BG592_00545	transposase	BG581_00545	transposase	BG611_00540	transposase	BG593_00540	transposase	BG588_00545	transposase	BG578_00540	transposase	BG603_09710	transposase	No hits found	3.189	0	2	0.595	0	0	BG586_03970	transposase	BG608_00540	transposase	BG582_00540	transposase	BG609_00540	transposase	BG587_00540	transposase	BG596_00540	transposase
no hits found	3.034	N|0.000	2	0.805	no	none	BG607_00570	hypothetical protein	BG585_00565	hypothetical protein	BG589_00565	hypothetical protein	BG602_00570	hypothetical protein	BG580_00570	hypothetical protein	BG592_00570	hypothetical protein	BG581_00570	hypothetical protein	BG611_00565	hypothetical protein	BG593_00565	hypothetical protein	BG588_00570	hypothetical protein	BG578_00565	hypothetical protein	BG603_09685	hypothetical protein	No hits found	3.034	0	2	0.81	0	0	BG586_03945	hypothetical protein	BG608_00565	hypothetical protein	BG582_00565	hypothetical protein	BG609_00565	hypothetical protein	BG587_00565	hypothetical protein	BG596_00565	hypothetical protein
no hits found	3.018	N|0.004	2	0.9	no	none	BG607_00575	transcriptional regulator	BG585_00570	transcriptional regulator	BG589_00570	transcriptional regulator	BG602_00575	transcriptional regulator	BG580_00575	transcriptional regulator	BG592_00575	transcriptional regulator	BG581_00575	transcriptional regulator	BG611_00570	transcriptional regulator	BG593_00570	transcriptional regulator	BG588_00575	transcriptional regulator	BG578_00570	transcriptional regulator	BG603_09680	transcriptional regulator	No hits found	3.018	0.005	2	0.901	0	0	BG586_03940	transcriptional regulator	BG608_00570	transcriptional regulator	BG582_00570	transcriptional regulator	BG609_00570	transcriptional regulator	BG587_00570	transcriptional regulator	BG596_00570	transcriptional regulator
no hits found	3.148	N|0.000	2	0.737	no	none	BG607_00580	Nlp family transcriptional regulator	BG585_00575	Nlp family transcriptional regulator	BG589_00575	Nlp family transcriptional regulator	BG602_00580	Nlp family transcriptional regulator	BG580_00580	Nlp family transcriptional regulator	BG592_00580	Nlp family transcriptional regulator	BG581_00580	Nlp family transcriptional regulator	BG611_00575	Nlp family transcriptional regulator	BG593_00575	Nlp family transcriptional regulator	BG588_00580	Nlp family transcriptional regulator	BG578_00575	Nlp family transcriptional regulator	BG603_09675	Nlp family transcriptional regulator	No hits found	3.148	0	2	0.751	0	0	BG586_03935	Nlp family transcriptional regulator	BG608_00575	Nlp family transcriptional regulator	BG582_00575	Nlp family transcriptional regulator	BG609_00575	Nlp family transcriptional regulator	BG587_00575	Nlp family transcriptional regulator	BG596_00575	Nlp family transcriptional regulator
no hits found	2.976	N|0.002	2	0.896	no	none	BG607_00585	transposase	BG585_00580	transposase	BG589_00580	transposase	BG602_00585	transposase	BG580_00585	transposase	BG592_00585	transposase	BG581_00585	transposase	BG611_00580	transposase	BG593_00580	transposase	BG588_00585	transposase	BG578_00580	transposase	BG603_09670	transposase	No hits found	2.976	0.002	2	0.897	0	0	BG586_03930	transposase	BG608_00580	transposase	BG582_00580	transposase	BG609_00580	transposase	BG587_00580	transposase	BG596_00580	transposase
no hits found	3.154	N|0.000	6	0.547	no	none	BG607_00895	methyltransferase	BG585_00905	methyltransferase	BG589_00890	methyltransferase	BG602_00895	methyltransferase	BG580_00895	methyltransferase	BG592_00895	methyltransferase	BG581_00895	methyltransferase	BG611_00890	methyltransferase	BG593_00890	methyltransferase	BG588_00895	methyltransferase	BG578_00890	methyltransferase	BG603_09360	methyltransferase	No hits found	3.129	0	6	0.554	0	0	BG586_03620	methyltransferase	BG608_00890	methyltransferase	BG582_00890	methyltransferase	BG609_00890	methyltransferase	BG587_00890	methyltransferase	BG596_00890	methyltransferase
no hits found	2.996	N|0.002	2	0.954	no	none	BG607_00935	hypothetical protein	BG585_00945	hypothetical protein	BG589_00930	hypothetical protein	BG602_00935	hypothetical protein	BG580_00935	hypothetical protein	BG592_00935	hypothetical protein	BG581_00935	hypothetical protein	BG611_00930	hypothetical protein	BG593_00930	hypothetical protein	BG588_00935	hypothetical protein	BG578_00930	hypothetical protein	BG603_09320	hypothetical protein	No hits found	2.996	0.002	2	0.954	0	0	BG586_03580	hypothetical protein	BG608_00930	hypothetical protein	BG582_00930	hypothetical protein	BG609_00930	hypothetical protein	BG587_00930	hypothetical protein	BG596_00930	hypothetical protein
no hits found	3.049	N|0.000	2	0.761	no	none	BG607_01110	LysR family transcriptional regulator	BG585_01120	LysR family transcriptional regulator	BG589_01105	LysR family transcriptional regulator	BG602_01110	LysR family transcriptional regulator	BG580_01110	LysR family transcriptional regulator	BG592_01110	LysR family transcriptional regulator	BG581_01110	LysR family transcriptional regulator	BG611_01105	LysR family transcriptional regulator	BG593_01105	LysR family transcriptional regulator	BG588_01130	LysR family transcriptional regulator	BG578_01105	LysR family transcriptional regulator	BG603_09145	LysR family transcriptional regulator	No hits found	3.049	0	2	0.762	0	0	BG586_03405	LysR family transcriptional regulator	BG608_01105	LysR family transcriptional regulator	BG582_01105	LysR family transcriptional regulator	BG609_01105	LysR family transcriptional regulator	BG587_01105	LysR family transcriptional regulator	BG596_01105	LysR family transcriptional regulator
no hits found	3.058	N|0.002	20	0.612	no	none	BG607_01320	helicase IV	BG585_01330	helicase IV	BG589_01315	helicase IV	BG602_01320	helicase IV	BG580_01320	helicase IV	BG592_01320	helicase IV	BG581_01320	helicase IV	BG611_01315	helicase IV	BG593_01315	helicase IV	BG588_01340	helicase IV	BG578_01315	helicase IV	BG603_08935	helicase IV	No hits found	3.058	0.002	20	0.612	0	0	BG586_03195	helicase IV	BG608_01315	helicase IV	BG582_01315	helicase IV	BG609_01315	helicase IV	BG587_01315	helicase IV	BG596_01315	helicase IV
no hits found	3.051	N|0.000	14	0.642	no	none	BG607_01325	adenine methyltransferase	BG585_01335	adenine methyltransferase	BG589_01320	adenine methyltransferase	BG602_01325	adenine methyltransferase	BG580_01325	adenine methyltransferase	BG592_01325	adenine methyltransferase	BG581_01325	adenine methyltransferase	BG611_01320	adenine methyltransferase	BG593_01320	adenine methyltransferase	BG588_01345	adenine methyltransferase	BG578_01320	adenine methyltransferase	BG603_08930	adenine methyltransferase	No hits found	3.051	0	14	0.643	0	0	BG586_03190	adenine methyltransferase	BG608_01320	adenine methyltransferase	BG582_01320	adenine methyltransferase	BG609_01320	adenine methyltransferase	BG587_01320	adenine methyltransferase	BG596_01320	adenine methyltransferase
no hits found	3.057	N|0.000	4	0.632	no	none	BG607_01330	modification methylase	BG585_01340	modification methylase	BG589_01325	modification methylase	BG602_01330	modification methylase	BG580_01330	modification methylase	BG592_01330	modification methylase	BG581_01330	modification methylase	BG611_01325	modification methylase	BG593_01325	modification methylase	BG588_01350	modification methylase	BG578_01325	modification methylase	BG603_08925	modification methylase	No hits found	3.057	0	4	0.633	0	0	BG586_03185	modification methylase	BG608_01325	modification methylase	BG582_01325	modification methylase	BG609_01325	modification methylase	BG587_01325	modification methylase	BG596_01325	modification methylase
no hits found	3.142	N|0.000	2	0.765	no	none	BG607_01365	tRNA delta(2)-isopentenylpyrophosphate transferase	BG585_01375	tRNA delta(2)-isopentenylpyrophosphate transferase	BG589_01360	tRNA delta(2)-isopentenylpyrophosphate transferase	BG602_01365	tRNA delta(2)-isopentenylpyrophosphate transferase	BG580_01365	tRNA delta(2)-isopentenylpyrophosphate transferase	BG592_01365	tRNA delta(2)-isopentenylpyrophosphate transferase	BG581_01365	tRNA delta(2)-isopentenylpyrophosphate transferase	BG611_01360	tRNA delta(2)-isopentenylpyrophosphate transferase	BG593_01360	tRNA delta(2)-isopentenylpyrophosphate transferase	BG588_01385	tRNA delta(2)-isopentenylpyrophosphate transferase	BG578_01360	tRNA delta(2)-isopentenylpyrophosphate transferase	BG603_08890	tRNA delta(2)-isopentenylpyrophosphate transferase	No hits found	3.142	0	2	0.768	0	0	BG586_03150	tRNA delta(2)-isopentenylpyrophosphate transferase	BG608_01360	tRNA delta(2)-isopentenylpyrophosphate transferase	BG582_01360	tRNA delta(2)-isopentenylpyrophosphate transferase	BG609_01360	tRNA delta(2)-isopentenylpyrophosphate transferase	BG587_01360	tRNA delta(2)-isopentenylpyrophosphate transferase	BG596_01360	tRNA delta(2)-isopentenylpyrophosphate transferase
no hits found	3.172	N|0.000	8	0.744	no	none	BG607_01370	hypothetical protein	BG585_01380	hypothetical protein	BG589_01365	hypothetical protein	BG602_01370	hypothetical protein	BG580_01370	hypothetical protein	BG592_01370	hypothetical protein	BG581_01370	hypothetical protein	BG611_01365	hypothetical protein	BG593_01365	hypothetical protein	BG588_01390	hypothetical protein	BG578_01365	hypothetical protein	BG603_08885	hypothetical protein	No hits found	3.172	0	8	0.744	0	0	BG586_03145	hypothetical protein	BG608_01365	hypothetical protein	BG582_01365	hypothetical protein	BG609_01365	hypothetical protein	BG587_01365	hypothetical protein	BG596_01365	hypothetical protein
no hits found	3.13	N|0.000	6	0.649	no	none	BG607_01375	hypothetical protein	BG585_01385	hypothetical protein	BG589_01370	hypothetical protein	BG602_01375	hypothetical protein	BG580_01375	hypothetical protein	BG592_01375	hypothetical protein	BG581_01375	hypothetical protein	BG611_01370	hypothetical protein	BG593_01370	hypothetical protein	BG588_01395	hypothetical protein	BG578_01370	hypothetical protein	BG603_08880	hypothetical protein	No hits found	3.13	0	6	0.655	0	0	BG586_03140	hypothetical protein	BG608_01370	hypothetical protein	BG582_01370	hypothetical protein	BG609_01370	hypothetical protein	BG587_01370	hypothetical protein	BG596_01370	hypothetical protein
no hits found	3.057	N|0.000	2	0.792	no	none	BG607_01380	transposase	BG585_01390	transposase	BG589_01375	transposase	BG602_01380	transposase	BG580_01380	transposase	BG592_01380	transposase	BG581_01380	transposase	BG611_01375	transposase	BG593_01375	transposase	BG588_01400	transposase	BG578_01375	transposase	BG603_08875	transposase	No hits found	3.057	0	2	0.792	0	0	BG586_03135	transposase	BG608_01375	transposase	BG582_01375	transposase	BG609_01375	transposase	BG587_01375	transposase	BG596_01375	transposase
no hits found	3.076	N|0.000	6	0.666	no	none	BG607_01385	transposase	BG585_01395	transposase	BG589_01380	transposase	BG602_01385	transposase	BG580_01385	transposase	BG592_01385	transposase	BG581_01385	transposase	BG611_01380	transposase	BG593_01380	transposase	BG588_01405	transposase	BG578_01380	transposase	BG603_08870	transposase	No hits found	3.076	0	6	0.663	0	0	BG586_03130	transposase	BG608_01380	transposase	BG582_01380	transposase	BG609_01380	transposase	BG587_01380	transposase	BG596_01380	transposase
no hits found	3.1	N|0.000	6	0.569	no	none	BG607_01390	transposase	BG585_01400	transposase	BG589_01385	transposase	BG602_01390	transposase	BG580_01390	transposase	BG592_01390	transposase	BG581_01390	transposase	BG611_01385	transposase	BG593_01385	transposase	BG588_01410	transposase	BG578_01385	transposase	BG603_08865	transposase	No hits found	3.1	0	6	0.569	0	0	BG586_03125	transposase	BG608_01385	transposase	BG582_01385	transposase	BG609_01385	transposase	BG587_01385	transposase	BG596_01385	transposase
no hits found	3.097	N|0.000	6	0.541	no	none	BG607_01420	hypothetical protein	BG585_01430	hypothetical protein	BG589_01415	hypothetical protein	BG602_01420	hypothetical protein	BG580_01420	hypothetical protein	BG592_01420	hypothetical protein	BG581_01420	hypothetical protein	BG611_01415	hypothetical protein	BG593_01415	hypothetical protein	BG588_01440	hypothetical protein	BG578_01415	hypothetical protein	BG603_08835	hypothetical protein	No hits found	3.097	0	6	0.54	0	0	BG586_03095	hypothetical protein	BG608_01415	hypothetical protein	BG582_01415	hypothetical protein	BG609_01415	hypothetical protein	BG587_01415	hypothetical protein	BG596_01415	hypothetical protein
no hits found	3.088	N|0.000	2	0.605	no	none	BG607_01430	IS200/IS605 family transposase	BG585_01440	IS200/IS605 family transposase	BG589_01425	IS200/IS605 family transposase	BG602_08250	IS200/IS605 family transposase	BG580_01430	IS200/IS605 family transposase	BG592_08835	IS200/IS605 family transposase	BG581_01430	IS200/IS605 family transposase	BG611_05265	IS200/IS605 family transposase	BG593_08830	IS200/IS605 family transposase	BG588_08900	IS200/IS605 family transposase	BG578_08170	IS200/IS605 family transposase	BG603_03590	IS200/IS605 family transposase	No hits found	3.088	0	2	0.609	0	0	BG586_03085	IS200/IS605 family transposase	BG608_01425	IS200/IS605 family transposase	BG582_05255	IS200/IS605 family transposase	BG609_05025	IS200/IS605 family transposase	BG587_01425	IS200/IS605 family transposase	BG596_08065	IS200/IS605 family transposase
							IDENTICAL PARALOGS:		IDENTICAL PARALOGS:		IDENTICAL PARALOGS:				IDENTICAL PARALOGS:				IDENTICAL PARALOGS:		IDENTICAL PARALOGS:																	IDENTICAL PARALOGS:		IDENTICAL PARALOGS:		IDENTICAL PARALOGS:		IDENTICAL PARALOGS:		IDENTICAL PARALOGS:		IDENTICAL PARALOGS:
no hits found	3.088	N|0.000	2	0.605	no	none	BG607_05285	IS200/IS605 family transposase	BG585_05290	IS200/IS605 family transposase	BG589_06360	IS200/IS605 family transposase			BG580_05285	IS200/IS605 family transposase			BG581_05280	IS200/IS605 family transposase	BG611_06505	IS200/IS605 family transposase									No hits found	3.088	0	2	0.609	0	0	BG586_09925	IS200/IS605 family transposase	BG608_03535	IS200/IS605 family transposase	BG582_08795	IS200/IS605 family transposase	BG609_08490	IS200/IS605 family transposase	BG587_05255	IS200/IS605 family transposase	BG596_08090	IS200/IS605 family transposase
							IDENTICAL PARALOGS:		IDENTICAL PARALOGS:		IDENTICAL PARALOGS:				IDENTICAL PARALOGS:						IDENTICAL PARALOGS:																	IDENTICAL PARALOGS:		IDENTICAL PARALOGS:						IDENTICAL PARALOGS:
no hits found	3.088	N|0.000	2	0.605	no	none	BG607_08555	IS200/IS605 family transposase	BG585_08855	IS200/IS605 family transposase	BG589_09990	IS200/IS605 family transposase			BG580_09140	IS200/IS605 family transposase					BG611_08570	IS200/IS605 family transposase									No hits found	3.088	0	2	0.609	0	0	BG586_13485	IS200/IS605 family transposase	BG608_05275	IS200/IS605 family transposase					BG587_09105	IS200/IS605 family transposase
																																								IDENTICAL PARALOGS:
																																								BG608_08560	IS200/IS605 family transposase
no hits found	3.11	N|0.007	8	0.506	no	none	BG607_01435	transposase	BG585_01445	transposase	BG589_01430	transposase	BG602_08245	transposase	BG580_01435	transposase	BG592_08830	transposase	BG581_01435	transposase	BG611_05270		BG593_08825	transposase	BG588_08895	transposase	BG578_08165	transposase	BG603_03585	transposase	No hits found	3.11	0.007	8	0.5	0	0	BG586_03080	transposase	BG608_01430	transposase	BG582_05260	transposase	BG609_05020	transposase	BG587_01430	transposase	BG596_08070	transposase
							IDENTICAL PARALOGS:		IDENTICAL PARALOGS:		IDENTICAL PARALOGS:				IDENTICAL PARALOGS:				IDENTICAL PARALOGS:		IDENTICAL PARALOGS:																	IDENTICAL PARALOGS:		IDENTICAL PARALOGS:		IDENTICAL PARALOGS:		IDENTICAL PARALOGS:		IDENTICAL PARALOGS:		IDENTICAL PARALOGS:
no hits found	3.11	N|0.007	8	0.506	no	none	BG607_05290	transposase	BG585_05295	transposase	BG589_06365	transposase			BG580_05290	transposase			BG581_05285	transposase	BG611_06510	transposase									No hits found	3.11	0.007	8	0.5	0	0	BG586_09930	transposase	BG608_03540	transposase	BG582_08790	transposase	BG609_08485	transposase	BG587_05260	transposase	BG596_08085	transposase
							IDENTICAL PARALOGS:		IDENTICAL PARALOGS:		IDENTICAL PARALOGS:				IDENTICAL PARALOGS:						IDENTICAL PARALOGS:																	IDENTICAL PARALOGS:		IDENTICAL PARALOGS:						IDENTICAL PARALOGS:
no hits found	3.11	N|0.007	8	0.506	no	none	BG607_08550	transposase	BG585_08850	transposase	BG589_09985	transposase			BG580_09135	transposase					BG611_08565	transposase									No hits found	3.11	0.007	8	0.5	0	0	BG586_13480	transposase	BG608_05280	transposase					BG587_09100	transposase
																																								IDENTICAL PARALOGS:
																																								BG608_08555	transposase
1	2.922	Y|1.000	22	0.868	AA 1-26	16	BG607_01530	ligand-gated channel	BG585_01540	ligand-gated channel	BG589_01525	ligand-gated channel	BG602_01520	ligand-gated channel	BG580_01530	ligand-gated channel	BG592_01525	ligand-gated channel	BG581_01530	ligand-gated channel	BG611_01515	ligand-gated channel	BG593_01520	ligand-gated channel	BG588_01545	ligand-gated channel	BG578_01515	ligand-gated channel	BG603_08735	ligand-gated channel	100	2.922	1	22	0.868	1-26	22	BG586_02985	ligand-gated channel	BG608_01525	ligand-gated channel	BG582_01515	ligand-gated channel	BG609_01515	ligand-gated channel	BG587_01505	ligand-gated channel	BG596_01515	ligand-gated channel
no hits found	2.915	N|0.000	2	0.717	no	none	BG607_01790	hypothetical protein	BG585_01800	hypothetical protein	BG589_01785	hypothetical protein	BG602_01780	hypothetical protein	BG580_01790	hypothetical protein	BG592_01785	hypothetical protein	BG581_01790	hypothetical protein	BG611_01775	hypothetical protein	BG593_01780	hypothetical protein	BG588_01805	hypothetical protein	BG578_01775	hypothetical protein	BG603_08475	hypothetical protein	No hits found	2.915	0	2	0.747	0	0	BG586_02725	hypothetical protein	BG608_01785	hypothetical protein	BG582_01775	hypothetical protein	BG609_01775	hypothetical protein	BG587_01765	hypothetical protein	BG596_01775	hypothetical protein
no hits found	2.965	Y|0.507	4	0.599	no	none	BG607_01850	hypothetical protein	BG585_01860	hypothetical protein	BG589_01845	hypothetical protein	BG602_01840	hypothetical protein	BG580_01850	hypothetical protein	BG592_01845	hypothetical protein	BG581_01850	hypothetical protein	BG611_01835	hypothetical protein	BG593_01840	hypothetical protein	BG588_01865	hypothetical protein	BG578_01835	hypothetical protein	BG603_08415	hypothetical protein	No hits found	2.988	0.514	6	0.595	0	0	BG586_02665	hypothetical protein	BG608_01845	hypothetical protein	BG582_01835	hypothetical protein	BG609_01835	hypothetical protein	BG587_01825	hypothetical protein	BG596_01835	hypothetical protein
no hits found	3.161	N|0.000	2	0.785	no	none	BG607_01920	hypothetical protein	BG585_01930	hypothetical protein	BG589_01915	hypothetical protein	BG602_01910	hypothetical protein	BG580_01920	hypothetical protein	BG592_01915	hypothetical protein	BG581_01920	hypothetical protein	BG611_01905	hypothetical protein	BG593_01910	hypothetical protein	BG588_01935	hypothetical protein	BG578_01905	hypothetical protein	BG603_08345	hypothetical protein	No hits found	3.161	0	2	0.787	0	0	BG586_02595	hypothetical protein	BG608_01915	hypothetical protein	BG582_01905	hypothetical protein	BG609_01905	hypothetical protein	BG587_01895	hypothetical protein	BG596_01905	hypothetical protein
no hits found	3.076	N|0.001	4	0.675	no	none	BG607_01925	luciferase	BG585_01935	luciferase	BG589_01920	luciferase	BG602_01915	luciferase	BG580_01925	luciferase	BG592_01920	luciferase	BG581_01925	luciferase	BG611_01910	luciferase	BG593_01915	luciferase	BG588_01940	luciferase	BG578_01910	luciferase	BG603_08340	luciferase	No hits found	3.058	0.001	4	0.677	0	0	BG586_02590	luciferase	BG608_01920	luciferase	BG582_01910	luciferase	BG609_01910	luciferase	BG587_01900	luciferase	BG596_01910	luciferase
no hits found	3.001	N|0.001	2	0.816	no	none	BG607_01930	luciferase	BG585_01940	luciferase	BG589_01925	luciferase	BG602_01920	luciferase	BG580_01930	luciferase	BG592_01925	luciferase	BG581_01930	luciferase	BG611_01915	luciferase	BG593_01920	luciferase	BG588_01945	luciferase	BG578_01915	luciferase	BG603_08335	luciferase	No hits found	3.001	0.001	2	0.827	0	0	BG586_02585	luciferase	BG608_01925	luciferase	BG582_01915	luciferase	BG609_01915	luciferase	BG587_01905	luciferase	BG596_01915	luciferase
no hits found	2.993	N|0.023	4	0.554	AA1-25	none	BG607_01935	thiol:disulfide interchange protein	BG585_01945	thiol:disulfide interchange protein	BG589_01930	thiol:disulfide interchange protein	BG602_01925	thiol:disulfide interchange protein	BG580_01935	thiol:disulfide interchange protein	BG592_01930	thiol:disulfide interchange protein	BG581_01935	thiol:disulfide interchange protein	BG611_01920	thiol:disulfide interchange protein	BG593_01925	thiol:disulfide interchange protein	BG588_01950	thiol:disulfide interchange protein	BG578_01920	thiol:disulfide interchange protein	BG603_08330	thiol:disulfide interchange protein	No hits found	2.993	0.039	4	0.56	1-25	0	BG586_02580	thiol:disulfide interchange protein	BG608_01930	thiol:disulfide interchange protein	BG582_01920	thiol:disulfide interchange protein	BG609_01920	thiol:disulfide interchange protein	BG587_01910	thiol:disulfide interchange protein	BG596_01920	thiol:disulfide interchange protein
no hits found	3.029	N|0.000	2	0.791	no	none	BG607_01940	hypothetical protein	BG585_01950	hypothetical protein	BG589_01935	hypothetical protein	BG602_01930	hypothetical protein	BG580_01940	hypothetical protein	BG592_01935	hypothetical protein	BG581_01940	hypothetical protein	BG611_01925	hypothetical protein	BG593_01930	hypothetical protein	BG588_01955	hypothetical protein	BG578_01925	hypothetical protein	BG603_08325	hypothetical protein	No hits found	3.029	0	2	0.793	0	0	BG586_02575	hypothetical protein	BG608_01935	hypothetical protein	BG582_01925	hypothetical protein	BG609_01925	hypothetical protein	BG587_01915	hypothetical protein	BG596_01925	hypothetical protein
no hits found	3.056	N|0.000	2	0.748	no	none	BG607_01945	bifunctional molybdenum cofactor guanylyltransferase MobA/molybdopterin-guanine dinucleotide biosynthesis adaptor protein MobB	BG585_01955	bifunctional molybdenum cofactor guanylyltransferase MobA/molybdopterin-guanine dinucleotide biosynthesis adaptor protein MobB	BG589_01940	bifunctional molybdenum cofactor guanylyltransferase MobA/molybdopterin-guanine dinucleotide biosynthesis adaptor protein MobB	BG602_01935	bifunctional molybdenum cofactor guanylyltransferase MobA/molybdopterin-guanine dinucleotide biosynthesis adaptor protein MobB	BG580_01945	bifunctional molybdenum cofactor guanylyltransferase MobA/molybdopterin-guanine dinucleotide biosynthesis adaptor protein MobB	BG592_01940	bifunctional molybdenum cofactor guanylyltransferase MobA/molybdopterin-guanine dinucleotide biosynthesis adaptor protein MobB	BG581_01945	bifunctional molybdenum cofactor guanylyltransferase MobA/molybdopterin-guanine dinucleotide biosynthesis adaptor protein MobB	BG611_01930	bifunctional molybdenum cofactor guanylyltransferase MobA/molybdopterin-guanine dinucleotide biosynthesis adaptor protein MobB	BG593_01935	bifunctional molybdenum cofactor guanylyltransferase MobA/molybdopterin-guanine dinucleotide biosynthesis adaptor protein MobB	BG588_01960	bifunctional molybdenum cofactor guanylyltransferase MobA/molybdopterin-guanine dinucleotide biosynthesis adaptor protein MobB	BG578_01930	bifunctional molybdenum cofactor guanylyltransferase MobA/molybdopterin-guanine dinucleotide biosynthesis adaptor protein MobB	BG603_08320	bifunctional molybdenum cofactor guanylyltransferase MobA/molybdopterin-guanine dinucleotide biosynthesis adaptor protein MobB	No hits found	3.056	0	2	0.748	0	0	BG586_02570	bifunctional molybdenum cofactor guanylyltransferase MobA/molybdopterin-guanine dinucleotide biosynthesis adaptor protein MobB	BG608_01940	bifunctional molybdenum cofactor guanylyltransferase MobA/molybdopterin-guanine dinucleotide biosynthesis adaptor protein MobB	BG582_01930	bifunctional molybdenum cofactor guanylyltransferase MobA/molybdopterin-guanine dinucleotide biosynthesis adaptor protein MobB	BG609_01930	bifunctional molybdenum cofactor guanylyltransferase MobA/molybdopterin-guanine dinucleotide biosynthesis adaptor protein MobB	BG587_01920	bifunctional molybdenum cofactor guanylyltransferase MobA/molybdopterin-guanine dinucleotide biosynthesis adaptor protein MobB	BG596_01930	bifunctional molybdenum cofactor guanylyltransferase MobA/molybdopterin-guanine dinucleotide biosynthesis adaptor protein MobB
1	2.95	Y|0.995	42	0.816	AA1-25	2	BG607_01950	peptidase S6	BG585_01960	peptidase S6	BG589_01945	peptidase S6	BG602_01940	peptidase S6	BG580_01950	peptidase S6	BG592_01945	peptidase S6	BG581_01950	peptidase S6	BG611_01935	peptidase S6	BG593_01940	peptidase S6	BG588_01965	peptidase S6	BG578_01935	peptidase S6	BG603_08315	peptidase S6	100	2.95	0.99	42	0.814	1-25	2	BG586_02565	peptidase S6	BG608_01945	peptidase S6	BG582_01935	peptidase S6	BG609_01935	peptidase S6	BG587_01925	peptidase S6	BG596_01935	peptidase S6
no hits found	2.928	N|0.000	2	0.598	no	none	BG607_01980	hypothetical protein	BG585_01990	hypothetical protein	BG589_01975	hypothetical protein	BG602_01970	hypothetical protein	BG580_01980	hypothetical protein	BG592_01975	hypothetical protein	BG581_01980	hypothetical protein	BG611_01965	hypothetical protein	BG593_01970	hypothetical protein	BG588_01995	hypothetical protein	BG578_01965	hypothetical protein	BG603_08285	hypothetical protein	No hits found	2.928	0	2	0.585	0	0	BG586_02535	hypothetical protein	BG608_01975	hypothetical protein	BG582_01965	hypothetical protein	BG609_01965	hypothetical protein	BG587_01955	hypothetical protein	BG596_01965	hypothetical protein
no hits found	3.062	N|0.000	2	0.655	no	none	BG607_02085	sialyltransferase	BG585_02095	sialyltransferase	BG589_02075	sialyltransferase	BG602_02075	sialyltransferase	BG580_02085	sialyltransferase	BG592_02080	sialyltransferase	BG581_02085	sialyltransferase	BG611_02070	sialyltransferase	BG593_02075	sialyltransferase	BG588_02100	sialyltransferase	BG578_02070	sialyltransferase	BG603_08180	sialyltransferase	No hits found	3.062	0	2	0.655	0	0	BG586_02430	sialyltransferase	BG608_02080	sialyltransferase	BG582_02065	sialyltransferase	BG609_02070	sialyltransferase	BG587_02060	sialyltransferase	BG596_02070	sialyltransferase
no hits found	3.051	N|0.001	16	0.923	no	none	BG607_02090	hypothetical protein	BG585_02100	hypothetical protein	BG589_02080	hypothetical protein	BG602_02080	hypothetical protein	BG580_02090	hypothetical protein	BG592_02085	hypothetical protein	BG581_02090	hypothetical protein	BG611_02075	hypothetical protein	BG593_02080	hypothetical protein	BG588_02105	hypothetical protein	BG578_02075	hypothetical protein	BG603_08175	hypothetical protein	No hits found	3.051	0	16	0.905	0	0	BG586_02425	hypothetical protein	BG608_02085	hypothetical protein	BG582_02070	hypothetical protein	BG609_02075	hypothetical protein	BG587_02065	hypothetical protein	BG596_02075	hypothetical protein
no hits found	2.996	N|0.009	2	0.692	no	none	BG607_02095	glycosyltransferase	BG585_02105	glycosyltransferase	BG589_02085	glycosyltransferase	BG602_02085	glycosyltransferase	BG580_02095	glycosyltransferase	BG592_02090	glycosyltransferase	BG581_02095	glycosyltransferase	BG611_02080	glycosyltransferase	BG593_02085	glycosyltransferase	BG588_02110	glycosyltransferase	BG578_02080	glycosyltransferase	BG603_08170	glycosyltransferase	No hits found	2.996	0.009	2	0.697	0	0	BG586_02420	glycosyltransferase	BG608_02090	glycosyltransferase	BG582_02075	glycosyltransferase	BG609_02080	glycosyltransferase	BG587_02070	glycosyltransferase	BG596_02080	glycosyltransferase
no hits found	3.053	N|0.000	4	0.611	no	none	BG607_02105	hypothetical protein	BG585_02115	hypothetical protein	BG589_02095	hypothetical protein	BG602_02095	hypothetical protein	BG580_02105	hypothetical protein	BG592_02100	hypothetical protein	BG581_02105	hypothetical protein	BG611_02090	hypothetical protein	BG593_02095	hypothetical protein	BG588_02120	hypothetical protein	BG578_02090	hypothetical protein	BG603_08160	hypothetical protein	No hits found	3.053	0	4	0.609	0	0	BG586_02410	hypothetical protein	BG608_02100	hypothetical protein	BG582_02085	hypothetical protein	BG609_02090	hypothetical protein	BG587_02080	hypothetical protein	BG596_02090	hypothetical protein
no hits found	3.054	N|0.003	4	0.64	no	none	BG607_02110	GTP pyrophosphokinase	BG585_02120	GTP pyrophosphokinase	BG589_02100	GTP pyrophosphokinase	BG602_02100	GTP pyrophosphokinase	BG580_02110	GTP pyrophosphokinase	BG592_02105	GTP pyrophosphokinase	BG581_02110	GTP pyrophosphokinase	BG611_02095	GTP pyrophosphokinase	BG593_02100	GTP pyrophosphokinase	BG588_02125	GTP pyrophosphokinase	BG578_02095	GTP pyrophosphokinase	BG603_08155	GTP pyrophosphokinase	No hits found	3.054	0.003	4	0.639	0	0	BG586_02405	GTP pyrophosphokinase	BG608_02105	GTP pyrophosphokinase	BG582_02090	GTP pyrophosphokinase	BG609_02095	GTP pyrophosphokinase	BG587_02085	GTP pyrophosphokinase	BG596_02095	GTP pyrophosphokinase
no hits found	3.02	N|0.002	6	0.511	no	four	BG607_02120	hypothetical protein	BG585_02130	hypothetical protein	BG589_02110	hypothetical protein	BG602_02110	hypothetical protein	BG580_02120	hypothetical protein	BG592_02115	hypothetical protein	BG581_02120	hypothetical protein	BG611_02105	hypothetical protein	BG593_02110	hypothetical protein	BG588_02135	hypothetical protein	BG578_02105	hypothetical protein	BG603_08145	hypothetical protein	No hits found	3.02	0.002	6	0.509	0	4	BG586_02395	hypothetical protein	BG608_02115	hypothetical protein	BG582_02100	hypothetical protein	BG609_02105	hypothetical protein	BG587_02095	hypothetical protein	BG596_02105	hypothetical protein
no hits found	3.021	N|0.001	2	0.745	no	none	BG607_02865	transcriptional regulator	BG585_02875	transcriptional regulator	BG589_12390	transcriptional regulator	BG602_02865	transcriptional regulator	BG580_02865	transcriptional regulator	BG592_02870	transcriptional regulator	BG581_02865	transcriptional regulator	BG611_02850	transcriptional regulator	BG593_02865	transcriptional regulator	BG588_02890	transcriptional regulator	BG578_02860	transcriptional regulator	BG603_11860	transcriptional regulator	No hits found	3.021	0.001	2	0.759	0	0	BG586_01650	transcriptional regulator	BG608_02855	transcriptional regulator	BG582_02845	transcriptional regulator	BG609_02850	transcriptional regulator	BG587_02840	transcriptional regulator	BG596_02860	transcriptional regulator
																																						IDENTICAL PARALOGS:
																															No hits found	3.021	0.001	2	0.76	0	0	BG586_14345	transcriptional regulator
no hits found	2.978	N|0.002	2	0.814	no	none	BG607_03070	phage baseplate protein	BG585_03080	phage baseplate protein	BG589_12185	phage baseplate protein	BG602_03070	phage baseplate protein	BG580_03070	phage baseplate protein	BG592_03075	phage baseplate protein	BG581_03070	phage baseplate protein	BG611_03055	phage baseplate protein	BG593_03070	phage baseplate protein	BG588_03095	phage baseplate protein	BG578_03065	phage baseplate protein	BG603_12065	phage baseplate protein	No hits found	2.978	0.002	2	0.818	0	0	BG586_00055	phage baseplate protein	BG608_03060	phage baseplate protein	BG582_03050	phage baseplate protein	BG609_03035	phage baseplate protein	BG587_03045	phage baseplate protein	BG596_02960	phage baseplate protein
																																						IDENTICAL PARALOGS:
																															No hits found	2.978	0.002	2	0.818	0	0	BG586_01445	phage baseplate protein
no hits found	3.023	N|0.001	2	0.696	no	none	BG607_03075	phage tail protein	BG585_03085	phage tail protein	BG589_12180	phage tail protein	BG602_03075	phage tail protein	BG580_03075	phage tail protein	BG592_03080	phage tail protein	BG581_03075	phage tail protein	BG611_03060	phage tail protein	BG593_03075	phage tail protein	BG588_03100	phage tail protein	BG578_03070	phage tail protein	BG603_12070	phage tail protein	No hits found	3.023	0.001	2	0.705	0	0	BG586_00060	phage tail protein	BG608_03065	phage tail protein	BG582_03055	phage tail protein	BG609_03040	phage tail protein	BG587_03050	phage tail protein	BG596_02965	phage tail protein
																																						IDENTICAL PARALOGS:
																															No hits found	3.023	0.001	2	0.705	0	0	BG586_01440	phage tail protein
0.0121	2.98	N|0.001	14	0.947	no	none	BG607_03080	phage tail protein	BG585_03090	phage tail protein	BG589_12175	phage tail protein	BG602_03080	phage tail protein	BG580_03080	phage tail protein	BG592_03085	phage tail protein	BG581_03080	phage tail protein	BG611_03065	phage tail protein	BG593_03080	phage tail protein	BG588_03105	phage tail protein	BG578_03075	phage tail protein	BG603_12075	phage tail protein	No hits found	2.98	0.003	14	0.947	0	0	BG586_00065	phage tail protein	BG608_03070	phage tail protein	BG582_03060	phage tail protein	BG609_03045	phage tail protein	BG587_03055	phage tail protein	BG596_02970	phage tail protein
																																						IDENTICAL PARALOGS:
																															No hits found	2.98	0.003	14	0.947	0	0	BG586_01435	phage tail protein
no hits found	3.028	N|0.002	2	0.92	no	none	BG607_03085	hypothetical protein	BG585_03095	hypothetical protein	BG589_12170	hypothetical protein	BG602_03085	hypothetical protein	BG580_03085	hypothetical protein	BG592_03090	hypothetical protein	BG581_03085	hypothetical protein	BG611_03070	hypothetical protein	BG593_03085	hypothetical protein	BG588_03110	hypothetical protein	BG578_03080	hypothetical protein	BG603_12080	hypothetical protein	No hits found	2.999	0.002	2	0.92	0	0	BG586_00070	hypothetical protein	BG608_03075	hypothetical protein	BG582_03065	hypothetical protein	BG609_03050	hypothetical protein	BG587_03060	hypothetical protein	BG596_02975	hypothetical protein
																																						IDENTICAL PARALOGS:
																															No hits found	2.999	0.002	2	0.92	0	0	BG586_01430	hypothetical protein
no hits found	2.912	N|0.000	6	0.747	no	none	BG607_03095	hypothetical protein	BG585_03105	hypothetical protein	BG589_12160	hypothetical protein	BG602_03095	hypothetical protein	BG580_03095	hypothetical protein	BG592_03100	hypothetical protein	BG581_03095	hypothetical protein	BG611_03080	hypothetical protein	BG593_03095	hypothetical protein	BG588_03120	hypothetical protein	BG578_03090	hypothetical protein	BG603_12090	hypothetical protein	No hits found	2.912	0	6	0.74	0	0	BG586_00080	hypothetical protein	BG608_03085	hypothetical protein	BG582_03075	hypothetical protein	BG609_03060	hypothetical protein	BG587_03070	hypothetical protein	BG596_02985	hypothetical protein
																																						IDENTICAL PARALOGS:
																															No hits found	2.912	0	6	0.74	0	0	BG586_01420	hypothetical protein
no hits found	3.057	N|0.003	8	0.885	no	none	BG607_03100	hypothetical protein	BG585_03110	hypothetical protein	BG589_12155	hypothetical protein	BG602_03100	hypothetical protein	BG580_03100	hypothetical protein	BG592_03105	hypothetical protein	BG581_03100	hypothetical protein	BG611_03085	hypothetical protein	BG593_03100	hypothetical protein	BG588_03125	hypothetical protein	BG578_03095	hypothetical protein	BG603_12095	hypothetical protein	No hits found	3.057	0.003	8	0.885	0	0	BG586_00085	hypothetical protein	BG608_03090	hypothetical protein	BG582_03080	hypothetical protein	BG609_03065	hypothetical protein	BG587_03075	hypothetical protein	BG596_02990	hypothetical protein
																																						IDENTICAL PARALOGS:
																															No hits found	3.057	0.003	8	0.885	0	0	BG586_01415	hypothetical protein
1	2.917	N|0.010	2	0.85	AA1-25	none	BG607_03195	ferric alcaligin siderophore receptor	BG585_03205	ferric alcaligin siderophore receptor	BG589_12065	ferric alcaligin siderophore receptor	BG602_03195	ferric alcaligin siderophore receptor	BG580_03195	ferric alcaligin siderophore receptor	BG592_03200	ferric alcaligin siderophore receptor	BG581_03190	ferric alcaligin siderophore receptor	BG611_03180	ferric alcaligin siderophore receptor	BG593_03190	ferric alcaligin siderophore receptor	BG588_03220	ferric alcaligin siderophore receptor	BG578_03185	ferric alcaligin siderophore receptor	BG603_12190	ferric alcaligin siderophore receptor	100	2.917	0.011	2	0.851	1-25	0	BG586_01320	ferric alcaligin siderophore receptor	BG608_03180	ferric alcaligin siderophore receptor	BG582_03170	ferric alcaligin siderophore receptor	BG609_03160	ferric alcaligin siderophore receptor	BG587_03165	ferric alcaligin siderophore receptor	BG596_03080	ferric alcaligin siderophore receptor
no hits found	2.854	N|0.000	2	0.824	no	none	BG607_03205	ferrichrome ABC transporter permease	BG585_03215	ferrichrome ABC transporter permease	BG589_12055	ferrichrome ABC transporter permease	BG602_03205	ferrichrome ABC transporter permease	BG580_03205	ferrichrome ABC transporter permease	BG592_03210	ferrichrome ABC transporter permease	BG581_03200	ferrichrome ABC transporter permease	BG611_03190	ferrichrome ABC transporter permease	BG593_03200	ferrichrome ABC transporter permease	BG588_03230	ferrichrome ABC transporter permease	BG578_03195	ferrichrome ABC transporter permease	BG603_12200	ferrichrome ABC transporter permease	No hits found	2.854	0	2	0.825	0	0	BG586_01310	ferrichrome ABC transporter permease	BG608_03190	ferrichrome ABC transporter permease	BG582_03180	ferrichrome ABC transporter permease	BG609_03170	ferrichrome ABC transporter permease	BG587_03175	ferrichrome ABC transporter permease	BG596_03090	ferrichrome ABC transporter permease
no hits found	3.091	N|0.018	6	0.891	no	none	BG607_03245	hypothetical protein	BG585_03255	hypothetical protein	BG589_12015	hypothetical protein	BG602_03245	hypothetical protein	BG580_03245	hypothetical protein	BG592_03250	hypothetical protein	BG581_03240	hypothetical protein	BG611_03230	hypothetical protein	BG593_03240	hypothetical protein	BG588_03270	hypothetical protein	BG578_03235	hypothetical protein	BG603_12240	hypothetical protein	No hits found	3.091	0.019	6	0.892	0	0	BG586_01270	hypothetical protein	BG608_03230	hypothetical protein	BG582_03220	hypothetical protein	BG609_03210	hypothetical protein	BG587_03215	hypothetical protein	BG596_03130	hypothetical protein
no hits found	3.062	N|0.000	2	0.606	no	none	BG607_03260	addiction module killer protein	BG585_03270	addiction module killer protein	BG589_12000	addiction module killer protein	BG602_03260	addiction module killer protein	BG580_03260	addiction module killer protein	BG592_03265	addiction module killer protein	BG581_03255	addiction module killer protein	BG611_03245	addiction module killer protein	BG593_03255	addiction module killer protein	BG588_03285	addiction module killer protein	BG578_03250	addiction module killer protein	BG603_12255	addiction module killer protein	No hits found	3.062	0	2	0.607	0	0	BG586_01255	addiction module killer protein	BG608_03245	addiction module killer protein	BG582_03235	addiction module killer protein	BG609_03225	addiction module killer protein	BG587_03230	addiction module killer protein	BG596_03145	addiction module killer protein
0.0035	3.122	N|0.001	18	0.921	no	none	BG607_03605	hypothetical protein	BG585_03610	hypothetical protein	BG589_11660	hypothetical protein	BG602_03600	hypothetical protein	BG580_03605	hypothetical protein	BG592_03605	hypothetical protein	BG581_03600	hypothetical protein	BG611_03585	hypothetical protein	BG593_03595	hypothetical protein	BG588_03625	hypothetical protein	BG578_03595	hypothetical protein	BG603_12595	hypothetical protein	No hits found	3.122	0.001	18	0.921	0	0	BG586_00915	hypothetical protein	BG608_03595	hypothetical protein	BG582_03575	hypothetical protein	BG609_03570	hypothetical protein	BG587_03575	hypothetical protein	BG596_03485	hypothetical protein
no hits found	2.958	N|0.001	6	0.629	no	none	BG607_03730	branched-chain amino acid permease	BG585_03735	branched-chain amino acid permease	BG589_11535	branched-chain amino acid permease	BG602_03725	branched-chain amino acid permease	BG580_03730	branched-chain amino acid permease	BG592_03730	branched-chain amino acid permease	BG581_03725	branched-chain amino acid permease	BG611_03710	branched-chain amino acid permease	BG593_03720	branched-chain amino acid permease	BG588_03750	branched-chain amino acid permease	BG578_03720	branched-chain amino acid permease	BG603_12720	branched-chain amino acid permease	No hits found	2.958	0.001	6	0.631	0	0	BG586_00790	branched-chain amino acid permease	BG608_03720	branched-chain amino acid permease	BG582_03700	branched-chain amino acid permease	BG609_03695	branched-chain amino acid permease	BG587_03700	branched-chain amino acid permease	BG596_03610	branched-chain amino acid permease
no hits found	3.025	N|0.000	2	0.626	no	none	BG607_03815	hypothetical protein	BG585_03820	hypothetical protein	BG589_11455	hypothetical protein	BG602_03810	hypothetical protein	BG580_03815	hypothetical protein	BG592_03815	hypothetical protein	BG581_03810	hypothetical protein	BG611_03795	hypothetical protein	BG593_03805	hypothetical protein	BG588_03835	hypothetical protein	BG578_03805	hypothetical protein	BG603_12805	hypothetical protein	No hits found	3.025	0	2	0.606	0	0	BG586_00710	hypothetical protein	BG608_03805	hypothetical protein	BG582_03785	hypothetical protein	BG609_03780	hypothetical protein	BG587_03785	hypothetical protein	BG596_03695	hypothetical protein
no hits found	3.146	N|0.000	2	0.705	no	none	BG607_04130	methionine synthase	BG585_04135	methionine synthase	BG589_11140	methionine synthase	BG602_04125	methionine synthase	BG580_04130	methionine synthase	BG592_04130	methionine synthase	BG581_04125	methionine synthase	BG611_04110	methionine synthase	BG593_04120	methionine synthase	BG588_04150	methionine synthase	BG578_04120	methionine synthase	BG603_13120	methionine synthase	No hits found	3.146	0	2	0.73	0	0	BG586_00395	methionine synthase	BG608_04120	methionine synthase	BG582_04100	methionine synthase	BG609_04095	methionine synthase	BG587_04100	methionine synthase	BG596_04010	methionine synthase
no hits found	3.06	N|0.002	4	0.551	no	none	BG607_04135	5-methyltetrahydropteroyltriglutamate-- homocysteine methyltransferase	BG585_04140	5-methyltetrahydropteroyltriglutamate-- homocysteine methyltransferase	BG589_11135	5-methyltetrahydropteroyltriglutamate-- homocysteine methyltransferase	BG602_04130	5-methyltetrahydropteroyltriglutamate-- homocysteine methyltransferase	BG580_04135	5-methyltetrahydropteroyltriglutamate-- homocysteine methyltransferase	BG592_04135	5-methyltetrahydropteroyltriglutamate-- homocysteine methyltransferase	BG581_04130	5-methyltetrahydropteroyltriglutamate-- homocysteine methyltransferase	BG611_04115	5-methyltetrahydropteroyltriglutamate-- homocysteine methyltransferase	BG593_04125	5-methyltetrahydropteroyltriglutamate-- homocysteine methyltransferase	BG588_04155	5-methyltetrahydropteroyltriglutamate-- homocysteine methyltransferase	BG578_04125	5-methyltetrahydropteroyltriglutamate-- homocysteine methyltransferase	BG603_13125	5-methyltetrahydropteroyltriglutamate-- homocysteine methyltransferase	No hits found	3.06	0.003	4	0.555	0	0	BG586_00390	5-methyltetrahydropteroyltriglutamate-- homocysteine methyltransferase	BG608_04125	5-methyltetrahydropteroyltriglutamate-- homocysteine methyltransferase	BG582_04105	5-methyltetrahydropteroyltriglutamate-- homocysteine methyltransferase	BG609_04100	5-methyltetrahydropteroyltriglutamate-- homocysteine methyltransferase	BG587_04105	5-methyltetrahydropteroyltriglutamate-- homocysteine methyltransferase	BG596_04015	5-methyltetrahydropteroyltriglutamate-- homocysteine methyltransferase
no hits found	3.02	N|0.004	6	0.627	no	none	BG607_04480	MFS transporter	BG585_04485	MFS transporter	BG589_10790	MFS transporter	BG602_04475	MFS transporter	BG580_04480	MFS transporter	BG592_04480	MFS transporter	BG581_04475	MFS transporter	BG611_04460	MFS transporter	BG593_04470	MFS transporter	BG588_04500	MFS transporter	BG578_04470	MFS transporter	BG603_13470	MFS transporter	No hits found	3.012	0.005	6	0.638	0	0	BG586_14290	MFS transporter	BG608_04470	MFS transporter	BG582_04450	MFS transporter	BG609_04445	MFS transporter	BG587_04450	MFS transporter	BG596_04360	MFS transporter
no hits found	3.034	N|0.060	2	0.787	AA 1-21	none	BG607_04520	hypothetical protein	BG585_04525	hypothetical protein	BG589_10750	hypothetical protein	BG602_04515	hypothetical protein	BG580_04520	hypothetical protein	BG592_04520	hypothetical protein	BG581_04515	hypothetical protein	BG611_04500	hypothetical protein	BG593_04510	hypothetical protein	BG588_04540	hypothetical protein	BG578_04510	hypothetical protein	BG603_13510	hypothetical protein	No hits found	3.034	0.062	2	0.792	1-21	0	BG586_14250	hypothetical protein	BG608_04510	hypothetical protein	BG582_04490	hypothetical protein	BG609_04485	hypothetical protein	BG587_04490	hypothetical protein	BG596_04400	hypothetical protein
no hits found	3.105	N|0.000	2	0.798	no	none	BG607_04570	hypothetical protein	BG585_04575	hypothetical protein	BG589_10700	hypothetical protein	BG602_04565	hypothetical protein	BG580_04570	hypothetical protein	BG592_04570	hypothetical protein	BG581_04565	hypothetical protein	BG611_04560	hypothetical protein	BG593_04560	hypothetical protein	BG588_04590	hypothetical protein	BG578_05690	hypothetical protein	BG603_13560	hypothetical protein	No hits found	3.105	0	2	0.801	0	0	BG586_14200	hypothetical protein	BG608_04560	hypothetical protein	BG582_04550	hypothetical protein	BG609_05740	hypothetical protein	BG587_04540	hypothetical protein	BG596_04450	hypothetical protein
no hits found	3.048	N|0.000	2	0.644	no	none	BG607_04595	transposase	BG585_04600	transposase	BG589_10675	transposase	BG602_04590	transposase	BG580_04595	transposase	BG592_04595	transposase	BG581_04590	transposase	BG611_04535	transposase	BG593_04585	transposase	BG588_04835	transposase	BG578_05665	transposase	BG603_13585	transposase	No hits found	3.048	0	2	0.652	0	0	BG586_14175	transposase	BG608_04585	transposase	BG582_04525	transposase	BG609_05715	transposase	BG587_04565	transposase	BG596_04475	transposase
no hits found	3.023	N|0.000	2	0.789	no	none	BG607_04600	hypothetical protein	BG585_04605	hypothetical protein	BG589_10670	hypothetical protein	BG602_04595	hypothetical protein	BG580_04600	hypothetical protein	BG592_04600	hypothetical protein	BG581_04595	hypothetical protein	BG611_04530	hypothetical protein	BG593_04590	hypothetical protein	BG588_04830	hypothetical protein	BG578_05660	hypothetical protein	BG603_13590	hypothetical protein	No hits found	3.023	0	2	0.792	0	0	BG586_14170	hypothetical protein	BG608_04590	hypothetical protein	BG582_04520	hypothetical protein	BG609_05710	hypothetical protein	BG587_04570	hypothetical protein	BG596_04480	hypothetical protein
no hits found	3.106	N|0.000	2	0.773	no	none	BG607_04605	hypothetical protein	BG585_04610	hypothetical protein	BG589_10665	hypothetical protein	BG602_04600	hypothetical protein	BG580_04605	hypothetical protein	BG592_04605	hypothetical protein	BG581_04600	hypothetical protein	BG611_04525	hypothetical protein	BG593_04595	hypothetical protein	BG588_04825	hypothetical protein	BG578_05655	hypothetical protein	BG603_13595	hypothetical protein	No hits found	3.106	0	2	0.78	0	0	BG586_14165	hypothetical protein	BG608_04595	hypothetical protein	BG582_04515	hypothetical protein	BG609_05705	hypothetical protein	BG587_04575	hypothetical protein	BG596_04485	hypothetical protein
no hits found	3.045	N|0.000	4	0.621	no	none	BG607_04610	hypothetical protein	BG585_04615	hypothetical protein	BG589_10660	hypothetical protein	BG602_04605	hypothetical protein	BG580_04610	hypothetical protein	BG592_04610	hypothetical protein	BG581_04605	hypothetical protein	BG611_04520	hypothetical protein	BG593_04600	hypothetical protein	BG588_04820	hypothetical protein	BG578_05650	hypothetical protein	BG603_13600	hypothetical protein	No hits found	3.045	0	4	0.619	0	0	BG586_14160	hypothetical protein	BG608_04600	hypothetical protein	BG582_04510	hypothetical protein	BG609_05700	hypothetical protein	BG587_04580	hypothetical protein	BG596_04490	hypothetical protein
no hits found	3.017	N|0.001	2	0.8	AA 1-31	none	BG607_04620	hypothetical protein	BG585_04625	hypothetical protein	BG589_10650	hypothetical protein	BG602_04610	hypothetical protein	BG580_04620	hypothetical protein	BG592_04615	hypothetical protein	BG581_04615	hypothetical protein	BG611_04600	hypothetical protein	BG593_04605	hypothetical protein	BG588_04815	hypothetical protein	BG578_05645	hypothetical protein	BG603_13605	hypothetical protein	No hits found	3.017	0.001	2	0.801	1-31	0	BG586_14150	hypothetical protein	BG608_04610	hypothetical protein	BG582_04590	hypothetical protein	BG609_05690	hypothetical protein	BG587_04590	hypothetical protein	BG596_04495	hypothetical protein
0.0008	2.999	Y|0.496	4	0.541	AA 1-19	none	BG607_04625	hypothetical protein	BG585_04630	hypothetical protein	BG589_10645	hypothetical protein	BG602_04615	hypothetical protein	BG580_04625	hypothetical protein	BG592_04620	hypothetical protein	BG581_04620	hypothetical protein	BG611_04605	hypothetical protein	BG593_04610	hypothetical protein	BG588_04810	hypothetical protein	BG578_05640	hypothetical protein	BG603_13610	hypothetical protein	No hits found	2.999	0.454	6	0.519	1-19	0	BG586_14145	hypothetical protein	BG608_04615	hypothetical protein	BG582_04595	hypothetical protein	BG609_05685	hypothetical protein	BG587_04595	hypothetical protein	BG596_04500	hypothetical protein
no hits found	2.903	N|0.315	2	0.904	AA 1-23	none	BG607_04630	integrating conjugative element protein	BG585_04635	integrating conjugative element protein	BG589_10640	integrating conjugative element protein	BG602_04620	integrating conjugative element protein	BG580_04630	integrating conjugative element protein	BG592_04625	integrating conjugative element protein	BG581_04625	integrating conjugative element protein	BG611_04610	integrating conjugative element protein	BG593_04615	integrating conjugative element protein	BG588_04805	integrating conjugative element protein	BG578_05635	integrating conjugative element protein	BG603_13615	integrating conjugative element protein	No hits found	2.903	0.318	2	0.904	1-23	0	BG586_14140	integrating conjugative element protein	BG608_04620	integrating conjugative element protein	BG582_04600	integrating conjugative element protein	BG609_05680	integrating conjugative element protein	BG587_04600	integrating conjugative element protein	BG596_04505	integrating conjugative element protein
no hits found	3.048	N|0.000	2	0.935	no	none	BG607_04635	conjugal transfer protein	BG585_04640	conjugal transfer protein	BG589_10635	conjugal transfer protein	BG602_04625	conjugal transfer protein	BG580_04635	conjugal transfer protein	BG592_04630	conjugal transfer protein	BG581_04630	conjugal transfer protein	BG611_04615	conjugal transfer protein	BG593_04620	conjugal transfer protein	BG588_04800	conjugal transfer protein	BG578_05630	conjugal transfer protein	BG603_13620	conjugal transfer protein	No hits found	3.048	0	2	0.882	0	0	BG586_14135	conjugal transfer protein	BG608_04625	conjugal transfer protein	BG582_04605	conjugal transfer protein	BG609_05675	conjugal transfer protein	BG587_04605	conjugal transfer protein	BG596_04510	conjugal transfer protein
no hits found	2.968	N|0.001	2	0.886	no	none	BG607_04645	oligopeptide ABC transporter ATP-binding protein OppD	BG585_04650	oligopeptide ABC transporter ATP-binding protein OppD	BG589_10625	oligopeptide ABC transporter ATP-binding protein OppD	BG602_04635	oligopeptide ABC transporter ATP-binding protein OppD	BG580_04645	oligopeptide ABC transporter ATP-binding protein OppD	BG592_04640	oligopeptide ABC transporter ATP-binding protein OppD	BG581_04640	oligopeptide ABC transporter ATP-binding protein OppD	BG611_04625	oligopeptide ABC transporter ATP-binding protein OppD	BG593_04630	oligopeptide ABC transporter ATP-binding protein OppD	BG588_04790	oligopeptide ABC transporter ATP-binding protein OppD	BG578_05620	oligopeptide ABC transporter ATP-binding protein OppD	BG603_13630	oligopeptide ABC transporter ATP-binding protein OppD	No hits found	2.968	0.001	2	0.885	0	0	BG586_14125	oligopeptide ABC transporter ATP-binding protein OppD	BG608_04635	oligopeptide ABC transporter ATP-binding protein OppD	BG582_04615	oligopeptide ABC transporter ATP-binding protein OppD	BG609_05665	oligopeptide ABC transporter ATP-binding protein OppD	BG587_04615	oligopeptide ABC transporter ATP-binding protein OppD	BG596_04520	oligopeptide ABC transporter ATP-binding protein OppD
no hits found	2.994	N|0.000	2	0.881	no	none	BG607_04650	oligopeptide ABC transporter ATP-binding protein OppF	BG585_04655	oligopeptide ABC transporter ATP-binding protein OppF	BG589_10620	oligopeptide ABC transporter ATP-binding protein OppF	BG602_04640	oligopeptide ABC transporter ATP-binding protein OppF	BG580_04650	oligopeptide ABC transporter ATP-binding protein OppF	BG592_04645	oligopeptide ABC transporter ATP-binding protein OppF	BG581_04645	oligopeptide ABC transporter ATP-binding protein OppF	BG611_04630	oligopeptide ABC transporter ATP-binding protein OppF	BG593_04635	oligopeptide ABC transporter ATP-binding protein OppF	BG588_04785	oligopeptide ABC transporter ATP-binding protein OppF	BG578_05615	oligopeptide ABC transporter ATP-binding protein OppF	BG603_13635	oligopeptide ABC transporter ATP-binding protein OppF	No hits found	2.994	0	2	0.88	0	0	BG586_14120	oligopeptide ABC transporter ATP-binding protein OppF	BG608_04640	oligopeptide ABC transporter ATP-binding protein OppF	BG582_04620	oligopeptide ABC transporter ATP-binding protein OppF	BG609_05660	oligopeptide ABC transporter ATP-binding protein OppF	BG587_04620	oligopeptide ABC transporter ATP-binding protein OppF	BG596_04525	oligopeptide ABC transporter ATP-binding protein OppF
no hits found	3.089	N|0.000	2	0.892	no	none	BG607_04660	dethiobiotin synthase	BG585_04665	dethiobiotin synthase	BG589_10610	dethiobiotin synthase	BG602_04650	dethiobiotin synthase	BG580_04660	dethiobiotin synthase	BG592_04655	dethiobiotin synthase	BG581_04655	dethiobiotin synthase	BG611_04640	dethiobiotin synthase	BG593_04645	dethiobiotin synthase	BG588_04775	dethiobiotin synthase	BG578_05605	dethiobiotin synthase	BG603_13645	dethiobiotin synthase	No hits found	3.089	0	2	0.891	0	0	BG586_14110	dethiobiotin synthase	BG608_04650	dethiobiotin synthase	BG582_04630	dethiobiotin synthase	BG609_05650	dethiobiotin synthase	BG587_04630	dethiobiotin synthase	BG596_04535	dethiobiotin synthase
no hits found	3.111	N|0.001	2	0.687	no	none	BG607_04665	malonyl-[acyl-carrier protein] O-methyltransferase BioC	BG585_04670	malonyl-[acyl-carrier protein] O-methyltransferase BioC	BG589_10605	malonyl-[acyl-carrier protein] O-methyltransferase BioC	BG602_04655	malonyl-[acyl-carrier protein] O-methyltransferase BioC	BG580_04665	malonyl-[acyl-carrier protein] O-methyltransferase BioC	BG592_04660	malonyl-[acyl-carrier protein] O-methyltransferase BioC	BG581_04660	malonyl-[acyl-carrier protein] O-methyltransferase BioC	BG611_04645	malonyl-[acyl-carrier protein] O-methyltransferase BioC	BG593_04650	malonyl-[acyl-carrier protein] O-methyltransferase BioC	BG588_04770	malonyl-[acyl-carrier protein] O-methyltransferase BioC	BG578_05600	malonyl-[acyl-carrier protein] O-methyltransferase BioC	BG603_13650	malonyl-[acyl-carrier protein] O-methyltransferase BioC	No hits found	3.111	0.001	2	0.685	0	0	BG586_14105	malonyl-[acyl-carrier protein] O-methyltransferase BioC	BG608_04655	malonyl-[acyl-carrier protein] O-methyltransferase BioC	BG582_04635	malonyl-[acyl-carrier protein] O-methyltransferase BioC	BG609_05645	malonyl-[acyl-carrier protein] O-methyltransferase BioC	BG587_04635	malonyl-[acyl-carrier protein] O-methyltransferase BioC	BG596_04540	malonyl-[acyl-carrier protein] O-methyltransferase BioC
no hits found	3.167	N|0.000	2	0.559	no	none	BG607_04670	hypothetical protein	BG585_04675	hypothetical protein	BG589_10600	hypothetical protein	BG602_04660	hypothetical protein	BG580_04670	hypothetical protein	BG592_04665	hypothetical protein	BG581_04665	hypothetical protein	BG611_04650	hypothetical protein	BG593_04655	hypothetical protein	BG588_04765	hypothetical protein	BG578_05595	hypothetical protein	BG603_13655	hypothetical protein	No hits found	3.167	0	4	0.56	0	0	BG586_14100	hypothetical protein	BG608_04660	hypothetical protein	BG582_04640	hypothetical protein	BG609_05640	hypothetical protein	BG587_04640	hypothetical protein	BG596_04545	hypothetical protein
no hits found	3.033	N|0.000	2	0.794	no	none	BG607_04675	8-amino-7-oxononanoate synthase	BG585_04680	8-amino-7-oxononanoate synthase	BG589_10595	8-amino-7-oxononanoate synthase	BG602_04665	8-amino-7-oxononanoate synthase	BG580_04675	8-amino-7-oxononanoate synthase	BG592_04670	8-amino-7-oxononanoate synthase	BG581_04670	8-amino-7-oxononanoate synthase	BG611_04655	8-amino-7-oxononanoate synthase	BG593_04660	8-amino-7-oxononanoate synthase	BG588_04760	8-amino-7-oxononanoate synthase	BG578_05590	8-amino-7-oxononanoate synthase	BG603_13660	8-amino-7-oxononanoate synthase	No hits found	3.033	0	2	0.795	0	0	BG586_14095	8-amino-7-oxononanoate synthase	BG608_04665	8-amino-7-oxononanoate synthase	BG582_04645	8-amino-7-oxononanoate synthase	BG609_05635	8-amino-7-oxononanoate synthase	BG587_04645	8-amino-7-oxononanoate synthase	BG596_04550	8-amino-7-oxononanoate synthase
no hits found	3.025	N|0.000	6	0.712	no	none	BG607_04680	adenosylmethionine--8-amino-7-oxononanoate transaminase	BG585_04685	adenosylmethionine--8-amino-7-oxononanoate transaminase	BG589_10590	adenosylmethionine--8-amino-7-oxononanoate transaminase	BG602_04670	adenosylmethionine--8-amino-7-oxononanoate transaminase	BG580_04680	adenosylmethionine--8-amino-7-oxononanoate transaminase	BG592_04675	adenosylmethionine--8-amino-7-oxononanoate transaminase	BG581_04675	adenosylmethionine--8-amino-7-oxononanoate transaminase	BG611_04660	adenosylmethionine--8-amino-7-oxononanoate transaminase	BG593_04665	adenosylmethionine--8-amino-7-oxononanoate transaminase	BG588_04755	adenosylmethionine--8-amino-7-oxononanoate transaminase	BG578_05585	adenosylmethionine--8-amino-7-oxononanoate transaminase	BG603_13665	adenosylmethionine--8-amino-7-oxononanoate transaminase	No hits found	3.025	0	6	0.713	0	0	BG586_14090	adenosylmethionine--8-amino-7-oxononanoate transaminase	BG608_04670	adenosylmethionine--8-amino-7-oxononanoate transaminase	BG582_04650	adenosylmethionine--8-amino-7-oxononanoate transaminase	BG609_05630	adenosylmethionine--8-amino-7-oxononanoate transaminase	BG587_04650	adenosylmethionine--8-amino-7-oxononanoate transaminase	BG596_04555	adenosylmethionine--8-amino-7-oxononanoate transaminase
no hits found	3.072	N|0.000	6	0.537	no	none	BG607_04685	phosphatidylserine decarboxylase	BG585_04690	phosphatidylserine decarboxylase	BG589_10585	phosphatidylserine decarboxylase	BG602_04675	phosphatidylserine decarboxylase	BG580_04685	phosphatidylserine decarboxylase	BG592_04680	phosphatidylserine decarboxylase	BG581_04680	phosphatidylserine decarboxylase	BG611_04665	phosphatidylserine decarboxylase	BG593_04670	phosphatidylserine decarboxylase	BG588_04750	phosphatidylserine decarboxylase	BG578_05580	phosphatidylserine decarboxylase	BG603_13670	phosphatidylserine decarboxylase	No hits found	3.072	0	6	0.536	0	0	BG586_14085	phosphatidylserine decarboxylase	BG608_04675	phosphatidylserine decarboxylase	BG582_04655	phosphatidylserine decarboxylase	BG609_05625	phosphatidylserine decarboxylase	BG587_04655	phosphatidylserine decarboxylase	BG596_04560	phosphatidylserine decarboxylase
no hits found	2.926	N|0.012	6	0.697	no	none	BG607_04690	peptidylprolyl isomerase	BG585_04695	peptidylprolyl isomerase	BG589_10580	peptidylprolyl isomerase	BG602_04680	peptidylprolyl isomerase	BG580_04690	peptidylprolyl isomerase	BG592_04685	peptidylprolyl isomerase	BG581_04685	peptidylprolyl isomerase	BG611_04670	peptidylprolyl isomerase	BG593_04675	peptidylprolyl isomerase	BG588_04745	peptidylprolyl isomerase	BG578_05575	peptidylprolyl isomerase	BG603_13675	peptidylprolyl isomerase	No hits found	2.926	0.003	6	0.692	0	0	BG586_14080	peptidylprolyl isomerase	BG608_04680	peptidylprolyl isomerase	BG582_04660	peptidylprolyl isomerase	BG609_05620	peptidylprolyl isomerase	BG587_04660	peptidylprolyl isomerase	BG596_04565	peptidylprolyl isomerase
no hits found	3.096	N|0.000	4	0.916	no	none	BG607_04695	hypothetical protein	BG585_04700	hypothetical protein	BG589_10575	hypothetical protein	BG602_04685	hypothetical protein	BG580_04695	hypothetical protein	BG592_04690	hypothetical protein	BG581_04690	hypothetical protein	BG611_04675	hypothetical protein	BG593_04680	hypothetical protein	BG588_04740	hypothetical protein	BG578_05570	hypothetical protein	BG603_13680	hypothetical protein	No hits found	3.096	0	4	0.88	0	0	BG586_14075	hypothetical protein	BG608_04685	hypothetical protein	BG582_04665	hypothetical protein	BG609_05615	hypothetical protein	BG587_04665	hypothetical protein	BG596_04570	hypothetical protein
no hits found	2.893	N|0.024	2	0.881	no	none	BG607_04715	heme utilization protein	BG585_04720	heme utilization protein	BG589_10555	heme utilization protein	BG602_04705	heme utilization protein	BG580_04715	heme utilization protein	BG592_04710	heme utilization protein	BG581_04710	heme utilization protein	BG611_04695	heme utilization protein	BG593_04700	heme utilization protein	BG588_04720	heme utilization protein	BG578_05550	heme utilization protein	BG603_13700	heme utilization protein	No hits found	2.893	0.025	2	0.837	0	0	BG586_14055	heme utilization protein	BG608_04705	heme utilization protein	BG582_04685	heme utilization protein	BG609_05595	heme utilization protein	BG587_04685	heme utilization protein	BG596_04595	heme utilization protein
no hits found	3.179	N|0.000	2	0.862	no	none	BG607_04720	hypothetical protein	BG585_04725	hypothetical protein	BG589_10550	hypothetical protein	BG602_04710	hypothetical protein	BG580_04720	hypothetical protein	BG592_04715	hypothetical protein	BG581_04715	hypothetical protein	BG611_04700	hypothetical protein	BG593_04705	hypothetical protein	BG588_04715	hypothetical protein	BG578_05545	hypothetical protein	BG603_13705	hypothetical protein	No hits found	3.179	0	2	0.863	0	0	BG586_14050	hypothetical protein	BG608_04710	hypothetical protein	BG582_04690	hypothetical protein	BG609_05590	hypothetical protein	BG587_04690	hypothetical protein	BG596_04600	hypothetical protein
no hits found	3.027	N|0.000	10	0.668	no	none	BG607_04740	relaxase	BG585_04745	relaxase	BG589_10530	relaxase	BG602_04730	relaxase	BG580_04740	relaxase	BG592_04735	relaxase	BG581_04735	relaxase	BG611_04720	relaxase	BG593_04725	relaxase	BG588_04695	relaxase	BG578_05525	relaxase	BG603_13725	relaxase	No hits found	3.027	0	10	0.669	0	0	BG586_14030	relaxase	BG608_04730	relaxase	BG582_04710	relaxase	BG609_05570	relaxase	BG587_04710	relaxase	BG596_04620	relaxase
no hits found	3.149	N|0.000	2	0.6	no	none	BG607_04745	antirestriction protein	BG585_04750	antirestriction protein	BG589_10525	antirestriction protein	BG602_04735	antirestriction protein	BG580_04745	antirestriction protein	BG592_04740	antirestriction protein	BG581_04740	antirestriction protein	BG611_04725	antirestriction protein	BG593_04730	antirestriction protein	BG588_04690	antirestriction protein	BG578_05520	antirestriction protein	BG603_13730	antirestriction protein	No hits found	3.149	0	2	0.6	0	0	BG586_14025	antirestriction protein	BG608_04735	antirestriction protein	BG582_04715	antirestriction protein	BG609_05565	antirestriction protein	BG587_04715	antirestriction protein	BG596_04625	antirestriction protein
no hits found	3.139	N|0.000	2	0.621	no	none	BG607_04750	lysozyme-like superfamily protein	BG585_04755	lysozyme-like superfamily protein	BG589_10520	lysozyme-like superfamily protein	BG602_04740	lysozyme-like superfamily protein	BG580_04750	lysozyme-like superfamily protein	BG592_04745	lysozyme-like superfamily protein	BG581_04745	lysozyme-like superfamily protein	BG611_04730	lysozyme-like superfamily protein	BG593_04735	lysozyme-like superfamily protein	BG588_04685	lysozyme-like superfamily protein	BG578_05515	lysozyme-like superfamily protein	BG603_13735	lysozyme-like superfamily protein	No hits found	3.139	0	2	0.625	0	0	BG586_14020	lysozyme-like superfamily protein	BG608_04740	lysozyme-like superfamily protein	BG582_04720	lysozyme-like superfamily protein	BG609_05560	lysozyme-like superfamily protein	BG587_04720	lysozyme-like superfamily protein	BG596_04630	lysozyme-like superfamily protein
no hits found	2.968	N|0.001	4	0.815	no	none	BG607_04755	integrating conjugative element protein	BG585_04760	integrating conjugative element protein	BG589_10515	integrating conjugative element protein	BG602_04745	integrating conjugative element protein	BG580_04755	integrating conjugative element protein	BG592_04750	integrating conjugative element protein	BG581_04750	integrating conjugative element protein	BG611_04735	integrating conjugative element protein	BG593_04740	integrating conjugative element protein	BG588_04680	integrating conjugative element protein	BG578_05510	integrating conjugative element protein	BG603_13740	integrating conjugative element protein	2.87	2.968	0.001	4	0.816	0	0	BG586_14015	integrating conjugative element protein	BG608_04745	integrating conjugative element protein	BG582_04725	integrating conjugative element protein	BG609_05555	integrating conjugative element protein	BG587_04725	integrating conjugative element protein	BG596_04635	integrating conjugative element protein
no hits found	3.046	N|0.000	10	0.748	no	2	BG607_04770	DNA adenine methylase	BG585_04775	DNA adenine methylase	BG589_10500	DNA adenine methylase	BG602_04760	DNA adenine methylase	BG580_04770	DNA adenine methylase	BG592_04765	DNA adenine methylase	BG581_04765	DNA adenine methylase	BG611_04750	DNA adenine methylase	BG593_04755	DNA adenine methylase	BG588_04665	DNA adenine methylase	BG578_05495	DNA adenine methylase	BG603_13755	DNA adenine methylase	No hits found	3.046	0	10	0.749	0	2	BG586_14000	DNA adenine methylase	BG608_04760	DNA adenine methylase	BG582_04740	DNA adenine methylase	BG609_05540	DNA adenine methylase	BG587_04740	DNA adenine methylase	BG596_04650	DNA adenine methylase
no hits found	3.042	N|0.001	16	0.667	no	none	BG607_04775	restriction endonuclease	BG585_04780	restriction endonuclease	BG589_10495	restriction endonuclease	BG602_04765	restriction endonuclease	BG580_04775	restriction endonuclease	BG592_04770	restriction endonuclease	BG581_04770	restriction endonuclease	BG611_04755	restriction endonuclease	BG593_04760	restriction endonuclease	BG588_04660	restriction endonuclease	BG578_05490	restriction endonuclease	BG603_13760	restriction endonuclease	No hits found	3.042	0.001	16	0.668	0	0	BG586_13995	restriction endonuclease	BG608_04765	restriction endonuclease	BG582_04745	restriction endonuclease	BG609_05535	restriction endonuclease	BG587_04745	restriction endonuclease	BG596_04655	restriction endonuclease
no hits found	3.068	N|0.000	4	0.628	no	none	BG607_04780	protein-transmembrane prediction	BG585_04785	protein-transmembrane prediction	BG589_10490	protein-transmembrane prediction	BG602_04770	protein-transmembrane prediction	BG580_04780	protein-transmembrane prediction	BG592_04775	protein-transmembrane prediction	BG581_04775	protein-transmembrane prediction	BG611_04760	protein-transmembrane prediction	BG593_04765	protein-transmembrane prediction	BG588_04655	protein-transmembrane prediction	BG578_05485	protein-transmembrane prediction	BG603_13765	protein-transmembrane prediction	No hits found	3.068	0	4	0.629	0	0	BG586_13990	protein-transmembrane prediction	BG608_04770	protein-transmembrane prediction	BG582_04750	protein-transmembrane prediction	BG609_05530	protein-transmembrane prediction	BG587_04750	protein-transmembrane prediction	BG596_04660	protein-transmembrane prediction
no hits found	3.028	N|0.000	2	0.789	no	none	BG607_04790	hypothetical protein	BG585_04795	hypothetical protein	BG589_10480	hypothetical protein	BG602_04780	hypothetical protein	BG580_04790	hypothetical protein	BG592_04785	hypothetical protein	BG581_04785	hypothetical protein	BG611_04770	hypothetical protein	BG593_04775	hypothetical protein	BG588_04645	hypothetical protein	BG578_05475	hypothetical protein	BG603_13775	hypothetical protein	No hits found	3.028	0	2	0.792	0	0	BG586_13980	hypothetical protein	BG608_04780	hypothetical protein	BG582_04760	hypothetical protein	BG609_05520	hypothetical protein	BG587_04760	hypothetical protein	BG596_04670	hypothetical protein
no hits found	3.006	N|0.117	2	0.635	no	none	BG607_04795	hypothetical protein	BG585_04800	hypothetical protein	BG589_10475	hypothetical protein	BG602_04785	hypothetical protein	BG580_04795	hypothetical protein	BG592_04790	hypothetical protein	BG581_04790	hypothetical protein	BG611_04775	hypothetical protein	BG593_04780	hypothetical protein	BG588_04640	hypothetical protein	BG578_05470	hypothetical protein	BG603_13780	hypothetical protein	No hits found	3.006	0.122	2	0.628	0	0	BG586_13975	hypothetical protein	BG608_04785	hypothetical protein	BG582_04765	hypothetical protein	BG609_05515	hypothetical protein	BG587_04765	hypothetical protein	BG596_04675	hypothetical protein
no hits found	3.061	N|0.000	4	0.674	no	none	BG607_04800	hypothetical protein	BG585_04805	hypothetical protein	BG589_10470	hypothetical protein	BG602_04790	hypothetical protein	BG580_04800	hypothetical protein	BG592_04795	hypothetical protein	BG581_04795	hypothetical protein	BG611_04780	hypothetical protein	BG593_04785	hypothetical protein	BG588_04635	hypothetical protein	BG578_05465	hypothetical protein	BG603_13785	hypothetical protein	No hits found	3.061	0	2	0.668	0	0	BG586_13970	hypothetical protein	BG608_04790	hypothetical protein	BG582_04770	hypothetical protein	BG609_05510	hypothetical protein	BG587_04770	hypothetical protein	BG596_04680	hypothetical protein
no hits found	3.09	N|0.000	2	0.734	no	none	BG607_04805	hypothetical protein	BG585_04810	hypothetical protein	BG589_10465	hypothetical protein	BG602_04795	hypothetical protein	BG580_04805	hypothetical protein	BG592_04800	hypothetical protein	BG581_04800	hypothetical protein	BG611_04785	hypothetical protein	BG593_04790	hypothetical protein	BG588_04630	hypothetical protein	BG578_05460	hypothetical protein	BG603_13790	hypothetical protein	No hits found	3.09	0	2	0.733	0	0	BG586_13965	hypothetical protein	BG608_04795	hypothetical protein	BG582_04775	hypothetical protein	BG609_05505	hypothetical protein	BG587_04775	hypothetical protein	BG596_04685	hypothetical protein
no hits found	3.203	N|0.000	2	0.635	no	none	BG607_04810	hypothetical protein	BG585_04815	hypothetical protein	BG589_10460	hypothetical protein	BG602_04800	hypothetical protein	BG580_04810	hypothetical protein	BG592_04805	hypothetical protein	BG581_04805	hypothetical protein	BG611_04790	hypothetical protein	BG593_04795	hypothetical protein	BG588_04625	hypothetical protein	BG578_05455	hypothetical protein	BG603_13795	hypothetical protein	No hits found	3.203	0	2	0.641	0	0	BG586_13960	hypothetical protein	BG608_04800	hypothetical protein	BG582_04780	hypothetical protein	BG609_05500	hypothetical protein	BG587_04780	hypothetical protein	BG596_04690	hypothetical protein
no hits found	3.079	N|0.001	6	0.561	no	none	BG607_04815	hypothetical protein	BG585_04820	hypothetical protein	BG589_10455	hypothetical protein	BG602_04805	hypothetical protein	BG580_04815	hypothetical protein	BG592_04810	hypothetical protein	BG581_04810	hypothetical protein	BG611_04795	hypothetical protein	BG593_04800	hypothetical protein	BG588_04620	hypothetical protein	BG578_05450	hypothetical protein	BG603_13800	hypothetical protein	No hits found	3.079	0.001	6	0.563	0	0	BG586_13955	hypothetical protein	BG608_04805	hypothetical protein	BG582_04785	hypothetical protein	BG609_05495	hypothetical protein	BG587_04785	hypothetical protein	BG596_04695	hypothetical protein
no hits found	3.124	N|0.001	2	0.871	no	none	BG607_05005	pilus assembly protein PilB	BG585_05010	pilus assembly protein PilB	BG589_10270	pilus assembly protein PilB	BG602_05230	pilus assembly protein PilB	BG580_05005	pilus assembly protein PilB	BG592_05005	pilus assembly protein PilB	BG581_05000	pilus assembly protein PilB	BG611_04985	pilus assembly protein PilB	BG593_04995	pilus assembly protein PilB	BG588_05025	pilus assembly protein PilB	BG578_05320	pilus assembly protein PilB	BG603_00135	pilus assembly protein PilB	No hits found	3.124	0.001	2	0.873	0	0	BG586_13765	pilus assembly protein PilB	BG608_04995	pilus assembly protein PilB	BG582_04975	pilus assembly protein PilB	BG609_05305	pilus assembly protein PilB	BG587_04975	pilus assembly protein PilB	BG596_04825	pilus assembly protein PilB
no hits found	2.955	N|0.000	4	0.586	no	none	BG607_05245	hypothetical protein	BG585_05250	hypothetical protein	BG589_10030	hypothetical protein	BG602_05470	hypothetical protein	BG580_05245	hypothetical protein	BG592_05245	hypothetical protein	BG581_05240	hypothetical protein	BG611_05225	hypothetical protein	BG593_05235	hypothetical protein	BG588_05265	hypothetical protein	BG578_05080	hypothetical protein	BG603_00375	hypothetical protein	No hits found	2.955	0	4	0.59	0	0	BG586_13525	hypothetical protein	BG608_05235	hypothetical protein	BG582_05215	hypothetical protein	BG609_05065	hypothetical protein	BG587_05215	hypothetical protein	BG596_05065	hypothetical protein
no hits found	3.038	N|0.001	2	0.63	no	none	BG607_05295	phage tail protein	BG585_08845	phage tail protein	BG589_06370	phage tail protein	BG602_05510	phage tail protein	BG580_09130	phage tail protein	BG592_05285	phage tail protein	BG581_09095	phage tail protein	BG611_08560	phage tail protein	BG593_05275	phage tail protein	BG588_05305	phage tail protein	BG578_05040	phage tail protein	BG603_00415	phage tail protein	No hits found	3.038	0.002	2	0.63	0	0	BG586_09935	phage tail protein	BG608_08550	phage tail protein	BG582_08785	phage tail protein	BG609_05015	phage tail protein	BG587_09095	phage tail protein	BG596_05105	phage tail protein
no hits found	3.009	N|0.012	14	0.934	no	none	BG607_05300	major capsid protein	BG585_08840	major capsid protein	BG589_06375	major capsid protein	BG602_05515	major capsid protein	BG580_09125	major capsid protein	BG592_05290	major capsid protein	BG581_09090	major capsid protein	BG611_08555	major capsid protein	BG593_05280	major capsid protein	BG588_05310	major capsid protein	BG578_05035	major capsid protein	BG603_00420	major capsid protein	No hits found	3.009	0.012	14	0.931	0	0	BG586_09940	major capsid protein	BG608_08545	major capsid protein	BG582_08780	major capsid protein	BG609_05010	major capsid protein	BG587_09090	major capsid protein	BG596_05110	major capsid protein
no hits found	3.09	N|0.000	4	0.689	no	none	BG607_05305	integrase	BG585_08835	integrase	BG589_06380	integrase	BG602_05520	integrase	BG580_09120	integrase	BG592_05295	integrase	BG581_09085	integrase	BG611_08550	integrase	BG593_05285	integrase	BG588_05315	integrase	BG578_05030	integrase	BG603_00425	integrase	No hits found	3.09	0	4	0.689	0	0	BG586_09945	integrase	BG608_08540	integrase	BG582_08775	integrase	BG609_05005	integrase	BG587_09085	integrase	BG596_05115	integrase
no hits found	3.072	N|0.000	2	0.75	no	none	BG607_06110	transcriptional regulator	BG585_07775	transcriptional regulator	BG589_07245	transcriptional regulator	BG602_06335	transcriptional regulator	BG580_08060	transcriptional regulator	BG592_06250	transcriptional regulator	BG581_08055	transcriptional regulator	BG611_07735	transcriptional regulator	BG593_06240	transcriptional regulator	BG588_06285	transcriptional regulator	BG578_06035	transcriptional regulator	BG603_01240	transcriptional regulator	No hits found	3.072	0	2	0.753	0	0	BG586_11005	transcriptional regulator	BG608_07725	transcriptional regulator	BG582_07740	transcriptional regulator	BG609_06085	transcriptional regulator	BG587_08025	transcriptional regulator	BG596_05930	transcriptional regulator
no hits found	3.023	N|0.001	2	0.666	no	2	BG607_06380	hypothetical protein	BG585_07590	hypothetical protein	BG589_07515	hypothetical protein	BG602_07995	hypothetical protein	BG580_05835	hypothetical protein	BG592_06520	hypothetical protein	BG581_05830	hypothetical protein	BG611_07465	hypothetical protein	BG593_06510	hypothetical protein	BG588_06555	hypothetical protein	BG578_06305	hypothetical protein	BG603_01510	hypothetical protein	No hits found	3.023	0.001	2	0.664	0	2	BG586_11275	hypothetical protein	BG608_07455	hypothetical protein	BG582_05805	hypothetical protein	BG609_06355	hypothetical protein	BG587_05615	hypothetical protein	BG596_07820	hypothetical protein
											IDENTICAL PARALOGS:				IDENTICAL PARALOGS:		IDENTICAL PARALOGS:		IDENTICAL PARALOGS:				IDENTICAL PARALOGS:		IDENTICAL PARALOGS:				IDENTICAL PARALOGS:									IDENTICAL PARALOGS:				IDENTICAL PARALOGS:				IDENTICAL PARALOGS:
											BG589_09675	hypothetical protein			BG580_07790	hypothetical protein	BG592_08285	hypothetical protein	BG581_07785	hypothetical protein			BG593_08280	hypothetical protein	BG588_08520	hypothetical protein			BG603_03335	hypothetical protein	No hits found	3.023	0.001	2	0.664	9	2	BG586_13225	hypothetical protein			BG582_07470	hypothetical protein			BG587_07755	hypothetical protein
no hits found	3.012	N|0.001	2	0.626	no	none	BG607_06390	exonuclease	BG585_07580	exonuclease	BG589_07525	exonuclease	BG602_07985	exonuclease	BG580_05845	exonuclease	BG592_06530	exonuclease	BG581_05840	exonuclease	BG611_07455	exonuclease	BG593_06520	exonuclease	BG588_06565	exonuclease	BG578_06315	exonuclease	BG603_01520	exonuclease	No hits found	3.012	0.001	2	0.63	0	0	BG586_11285	exonuclease	BG608_07445	exonuclease	BG582_05815	exonuclease	BG609_06365	exonuclease	BG587_05605	exonuclease	BG596_07810	exonuclease
											IDENTICAL PARALOGS:				IDENTICAL PARALOGS:		IDENTICAL PARALOGS:		IDENTICAL PARALOGS:				IDENTICAL PARALOGS:		IDENTICAL PARALOGS:				IDENTICAL PARALOGS:									IDENTICAL PARALOGS:				IDENTICAL PARALOGS:				IDENTICAL PARALOGS:
											BG589_09685	exonuclease			BG580_07780	exonuclease	BG592_08275	exonuclease	BG581_07775	exonuclease			BG593_08270	exonuclease	BG588_08530	exonuclease			BG603_03325	exonuclease	No hits found	3.012	0.001	2	0.63	0	0	BG586_13215	exonuclease			BG582_07460	exonuclease			BG587_07745	exonuclease
no hits found	3.006	N|0.003	2	0.777	no	none	BG607_06395	phage recombination protein Bet	BG585_07575	phage recombination protein Bet	BG589_07530	phage recombination protein Bet	BG602_07980	phage recombination protein Bet	BG580_05850	phage recombination protein Bet	BG592_06535	phage recombination protein Bet	BG581_05845	phage recombination protein Bet	BG611_07450	phage recombination protein Bet	BG593_06525	phage recombination protein Bet	BG588_06570	phage recombination protein Bet	BG578_06320	phage recombination protein Bet	BG603_01525	phage recombination protein Bet	No hits found	3.006	0.003	2	0.781	0	0	BG586_11290	phage recombination protein Bet	BG608_07440	phage recombination protein Bet	BG582_05820	phage recombination protein Bet	BG609_06370	phage recombination protein Bet	BG587_05600	phage recombination protein Bet	BG596_07805	phage recombination protein Bet
											IDENTICAL PARALOGS:				IDENTICAL PARALOGS:		IDENTICAL PARALOGS:		IDENTICAL PARALOGS:				IDENTICAL PARALOGS:		IDENTICAL PARALOGS:				IDENTICAL PARALOGS:									IDENTICAL PARALOGS:				IDENTICAL PARALOGS:				IDENTICAL PARALOGS:
											BG589_09690	phage recombination protein Bet			BG580_07775	phage recombination protein Bet	BG592_08270	phage recombination protein Bet	BG581_07770	phage recombination protein Bet			BG593_08265	phage recombination protein Bet	BG588_08535	phage recombination protein Bet			BG603_03320	phage recombination protein Bet	No hits found	3.006	0.003	2	0.781	0	0	BG586_13210	phage recombination protein Bet			BG582_07455	phage recombination protein Bet			BG587_07740	phage recombination protein Bet
no hits found	3.097	N|0.000	2	0.795	no	none	BG607_06530	hypothetical protein	BG585_05785	hypothetical protein	BG589_07665	hypothetical protein	BG602_07845	hypothetical protein	BG580_05985	hypothetical protein	BG592_06675	hypothetical protein	BG581_05980	hypothetical protein	BG611_07315	hypothetical protein	BG593_06665	hypothetical protein	BG588_08685	hypothetical protein	BG578_06455	hypothetical protein	BG603_03195	hypothetical protein	No hits found	3.097	0	2	0.797	0	0	BG586_11425	hypothetical protein	BG608_07305	hypothetical protein	BG582_05955		BG609_06505	hypothetical protein	BG587_05465	hypothetical protein	BG596_07670	hypothetical protein
									IDENTICAL PARALOGS:		IDENTICAL PARALOGS:				IDENTICAL PARALOGS:				IDENTICAL PARALOGS:																			IDENTICAL PARALOGS:				IDENTICAL PARALOGS:				IDENTICAL PARALOGS:
									BG585_07440	hypothetical protein	BG589_09790	hypothetical protein			BG580_07640	hypothetical protein			BG581_07635	hypothetical protein											No hits found	3.097	0	2	0.797	0	0	BG586_13075	hypothetical protein			BG582_07320	hypothetical protein			BG587_07605	hypothetical protein
no hits found	3.113	N|0.003	2	0.703	AA 1-24	none	BG607_06535	lysozyme	BG585_05790	lysozyme	BG589_07670	lysozyme	BG602_07840	lysozyme	BG580_05990	lysozyme	BG592_06680	lysozyme	BG581_05985	lysozyme	BG611_07310	lysozyme	BG593_06670	lysozyme	BG588_08690	lysozyme	BG578_06460	lysozyme	BG603_03190	lysozyme	No hits found	3.113	0.003	2	0.704	1-24	0	BG586_11430	lysozyme	BG608_07300	lysozyme	BG582_05960	lysozyme	BG609_06510	lysozyme	BG587_05460	lysozyme	BG596_07665	lysozyme
									IDENTICAL PARALOGS:		IDENTICAL PARALOGS:				IDENTICAL PARALOGS:				IDENTICAL PARALOGS:																			IDENTICAL PARALOGS:				IDENTICAL PARALOGS:				IDENTICAL PARALOGS:
									BG585_07435	lysozyme	BG589_09795	lysozyme			BG580_07635	lysozyme			BG581_07630	lysozyme											No hits found	3.113	0.003	2	0.704	1-24	0	BG586_13070	lysozyme			BG582_07315	lysozyme			BG587_07600	lysozyme
no hits found	3.064	N|0.000	2	0.849	no	none	BG607_06540	hypothetical protein	BG585_05795	hypothetical protein	BG589_07675	hypothetical protein	BG602_07835	hypothetical protein	BG580_05995	hypothetical protein	BG592_06685	hypothetical protein	BG581_05990	hypothetical protein	BG611_07305	hypothetical protein	BG593_06675	hypothetical protein	BG588_08695	hypothetical protein	BG578_06465	hypothetical protein	BG603_03185	hypothetical protein	No hits found	3.064	0	2	0.85	0	0	BG586_11435	hypothetical protein	BG608_07295	hypothetical protein	BG582_05965	hypothetical protein	BG609_06515	hypothetical protein	BG587_05455	hypothetical protein	BG596_07660	hypothetical protein
									IDENTICAL PARALOGS:		IDENTICAL PARALOGS:				IDENTICAL PARALOGS:				IDENTICAL PARALOGS:																			IDENTICAL PARALOGS:				IDENTICAL PARALOGS:				IDENTICAL PARALOGS:
									BG585_07430	hypothetical protein	BG589_09800	hypothetical protein			BG580_07630	hypothetical protein			BG581_07625	hypothetical protein											No hits found	3.064	0	2	0.85	0	0	BG586_13065	hypothetical protein			BG582_07310	hypothetical protein			BG587_07595	hypothetical protein
no hits found	3.021	N|0.000	2	0.693	no	none	BG607_06695	hypothetical protein	BG585_05925	hypothetical protein	BG589_07820	hypothetical protein	BG602_07685	hypothetical protein	BG580_07500	hypothetical protein	BG592_06845	hypothetical protein	BG581_07480	hypothetical protein	BG611_07145	hypothetical protein	BG593_06835	hypothetical protein	BG588_06630	hypothetical protein	BG578_06620	hypothetical protein	BG603_01705	hypothetical protein	No hits found	3.021	0	2	0.696	0	0	BG586_11580	hypothetical protein	BG608_07140	hypothetical protein	BG582_07180	hypothetical protein	BG609_06670	hypothetical protein	BG587_07465	hypothetical protein	BG596_07515	hypothetical protein
																	IDENTICAL PARALOGS:						IDENTICAL PARALOGS:		IDENTICAL PARALOGS:				IDENTICAL PARALOGS:
																	BG592_08210	hypothetical protein					BG593_08205	hypothetical protein	BG588_08000	hypothetical protein			BG603_03055	hypothetical protein
no hits found	2.98	N|0.004	2	0.98	no	none	BG607_06700	hypothetical protein	BG585_07270	hypothetical protein	BG589_09165	hypothetical protein	BG602_07680	hypothetical protein	BG580_06155	hypothetical protein	BG592_06850	hypothetical protein	BG581_06135	hypothetical protein	BG611_07140	hypothetical protein	BG593_06840	hypothetical protein	BG588_07995	hypothetical protein	BG578_06625	hypothetical protein	BG603_01710	hypothetical protein	No hits found	2.98	0.003	2	0.908	0	0	BG586_12920	hypothetical protein	BG608_07135	hypothetical protein	BG582_06125	hypothetical protein	BG609_06675	hypothetical protein	BG587_06125	hypothetical protein	BG596_07510	hypothetical protein
no hits found	2.978	N|0.000	2	0.862	no	none	BG607_06725	Fe2+/Pb2+ permease	BG585_07245	Fe2+/Pb2+ permease	BG589_09140	Fe2+/Pb2+ permease	BG602_06600	Fe2+/Pb2+ permease	BG580_06180	Fe2+/Pb2+ permease	BG592_06875	Fe2+/Pb2+ permease	BG581_06160	Fe2+/Pb2+ permease	BG611_07115	Fe2+/Pb2+ permease	BG593_06865	Fe2+/Pb2+ permease	BG588_07970	Fe2+/Pb2+ permease	BG578_06650	Fe2+/Pb2+ permease	BG603_01735	Fe2+/Pb2+ permease	No hits found	2.978	0	2	0.863	0	0	BG586_12895	Fe2+/Pb2+ permease	BG608_07110	Fe2+/Pb2+ permease	BG582_06150	Fe2+/Pb2+ permease	BG609_06700	Fe2+/Pb2+ permease	BG587_06150	Fe2+/Pb2+ permease	BG596_06195	Fe2+/Pb2+ permease
no hits found	2.906	N|0.000	2	0.698	no	none	BG607_06965	antitoxin	BG585_07005	antitoxin	BG589_08900	antitoxin	BG602_07015	antitoxin	BG580_06420	antitoxin	BG592_07185	antitoxin	BG581_06400	antitoxin	BG611_06875	antitoxin	BG593_07180	antitoxin	BG588_07655	antitoxin	BG578_06890	antitoxin	BG603_02145	antitoxin	No hits found	2.906	0	2	0.704	0	0	BG586_12655	antitoxin	BG608_06870	antitoxin	BG582_06390	antitoxin	BG609_06940	antitoxin	BG587_06390	antitoxin	BG596_06605	antitoxin
no hits found	3.029	N|0.164	4	0.573	no	none	BG607_07090	DNA methylase N-4/N-6 domain-containing protein	BG585_06880	DNA methylase N-4/N-6 domain-containing protein	BG589_08775	DNA methylase N-4/N-6 domain-containing protein	BG602_06885	DNA methylase N-4/N-6 domain-containing protein	BG580_06545	DNA methylase N-4/N-6 domain-containing protein	BG592_07245	DNA methylase N-4/N-6 domain-containing protein	BG581_06525	DNA methylase N-4/N-6 domain-containing protein	BG611_06745	DNA methylase N-4/N-6 domain-containing protein	BG593_07240	DNA methylase N-4/N-6 domain-containing protein	BG588_07595	DNA methylase N-4/N-6 domain-containing protein	BG578_07015	DNA methylase N-4/N-6 domain-containing protein	BG603_02020	DNA methylase N-4/N-6 domain-containing protein	No hits found	3.029	0.17	4	0.575	0	0	BG586_12530	DNA methylase N-4/N-6 domain-containing protein	BG608_06745	DNA methylase N-4/N-6 domain-containing protein	BG582_06470	DNA methylase N-4/N-6 domain-containing protein	BG609_07065	DNA methylase N-4/N-6 domain-containing protein	BG587_06515	DNA methylase N-4/N-6 domain-containing protein	BG596_06480	DNA methylase N-4/N-6 domain-containing protein
no hits found	2.996	N|0.004	4	0.596	no	2	BG607_07095	site-specific DNA-methyltransferase	BG585_06875	site-specific DNA-methyltransferase	BG589_08770	site-specific DNA-methyltransferase	BG602_06880	site-specific DNA-methyltransferase	BG580_06550	site-specific DNA-methyltransferase	BG592_07250	site-specific DNA-methyltransferase	BG581_06530	site-specific DNA-methyltransferase	BG611_06740	site-specific DNA-methyltransferase	BG593_07245	site-specific DNA-methyltransferase	BG588_07590	site-specific DNA-methyltransferase	BG578_07020	site-specific DNA-methyltransferase	BG603_02015	site-specific DNA-methyltransferase	No hits found	2.995	0.002	4	0.608	0	2	BG586_12525	site-specific DNA-methyltransferase	BG608_06740	site-specific DNA-methyltransferase	BG582_06475	site-specific DNA-methyltransferase	BG609_07070	site-specific DNA-methyltransferase	BG587_06520	site-specific DNA-methyltransferase	BG596_06475	site-specific DNA-methyltransferase
no hits found	3.067	N|0.000	10	0.674	no	none	BG607_07140	tRNA cytosine(34) acetyltransferase TmcA	BG585_06830	tRNA cytosine(34) acetyltransferase TmcA	BG589_08720	tRNA cytosine(34) acetyltransferase TmcA	BG602_06835	tRNA cytosine(34) acetyltransferase TmcA	BG580_06595	tRNA cytosine(34) acetyltransferase TmcA	BG592_07300	tRNA cytosine(34) acetyltransferase TmcA	BG581_06575	tRNA cytosine(34) acetyltransferase TmcA	BG611_06695	tRNA cytosine(34) acetyltransferase TmcA	BG593_07290	tRNA cytosine(34) acetyltransferase TmcA	BG588_07540	tRNA cytosine(34) acetyltransferase TmcA	BG578_07070	tRNA cytosine(34) acetyltransferase TmcA	BG603_01970	tRNA cytosine(34) acetyltransferase TmcA	No hits found	3.067	0	10	0.673	0	0	BG586_12480	tRNA cytosine(34) acetyltransferase TmcA	BG608_06695	tRNA cytosine(34) acetyltransferase TmcA	BG582_06520	tRNA cytosine(34) acetyltransferase TmcA	BG609_07120	tRNA cytosine(34) acetyltransferase TmcA	BG587_06565	tRNA cytosine(34) acetyltransferase TmcA	BG596_06430	tRNA cytosine(34) acetyltransferase TmcA
no hits found	3.186	N|0.000	2	0.6	no	none	BG607_07160	nucleoside triphosphate hydrolase	BG585_06810	nucleoside triphosphate hydrolase	BG589_08700	nucleoside triphosphate hydrolase	BG602_06815	nucleoside triphosphate hydrolase	BG580_06615	nucleoside triphosphate hydrolase	BG592_07320	nucleoside triphosphate hydrolase	BG581_06595	nucleoside triphosphate hydrolase	BG611_06675	nucleoside triphosphate hydrolase	BG593_07310	nucleoside triphosphate hydrolase	BG588_07520	nucleoside triphosphate hydrolase	BG578_07090	nucleoside triphosphate hydrolase	BG603_01950	nucleoside triphosphate hydrolase	No hits found	3.186	0	2	0.608	0	0	BG586_12460	nucleoside triphosphate hydrolase	BG608_06675	nucleoside triphosphate hydrolase	BG582_06540	nucleoside triphosphate hydrolase	BG609_07140	nucleoside triphosphate hydrolase	BG587_06585	nucleoside triphosphate hydrolase	BG596_06410	nucleoside triphosphate hydrolase
no hits found	3.015	N|0.001	2	0.76	no	none	BG607_07175	DNA-binding response regulator	BG585_06795	DNA-binding response regulator	BG589_08685	DNA-binding response regulator	BG602_06800	DNA-binding response regulator	BG580_06630	DNA-binding response regulator	BG592_07335	DNA-binding response regulator	BG581_06610	DNA-binding response regulator	BG611_06660	DNA-binding response regulator	BG593_07325	DNA-binding response regulator	BG588_07505	DNA-binding response regulator	BG578_07105	DNA-binding response regulator	BG603_01935	DNA-binding response regulator	No hits found	3.015	0.001	2	0.76	0	0	BG586_12445	DNA-binding response regulator	BG608_06660	DNA-binding response regulator	BG582_06555	DNA-binding response regulator	BG609_07155	DNA-binding response regulator	BG587_06600	DNA-binding response regulator	BG596_06395	DNA-binding response regulator
would not run, error	2.944	N|0.175	8	0.942	AA 1-31	none	BG607_07230	hypothetical protein	BG585_06755	hypothetical protein	BG589_08645	hypothetical protein	BG602_07100	hypothetical protein	BG580_06670	hypothetical protein	BG592_07380	hypothetical protein	BG581_06650	hypothetical protein	BG611_06605	hypothetical protein	BG593_07370	hypothetical protein	BG588_07460	hypothetical protein	BG578_07145	hypothetical protein	BG603_02230	hypothetical protein	No hits found	2.944	0.178	8	0.942	1-31	0	BG586_12405	hypothetical protein	BG608_06605	hypothetical protein	BG582_06595	hypothetical protein	BG609_07210	hypothetical protein	BG587_06640	hypothetical protein	BG596_06690	hypothetical protein
no hits found	2.99	N|0.006	4	0.885	no	none	BG607_07245	hypothetical protein	BG585_06740	hypothetical protein	BG589_08630	hypothetical protein	BG602_07115	hypothetical protein	BG580_06685	hypothetical protein	BG592_07395	hypothetical protein	BG581_06665	hypothetical protein	BG611_06585	hypothetical protein	BG593_07385	hypothetical protein	BG588_07445	hypothetical protein	BG578_07160	hypothetical protein	BG603_02245	hypothetical protein	No hits found	2.99	0.006	4	0.886	0	0	BG586_12390	hypothetical protein	BG608_06590	hypothetical protein	BG582_06610	hypothetical protein	BG609_07225	hypothetical protein	BG587_06655	hypothetical protein	BG596_06705	hypothetical protein
no hits found	2.965	N|0.000	2	0.825	no	none	BG607_07385	lytic murein transglycosylase	BG585_06600	lytic murein transglycosylase	BG589_08490	lytic murein transglycosylase	BG602_07255	lytic murein transglycosylase	BG580_06825	lytic murein transglycosylase	BG592_07535	lytic murein transglycosylase	BG581_06805	lytic murein transglycosylase	BG611_06430	lytic murein transglycosylase	BG593_07525	lytic murein transglycosylase	BG588_07305	lytic murein transglycosylase	BG578_07300	lytic murein transglycosylase	BG603_02385	lytic murein transglycosylase	No hits found	2.965	0	2	0.826	0	0	BG586_12250	lytic murein transglycosylase	BG608_06450	lytic murein transglycosylase	BG582_06750	lytic murein transglycosylase	BG609_07365	lytic murein transglycosylase	BG587_06795	lytic murein transglycosylase	BG596_06845	lytic murein transglycosylase
no hits found	2.805	N|0.000	2	0.806	no	none	BG607_07495	L-cystine transporter	BG585_06490	L-cystine transporter	BG589_08380	L-cystine transporter	BG602_07365	L-cystine transporter	BG580_06935	L-cystine transporter	BG592_07645	L-cystine transporter	BG581_06915	L-cystine transporter	BG611_06320	L-cystine transporter	BG593_07635	L-cystine transporter	BG588_07195	L-cystine transporter	BG578_07410	L-cystine transporter	BG603_02495	L-cystine transporter	No hits found	2.805	0	2	0.805	0	0	BG586_12140	L-cystine transporter	BG608_06340	L-cystine transporter	BG582_06860	L-cystine transporter	BG609_07475	L-cystine transporter	BG587_06905	L-cystine transporter	BG596_06955	L-cystine transporter
no hits found	2.928	N|0.050	6	0.899	AA 1-27	none	BG607_08115	hypothetical protein	BG585_09840	hypothetical protein	BG589_05375	hypothetical protein	BG602_08100	hypothetical protein	BG580_05725	hypothetical protein	BG592_08390	hypothetical protein	BG581_05720	hypothetical protein	BG611_05705	hypothetical protein	BG593_08385	hypothetical protein	BG588_08400	hypothetical protein	BG578_08020	hypothetical protein	BG603_03440	hypothetical protein	No hits found	2.928	0.052	6	0.9	1-27	0	BG586_08945	hypothetical protein	BG608_05715	hypothetical protein	BG582_05695	hypothetical protein	BG609_09475	hypothetical protein	BG587_05725		BG596_07925	hypothetical protein
							IDENTICAL PARALOGS:				IDENTICAL PARALOGS:		IDENTICAL PARALOGS:		IDENTICAL PARALOGS:		IDENTICAL PARALOGS:		IDENTICAL PARALOGS:		IDENTICAL PARALOGS:		IDENTICAL PARALOGS:		IDENTICAL PARALOGS:		IDENTICAL PARALOGS:		IDENTICAL PARALOGS:									IDENTICAL PARALOGS:		IDENTICAL PARALOGS:		IDENTICAL PARALOGS:				IDENTICAL PARALOGS:		IDENTICAL PARALOGS:
no hits found	2.928	N|0.050	6	0.899	AA 1-27	none	BG607_09545	hypothetical protein			BG589_09565	hypothetical protein	BG602_09010	hypothetical protein	BG580_10135	hypothetical protein	BG592_09595	hypothetical protein	BG581_10085	hypothetical protein	BG611_09550	hypothetical protein	BG593_09590	hypothetical protein	BG588_09665	hypothetical protein	BG578_09220	hypothetical protein	BG603_04645	hypothetical protein	No hits found	2.928	0.052	6	0.9	1-27	0	BG586_13335	hypothetical protein	BG608_09545	hypothetical protein	BG582_09775	hypothetical protein			BG587_10085	hypothetical protein	BG596_09150	hypothetical protein
no hits found	3.086	N|0.000	6	0.922	no	none	BG607_08515	hypothetical protein	BG585_05330	hypothetical protein	BG589_09945	hypothetical protein	BG602_08210	hypothetical protein	BG580_05325	hypothetical protein	BG592_08795	hypothetical protein	BG581_05320	hypothetical protein	BG611_05305	hypothetical protein	BG593_08790	hypothetical protein	BG588_08860	hypothetical protein	BG578_08130	hypothetical protein	BG603_03550	hypothetical protein	No hits found	3.086	0	6	0.922	0	0	BG586_13445	hypothetical protein	BG608_05315	hypothetical protein	BG582_05295	hypothetical protein	BG609_08450	hypothetical protein	BG587_05295	hypothetical protein	BG596_08035	hypothetical protein
no hits found	3.034	N|0.002	2	0.64	no	none	BG607_08545	hypothetical protein	BG585_05300	hypothetical protein	BG589_09975	hypothetical protein	BG602_08240	hypothetical protein	BG580_05295	hypothetical protein	BG592_08825	hypothetical protein	BG581_05290	hypothetical protein	BG611_05275	hypothetical protein	BG593_08820	hypothetical protein	BG588_08890	hypothetical protein	BG578_08160	hypothetical protein	BG603_03580	hypothetical protein	No hits found	3.034	0.002	2	0.636	0	0	BG586_13475	hypothetical protein	BG608_05285	hypothetical protein	BG582_05265	hypothetical protein	BG609_08480	hypothetical protein	BG587_05265	hypothetical protein	BG596_08075	hypothetical protein
no hits found	3.009	N|0.001	2	0.872	AA 1-27	none	BG607_08640	hypothetical protein	BG585_08940	hypothetical protein	BG589_06275	hypothetical protein	BG602_08335	hypothetical protein	BG580_09225	hypothetical protein	BG592_08920	hypothetical protein	BG581_09180	hypothetical protein	BG611_08655	hypothetical protein	BG593_08915	hypothetical protein	BG588_08985	hypothetical protein	BG578_08250	hypothetical protein	BG603_03675	hypothetical protein	No hits found	3.009	0.001	2	0.881	1-27	0	BG586_09845	hypothetical protein	BG608_08645	hypothetical protein	BG582_08875	hypothetical protein	BG609_08570	hypothetical protein	BG587_09190	hypothetical protein	BG596_08175	hypothetical protein
no hits found	3.207	N|0.000	4	0.463	no	none	BG607_09335	DDE transposase	BG585_09630	DDE transposase	BG589_05585	DDE transposase	BG602_08800	DDE transposase	BG580_09925	DDE transposase	BG592_09385	DDE transposase	BG581_09875	DDE transposase	BG611_09340	DDE transposase	BG593_09380	DDE transposase	BG588_09455	DDE transposase	BG578_09010	DDE transposase	BG603_04435	DDE transposase	No hits found	3.207	0	4	0.47	0	0	BG586_09155	DDE transposase	BG608_09335	DDE transposase	BG582_09565	DDE transposase	BG609_09265	DDE transposase	BG587_09875	DDE transposase	BG596_08940	DDE transposase
no hits found	3.059	N|0.002	8	0.906	no	none	BG607_09405	single-stranded DNA-binding protein	BG585_09700	single-stranded DNA-binding protein	BG589_05515	single-stranded DNA-binding protein	BG602_08870	single-stranded DNA-binding protein	BG580_09995	single-stranded DNA-binding protein	BG592_09455	single-stranded DNA-binding protein	BG581_09945	single-stranded DNA-binding protein	BG611_09410	single-stranded DNA-binding protein	BG593_09450	single-stranded DNA-binding protein	BG588_09525	single-stranded DNA-binding protein	BG578_09080	single-stranded DNA-binding protein	BG603_04505	single-stranded DNA-binding protein	No hits found	3.059	0.001	10	0.902	0	0	BG586_09085	single-stranded DNA-binding protein	BG608_09405	single-stranded DNA-binding protein	BG582_09635	single-stranded DNA-binding protein	BG609_09335	single-stranded DNA-binding protein	BG587_09945	single-stranded DNA-binding protein	BG596_09010	single-stranded DNA-binding protein
no hits found	3.158	N|0.000	2	0.738	no	none	BG607_09415	hypothetical protein	BG585_09710	hypothetical protein	BG589_05505	hypothetical protein	BG602_08880	hypothetical protein	BG580_10005	hypothetical protein	BG592_09465	hypothetical protein	BG581_09955	hypothetical protein	BG611_09420	hypothetical protein	BG593_09460	hypothetical protein	BG588_09535	hypothetical protein	BG578_09090	hypothetical protein	BG603_04515	hypothetical protein	No hits found	3.158	0	2	0.742	0	0	BG586_09075	hypothetical protein	BG608_09415	hypothetical protein	BG582_09645	hypothetical protein	BG609_09345	hypothetical protein	BG587_09955	hypothetical protein	BG596_09020	hypothetical protein
no hits found	3.061	N|0.003	2	0.8	AA 1-17	none	BG607_09420	hypothetical protein	BG585_09715	hypothetical protein	BG589_05500	hypothetical protein	BG602_08885	hypothetical protein	BG580_10010	hypothetical protein	BG592_09470	hypothetical protein	BG581_09960	hypothetical protein	BG611_09425	hypothetical protein	BG593_09465	hypothetical protein	BG588_09540	hypothetical protein	BG578_09095	hypothetical protein	BG603_04520	hypothetical protein	No hits found	3.061	0.003	2	0.839	1-17	0	BG586_09070	hypothetical protein	BG608_09420	hypothetical protein	BG582_09650	hypothetical protein	BG609_09350	hypothetical protein	BG587_09960	hypothetical protein	BG596_09025	hypothetical protein
no hits found	3.082	N|0.000	4	0.619	no	none	BG607_09425	hypothetical protein	BG585_09720	hypothetical protein	BG589_05495	hypothetical protein	BG602_08890	hypothetical protein	BG580_10015	hypothetical protein	BG592_09475	hypothetical protein	BG581_09965	hypothetical protein	BG611_09430	hypothetical protein	BG593_09470	hypothetical protein	BG588_09545	hypothetical protein	BG578_09100	hypothetical protein	BG603_04525	hypothetical protein	No hits found	3.082	0.001	4	0.633	0	0	BG586_09065	hypothetical protein	BG608_09425	hypothetical protein	BG582_09655	hypothetical protein	BG609_09355	hypothetical protein	BG587_09965	hypothetical protein	BG596_09030	hypothetical protein
no hits found	2.989	N|0.054	2	0.774	no	none	BG607_09430	hypothetical protein	BG585_09725	hypothetical protein	BG589_05490	hypothetical protein	BG602_08895	hypothetical protein	BG580_10020	hypothetical protein	BG592_09480	hypothetical protein	BG581_09970	hypothetical protein	BG611_09435	hypothetical protein	BG593_09475	hypothetical protein	BG588_09550	hypothetical protein	BG578_09105	hypothetical protein	BG603_04530	hypothetical protein	No hits found	2.989	0.055	2	0.771	0	0	BG586_09060	hypothetical protein	BG608_09430	hypothetical protein	BG582_09660	hypothetical protein	BG609_09360	hypothetical protein	BG587_09970	hypothetical protein	BG596_09035	hypothetical protein
no hits found	3.072	N|0.001	2	0.771	no	none	BG607_09435	DNA-binding protein	BG585_09730	DNA-binding protein	BG589_05485	DNA-binding protein	BG602_08900	DNA-binding protein	BG580_10025	DNA-binding protein	BG592_09485	DNA-binding protein	BG581_09975	DNA-binding protein	BG611_09440	DNA-binding protein	BG593_09480	DNA-binding protein	BG588_09555	DNA-binding protein	BG578_09110	DNA-binding protein	BG603_04535	DNA-binding protein	No hits found	3.072	0.001	2	0.77	0	0	BG586_09055	DNA-binding protein	BG608_09435	DNA-binding protein	BG582_09665	DNA-binding protein	BG609_09365	DNA-binding protein	BG587_09975	DNA-binding protein	BG596_09040	DNA-binding protein
no hits found	3.015	N|0.000	2	0.733	no	none	BG607_09440	hypothetical protein	BG585_09735	hypothetical protein	BG589_05480	hypothetical protein	BG602_08905	hypothetical protein	BG580_10030	hypothetical protein	BG592_09490	hypothetical protein	BG581_09980	hypothetical protein	BG611_09445	hypothetical protein	BG593_09485	hypothetical protein	BG588_09560	hypothetical protein	BG578_09115	hypothetical protein	BG603_04540	hypothetical protein	No hits found	3.015	0	2	0.737	0	0	BG586_09050	hypothetical protein	BG608_09440	hypothetical protein	BG582_09670	hypothetical protein	BG609_09370	hypothetical protein	BG587_09980	hypothetical protein	BG596_09045	hypothetical protein
no hits found	3.07	N|0.002	2	0.758	no	none	BG607_09445	antirepressor	BG585_09740	antirepressor	BG589_05475	antirepressor	BG602_08910	antirepressor	BG580_10035	antirepressor	BG592_09495	antirepressor	BG581_09985	antirepressor	BG611_09450	antirepressor	BG593_09490	antirepressor	BG588_09565	antirepressor	BG578_09120	antirepressor	BG603_04545	antirepressor	No hits found	3.07	0.002	2	0.759	0	0	BG586_09045	antirepressor	BG608_09445	antirepressor	BG582_09675	antirepressor	BG609_09375	antirepressor	BG587_09985	antirepressor	BG596_09050	antirepressor
no hits found	3.18	N|0.000	2	0.67	no	none	BG607_09470	DNA cytosine methyltransferase	BG585_09765	DNA cytosine methyltransferase	BG589_05450	DNA cytosine methyltransferase	BG602_08935	DNA cytosine methyltransferase	BG580_10060	DNA cytosine methyltransferase	BG592_09520	DNA cytosine methyltransferase	BG581_10010	DNA cytosine methyltransferase	BG611_09475	DNA cytosine methyltransferase	BG593_09515	DNA cytosine methyltransferase	BG588_09590	DNA cytosine methyltransferase	BG578_09145	DNA cytosine methyltransferase	BG603_04570	DNA cytosine methyltransferase	No hits found	3.18	0	2	0.666	0	0	BG586_09020	DNA cytosine methyltransferase	BG608_09470	DNA cytosine methyltransferase	BG582_09700	DNA cytosine methyltransferase	BG609_09400	DNA cytosine methyltransferase	BG587_10010	DNA cytosine methyltransferase	BG596_09075	DNA cytosine methyltransferase
no hits found	3.037	N|0.004	2	0.627	no	none	BG607_09480	phage tail protein	BG585_09775	phage tail protein	BG589_05440	phage tail protein	BG602_08945	phage tail protein	BG580_10070	phage tail protein	BG592_09530	phage tail protein	BG581_10020	phage tail protein	BG611_09485	phage tail protein	BG593_09525	phage tail protein	BG588_09600	phage tail protein	BG578_09155	phage tail protein	BG603_04580	phage tail protein	No hits found	3.037	0.001	2	0.641	0	0	BG586_09010	phage tail protein	BG608_09480	phage tail protein	BG582_09710	phage tail protein	BG609_09410	phage tail protein	BG587_10020	phage tail protein	BG596_09085	phage tail protein
no hits found	2.96	Y|0.828	6	0.56	AA 1-40	none	BG607_09485	hypothetical protein	BG585_09780	hypothetical protein	BG589_05435	hypothetical protein	BG602_08950	hypothetical protein	BG580_10075	hypothetical protein	BG592_09535	hypothetical protein	BG581_10025	hypothetical protein	BG611_09490	hypothetical protein	BG593_09530	hypothetical protein	BG588_09605	hypothetical protein	BG578_09160	hypothetical protein	BG603_04585	hypothetical protein	No hits found	2.96	0.834	6	0.555	1-40	0	BG586_09005	hypothetical protein	BG608_09485	hypothetical protein	BG582_09715	hypothetical protein	BG609_09415	hypothetical protein	BG587_10025	hypothetical protein	BG596_09090	hypothetical protein
no hits found	2.952	N|0.000	2	0.786	no	none	BG607_09500	translation repressor RelB	BG585_09795	translation repressor RelB	BG589_05420	translation repressor RelB	BG602_08965	translation repressor RelB	BG580_10090	translation repressor RelB	BG592_09550	translation repressor RelB	BG581_10040	translation repressor RelB	BG611_09505	translation repressor RelB	BG593_09545	translation repressor RelB	BG588_09620	translation repressor RelB	BG578_09175	translation repressor RelB	BG603_04600	translation repressor RelB	No hits found	2.952	0	2	0.781	0	0	BG586_08990	translation repressor RelB	BG608_09500	translation repressor RelB	BG582_09730	translation repressor RelB	BG609_09430	translation repressor RelB	BG587_10040	translation repressor RelB	BG596_09105	translation repressor RelB
no hits found	3.113	N|0.000	2	0.488	no	none	BG607_09505	addiction module toxin RelE	BG585_09800	addiction module toxin RelE	BG589_05415	addiction module toxin RelE	BG602_08970	addiction module toxin RelE	BG580_10095	addiction module toxin RelE	BG592_09555	addiction module toxin RelE	BG581_10045	addiction module toxin RelE	BG611_09510	addiction module toxin RelE	BG593_09550	addiction module toxin RelE	BG588_09625	addiction module toxin RelE	BG578_09180	addiction module toxin RelE	BG603_04605	addiction module toxin RelE	No hits found	3.113	0	2	0.491	0	0	BG586_08985	addiction module toxin RelE	BG608_09505	addiction module toxin RelE	BG582_09735	addiction module toxin RelE	BG609_09435	addiction module toxin RelE	BG587_10045	addiction module toxin RelE	BG596_09110	addiction module toxin RelE
no hits found	2.961	N|0.000	2	0.816	no	none	BG607_09510	hypothetical protein	BG585_09805	hypothetical protein	BG589_05410	hypothetical protein	BG602_08975	hypothetical protein	BG580_10100	hypothetical protein	BG592_09560	hypothetical protein	BG581_10050	hypothetical protein	BG611_09515	hypothetical protein	BG593_09555	hypothetical protein	BG588_09630	hypothetical protein	BG578_09185	hypothetical protein	BG603_04610	hypothetical protein	No hits found	2.961	0	2	0.818	0	0	BG586_08980	hypothetical protein	BG608_09510	hypothetical protein	BG582_09740	hypothetical protein	BG609_09440	hypothetical protein	BG587_10050	hypothetical protein	BG596_09115	hypothetical protein
no hits found	2.906	N|0.005	2	0.903	no	none	BG607_09515	phage tail tape measure protein	BG585_09810	phage tail tape measure protein	BG589_05405	phage tail tape measure protein	BG602_08980	phage tail tape measure protein	BG580_10105	phage tail tape measure protein	BG592_09565	phage tail tape measure protein	BG581_10055	phage tail tape measure protein	BG611_09520	phage tail tape measure protein	BG593_09560	phage tail tape measure protein	BG588_09635	phage tail tape measure protein	BG578_09190	phage tail tape measure protein	BG603_04615	phage tail tape measure protein	No hits found	2.906	0.005	2	0.902	0	0	BG586_08975	phage tail tape measure protein	BG608_09515	phage tail tape measure protein	BG582_09745	phage tail tape measure protein	BG609_09445	phage tail tape measure protein	BG587_10055	phage tail tape measure protein	BG596_09120	phage tail tape measure protein
0.0125	3.043	N|0.006	8	0.929	no	none	BG607_09525	preprotein translocase subunit YajC	BG585_09820	preprotein translocase subunit YajC	BG589_05395	preprotein translocase subunit YajC	BG602_08990	preprotein translocase subunit YajC	BG580_10115	preprotein translocase subunit YajC	BG592_09575	preprotein translocase subunit YajC	BG581_10065	preprotein translocase subunit YajC	BG611_09530	preprotein translocase subunit YajC	BG593_09570	preprotein translocase subunit YajC	BG588_09645	preprotein translocase subunit YajC	BG578_09200	preprotein translocase subunit YajC	BG603_04625	preprotein translocase subunit YajC	No hits found	3.043	0.002	8	0.854	0	0	BG586_08965	preprotein translocase subunit YajC	BG608_09525	preprotein translocase subunit YajC	BG582_09755	preprotein translocase subunit YajC	BG609_09455	preprotein translocase subunit YajC	BG587_10065	preprotein translocase subunit YajC	BG596_09130	preprotein translocase subunit YajC
no hits found	3.07	N|0.000	2	0.738	no	none	BG607_09530	hypothetical protein	BG585_09825	hypothetical protein	BG589_05390	hypothetical protein	BG602_08995	hypothetical protein	BG580_10120	hypothetical protein	BG592_09580	hypothetical protein	BG581_10070	hypothetical protein	BG611_09535	hypothetical protein	BG593_09575	hypothetical protein	BG588_09650	hypothetical protein	BG578_09205	hypothetical protein	BG603_04630	hypothetical protein	No hits found	3.07	0	2	0.742	0	0	BG586_08960	hypothetical protein	BG608_09530	hypothetical protein	BG582_09760	hypothetical protein	BG609_09460	hypothetical protein	BG587_10070	hypothetical protein	BG596_09135	hypothetical protein
no hits found	2.871	N|0.021	4	0.753	no	none	BG607_09540	phage tail protein	BG585_09835	phage tail protein	BG589_05380	phage tail protein	BG602_09005	phage tail protein	BG580_10130	phage tail protein	BG592_09590	phage tail protein	BG581_10080	phage tail protein	BG611_09545	phage tail protein	BG593_09585	phage tail protein	BG588_09660	phage tail protein	BG578_09215	phage tail protein	BG603_04640	phage tail protein	No hits found	2.871	0.022	4	0.752	0	0	BG586_08950	phage tail protein	BG608_09540	phage tail protein	BG582_09770	phage tail protein	BG609_09470	phage tail protein	BG587_10080	phage tail protein	BG596_09145	phage tail protein
no hits found	2.964	N|0.000	2	0.835	no	none	BG607_09560	hypothetical protein	BG585_09855	hypothetical protein	BG589_05360	hypothetical protein	BG602_08085	hypothetical protein	BG580_10150	hypothetical protein	BG592_09610	hypothetical protein	BG581_10100	hypothetical protein	BG611_09565	hypothetical protein	BG593_09605	hypothetical protein	BG588_09680	hypothetical protein	BG578_09235	hypothetical protein	BG603_04660	hypothetical protein	No hits found	2.964	0	2	0.837	0	0	BG586_08930	hypothetical protein	BG608_09560	hypothetical protein	BG582_09790	hypothetical protein	BG609_09490	hypothetical protein	BG587_10100	hypothetical protein	BG596_09165	hypothetical protein
													IDENTICAL PARALOGS:
													BG602_09025	hypothetical protein
no hits found	2.942	N|0.000	4	0.525	no	none	BG607_09640	DNA repair protein	BG585_09935	DNA repair protein	BG589_05280	DNA repair protein	BG602_09330	DNA repair protein	BG580_10230	DNA repair protein	BG592_09690	DNA repair protein	BG581_10180	DNA repair protein	BG611_09645	DNA repair protein	BG593_09685	DNA repair protein	BG588_09760	DNA repair protein	BG578_09315	DNA repair protein	BG603_04970	DNA repair protein	No hits found	2.942	0	4	0.529	0	0	BG586_08850	DNA repair protein	BG608_09640	DNA repair protein	BG582_09870	DNA repair protein	BG609_09570	DNA repair protein	BG587_10180	DNA repair protein	BG596_09245	DNA repair protein
no hits found	2.993	N|0.006	2	0.926	no	none	BG607_09740	hypothetical protein	BG585_10035	hypothetical protein	BG589_05180	hypothetical protein	BG602_09430	hypothetical protein	BG580_10330	hypothetical protein	BG592_09790	hypothetical protein	BG581_10280	hypothetical protein	BG611_09745	hypothetical protein	BG593_09785	hypothetical protein	BG588_09860	hypothetical protein	BG578_09415	hypothetical protein	BG603_05070	hypothetical protein	No hits found	2.993	0.006	2	0.925	0	0	BG586_08750	hypothetical protein	BG608_09740	hypothetical protein	BG582_09970	hypothetical protein	BG609_09670	hypothetical protein	BG587_10280	hypothetical protein	BG596_09345	hypothetical protein
no hits found	2.965	N|0.006	8	0.611	no	none	BG607_10390	hypothetical protein	BG585_10685	hypothetical protein	BG589_04530	hypothetical protein	BG602_10080	hypothetical protein	BG580_10980	hypothetical protein	BG592_10440	hypothetical protein	BG581_10945	hypothetical protein	BG611_10395	hypothetical protein	BG593_10435	hypothetical protein	BG588_10510	hypothetical protein	BG578_10065	hypothetical protein	BG603_05720	hypothetical protein	No hits found	2.965	0.007	8	0.611	0	0	BG586_08100	hypothetical protein	BG608_10390	hypothetical protein	BG582_10620	hypothetical protein	BG609_10320	hypothetical protein	BG587_11155	hypothetical protein	BG596_09995	hypothetical protein
no hits found	3.039	N|0.010	6	0.749	AA 1-21	none	BG607_10865	hypothetical protein	BG585_11160	hypothetical protein	BG589_04055	hypothetical protein	BG602_10555	hypothetical protein	BG580_11455	hypothetical protein	BG592_10915	hypothetical protein	BG581_11425	hypothetical protein	BG611_10870	hypothetical protein	BG593_10910	hypothetical protein	BG588_10985	hypothetical protein	BG578_10540	hypothetical protein	BG603_06200	hypothetical protein	No hits found	3.039	0.011	6	0.751	1-21	0	BG586_07625	hypothetical protein	BG608_10865	hypothetical protein	BG582_11095	hypothetical protein	BG609_10795	hypothetical protein	BG587_11630	hypothetical protein	BG596_10470	hypothetical protein
no hits found	3.011	N|0.012	4	0.575	no	none	BG607_11085	nucleotidyltransferase	BG585_11380	nucleotidyltransferase	BG589_03835	nucleotidyltransferase	BG602_10775	nucleotidyltransferase	BG580_11675	nucleotidyltransferase	BG592_11135	nucleotidyltransferase	BG581_11645	nucleotidyltransferase	BG611_11090	nucleotidyltransferase	BG593_11130	nucleotidyltransferase	BG588_11205	nucleotidyltransferase	BG578_10760	nucleotidyltransferase	BG603_06420	nucleotidyltransferase	No hits found	3.011	0.013	4	0.576	0	0	BG586_07405	nucleotidyltransferase	BG608_11085	nucleotidyltransferase	BG582_11315	nucleotidyltransferase	BG609_11015	nucleotidyltransferase	BG587_11850	nucleotidyltransferase	BG596_10690	nucleotidyltransferase
no hits found	3.033	N|0.000	2	0.816	no	none	BG607_11580	DNA-binding protein	BG585_11875	DNA-binding protein	BG589_03340	DNA-binding protein	BG602_11270	DNA-binding protein	BG580_12170	DNA-binding protein	BG592_11630	DNA-binding protein	BG581_12140	DNA-binding protein	BG611_11595	DNA-binding protein	BG593_11625	DNA-binding protein	BG588_11705	DNA-binding protein	BG578_11255	DNA-binding protein	BG603_06915	DNA-binding protein	No hits found	3.033	0	2	0.816	0	0	BG586_06910	DNA-binding protein	BG608_11580	DNA-binding protein	BG582_11810	DNA-binding protein	BG609_11510	DNA-binding protein	BG587_12345	DNA-binding protein	BG596_11185	DNA-binding protein
no hits found	3.128	N|0.000	2	0.802	no	none	BG607_11610	hypothetical protein	BG585_11905	hypothetical protein	BG589_03310	hypothetical protein	BG602_11300	hypothetical protein	BG580_12200	hypothetical protein	BG592_11660	hypothetical protein	BG581_12170	hypothetical protein	BG611_11625	hypothetical protein	BG593_11655	hypothetical protein	BG588_11735	hypothetical protein	BG578_11285	hypothetical protein	BG603_06945	hypothetical protein	No hits found	3.128	0	2	0.805	0	0	BG586_06880	hypothetical protein	BG608_11610	hypothetical protein	BG582_11840	hypothetical protein	BG609_11540	hypothetical protein	BG587_12375	hypothetical protein	BG596_11215	hypothetical protein
no hits found	3.031	N|0.000	4	0.577	no	none	BG607_11655	hypothetical protein	BG585_11950	hypothetical protein	BG589_03265	hypothetical protein	BG602_11345	hypothetical protein	BG580_12245	hypothetical protein	BG592_11705	hypothetical protein	BG581_12215	hypothetical protein	BG611_11670	hypothetical protein	BG593_11700	hypothetical protein	BG588_11780	hypothetical protein	BG578_11330	hypothetical protein	BG603_06990	hypothetical protein	No hits found	3.031	0	4	0.562	0	0	BG586_06835	hypothetical protein	BG608_11655	hypothetical protein	BG582_11885	hypothetical protein	BG609_11585	hypothetical protein	BG587_12420	hypothetical protein	BG596_11260	hypothetical protein
no hits found	3.046	N|0.000	2	0.613	no	none	BG607_11740	addiction module killer protein	BG585_12035	addiction module killer protein	BG589_03180	addiction module killer protein	BG602_11430	addiction module killer protein	BG580_12330	addiction module killer protein	BG592_11790	addiction module killer protein	BG581_12300	addiction module killer protein	BG611_11755	addiction module killer protein	BG593_11785	addiction module killer protein	BG588_11865	addiction module killer protein	BG578_11415	addiction module killer protein	BG603_07075	addiction module killer protein	No hits found	3.046	0	2	0.67	0	0	BG586_06750	addiction module killer protein	BG608_11740	addiction module killer protein	BG582_11970	addiction module killer protein	BG609_11670	addiction module killer protein	BG587_12505	addiction module killer protein	BG596_11345	addiction module killer protein
no hits found	2.999	N|0.000	2	0.815	no	none	BG607_11745	putative addiction module antidote protein	BG585_12040	putative addiction module antidote protein	BG589_03175	putative addiction module antidote protein	BG602_11435	putative addiction module antidote protein	BG580_12335	putative addiction module antidote protein	BG592_11795	putative addiction module antidote protein	BG581_12305	putative addiction module antidote protein	BG611_11760	putative addiction module antidote protein	BG593_11790	putative addiction module antidote protein	BG588_11870	putative addiction module antidote protein	BG578_11420	putative addiction module antidote protein	BG603_07080	putative addiction module antidote protein	No hits found	2.999	0	2	0.814	0	0	BG586_06745	putative addiction module antidote protein	BG608_11745	putative addiction module antidote protein	BG582_11975	putative addiction module antidote protein	BG609_11675	putative addiction module antidote protein	BG587_12510	putative addiction module antidote protein	BG596_11350	putative addiction module antidote protein
no hits found	3.033	N|0.001	4	0.969	no	none	BG607_11750	hypothetical protein	BG585_12045	hypothetical protein	BG589_03170	hypothetical protein	BG602_11440	hypothetical protein	BG580_12340	hypothetical protein	BG592_11800	hypothetical protein	BG581_12310	hypothetical protein	BG611_11765	hypothetical protein	BG593_11795	hypothetical protein	BG588_11875	hypothetical protein	BG578_11425	hypothetical protein	BG603_07085	hypothetical protein	No hits found	3.033	0	4	0.904	0	0	BG586_06740	hypothetical protein	BG608_11750	hypothetical protein	BG582_11980	hypothetical protein	BG609_11680	hypothetical protein	BG587_12515	hypothetical protein	BG596_11355	hypothetical protein
no hits found	3.08	N|0.001	2	0.93	no	none	BG607_11760	terminase	BG585_12055	terminase	BG589_03160	terminase	BG602_11450	terminase	BG580_12350	terminase	BG592_11810	terminase	BG581_12320	terminase	BG611_11775	terminase	BG593_11805	terminase	BG588_11885	terminase	BG578_11435	terminase	BG603_07095	terminase	No hits found	3.08	0.001	2	0.931	0	0	BG586_06730	terminase	BG608_11760	terminase	BG582_11990	terminase	BG609_11690	terminase	BG587_12525	terminase	BG596_11365	terminase
1	2.88	Y|1.000	8	0.995	no	8	BG607_11765	autotransporter outer membrane beta-barrel domain-containing protein	BG585_12060	autotransporter outer membrane beta-barrel domain-containing protein	BG589_03155	autotransporter outer membrane beta-barrel domain-containing protein	BG602_11455	autotransporter outer membrane beta-barrel domain-containing protein	BG580_12355	autotransporter outer membrane beta-barrel domain-containing protein	BG592_11815	autotransporter outer membrane beta-barrel domain-containing protein	BG581_12325	autotransporter outer membrane beta-barrel domain-containing protein	BG611_11780	autotransporter outer membrane beta-barrel domain-containing protein	BG593_11810	autotransporter outer membrane beta-barrel domain-containing protein	BG588_11890	autotransporter outer membrane beta-barrel domain-containing protein	BG578_11440	autotransporter outer membrane beta-barrel domain-containing protein	BG603_07100	autotransporter outer membrane beta-barrel domain-containing protein	100	2.88	1	8	0.978	0	8	BG586_06725	autotransporter outer membrane beta-barrel domain-containing protein	BG608_11765	autotransporter outer membrane beta-barrel domain-containing protein	BG582_11995	autotransporter outer membrane beta-barrel domain-containing protein	BG609_11695	autotransporter outer membrane beta-barrel domain-containing protein	BG587_12530	autotransporter outer membrane beta-barrel domain-containing protein	BG596_11370	autotransporter outer membrane beta-barrel domain-containing protein
0.6102	3.072	N|0.001	28	0.542	no	2	BG607_12050	beta-galactosidase	BG585_12345	beta-galactosidase	BG589_02870	beta-galactosidase	BG602_11740	beta-galactosidase	BG580_12640	beta-galactosidase	BG592_12100	beta-galactosidase	BG581_12610	beta-galactosidase	BG611_12065	beta-galactosidase	BG593_12095	beta-galactosidase	BG588_12175	beta-galactosidase	BG578_11725	beta-galactosidase	BG603_07385	beta-galactosidase	No hits found	3.072	0	28	0.541	0	2	BG586_06440	beta-galactosidase	BG608_12050	beta-galactosidase	BG582_12280	beta-galactosidase	BG609_11980	beta-galactosidase	BG587_12815	beta-galactosidase	BG596_11655	beta-galactosidase
no hits found	2.987	N|0.000	2	0.679	no	none	BG607_12300	transcriptional regulator	BG585_12595	transcriptional regulator	BG589_02620	transcriptional regulator	BG602_11990	transcriptional regulator	BG580_12890	transcriptional regulator	BG592_12350	transcriptional regulator	BG581_12860	transcriptional regulator	BG611_12315	transcriptional regulator	BG593_12345	transcriptional regulator	BG588_12425	transcriptional regulator	BG578_11975	transcriptional regulator	BG603_07635	transcriptional regulator	No hits found	2.987	0	2	0.678	0	0	BG586_06190	transcriptional regulator	BG608_12300	transcriptional regulator	BG582_12530	transcriptional regulator	BG609_12230	transcriptional regulator	BG587_13065	transcriptional regulator	BG596_11905	transcriptional regulator
no hits found	3.018	N|0.000	2	0.568	no	none	BG607_12335	MBL fold metallo-hydrolase	BG585_12630	MBL fold metallo-hydrolase	BG589_02585	MBL fold metallo-hydrolase	BG602_12025	MBL fold metallo-hydrolase	BG580_12925	MBL fold metallo-hydrolase	BG592_12385	MBL fold metallo-hydrolase	BG581_12895	MBL fold metallo-hydrolase	BG611_12350	MBL fold metallo-hydrolase	BG593_12380	MBL fold metallo-hydrolase	BG588_12460	MBL fold metallo-hydrolase	BG578_12010	MBL fold metallo-hydrolase	BG603_07670	MBL fold metallo-hydrolase	No hits found	3.018	0	2	0.625	0	0	BG586_06155	MBL fold metallo-hydrolase	BG608_12335	MBL fold metallo-hydrolase	BG582_12565	MBL fold metallo-hydrolase	BG609_12265	MBL fold metallo-hydrolase	BG587_13100	MBL fold metallo-hydrolase	BG596_11940	MBL fold metallo-hydrolase
no hits found	3.019	N|0.001	6	0.687	no	none	BG607_12345	hydroxyacid dehydrogenase	BG585_12640	hydroxyacid dehydrogenase	BG589_02575	hydroxyacid dehydrogenase	BG602_12325	hydroxyacid dehydrogenase	BG580_12935	hydroxyacid dehydrogenase	BG592_12395	hydroxyacid dehydrogenase	BG581_12905	hydroxyacid dehydrogenase	BG611_12360	hydroxyacid dehydrogenase	BG593_12390	hydroxyacid dehydrogenase	BG588_12470	hydroxyacid dehydrogenase	BG578_12020	hydroxyacid dehydrogenase	BG603_07680	hydroxyacid dehydrogenase	No hits found	3.019	0.001	6	0.69	0	0	BG586_05830	hydroxyacid dehydrogenase	BG608_12345	hydroxyacid dehydrogenase	BG582_12575	hydroxyacid dehydrogenase	BG609_12275	hydroxyacid dehydrogenase	BG587_13110	hydroxyacid dehydrogenase	BG596_11950	hydroxyacid dehydrogenase
no hits found	3.105	N|0.001	8	0.535	no	2	BG607_12350	S-formylglutathione hydrolase	BG585_12645	S-formylglutathione hydrolase	BG589_02570	S-formylglutathione hydrolase	BG602_12330	S-formylglutathione hydrolase	BG580_12940	S-formylglutathione hydrolase	BG592_12400	S-formylglutathione hydrolase	BG581_12910	S-formylglutathione hydrolase	BG611_12365	S-formylglutathione hydrolase	BG593_12395	S-formylglutathione hydrolase	BG588_12475	S-formylglutathione hydrolase	BG578_12025	S-formylglutathione hydrolase	BG603_07685	S-formylglutathione hydrolase	No hits found	3.105	0.001	8	0.532	0	2	BG586_05825	S-formylglutathione hydrolase	BG608_12350	S-formylglutathione hydrolase	BG582_12580	S-formylglutathione hydrolase	BG609_12280	S-formylglutathione hydrolase	BG587_13115	S-formylglutathione hydrolase	BG596_11955	S-formylglutathione hydrolase
no hits found	2.994	N|0.189	6	0.576	AA 1-28	none	BG607_12355	hypothetical protein	BG585_12650	hypothetical protein	BG589_02565	hypothetical protein	BG602_12335	hypothetical protein	BG580_12945	hypothetical protein	BG592_12405	hypothetical protein	BG581_12915	hypothetical protein	BG611_12370	hypothetical protein	BG593_12400	hypothetical protein	BG588_12480	hypothetical protein	BG578_12030	hypothetical protein	BG603_07690	hypothetical protein	No hits found	2.994	0.089	6	0.523	1-28	0	BG586_05820	hypothetical protein	BG608_12355	hypothetical protein	BG582_12585	hypothetical protein	BG609_12285	hypothetical protein	BG587_13120	hypothetical protein	BG596_11960	hypothetical protein
no hits found	3.051	N|0.000	4	0.518	no	none	BG607_12360	hypothetical protein	BG585_12655	hypothetical protein	BG589_02560	hypothetical protein	BG602_12340	hypothetical protein	BG580_12950	hypothetical protein	BG592_12410	hypothetical protein	BG581_12920	hypothetical protein	BG611_12375	hypothetical protein	BG593_12405	hypothetical protein	BG588_12485	hypothetical protein	BG578_12035	hypothetical protein	BG603_07695	hypothetical protein	No hits found	3.051	0	4	0.512	0	0	BG586_05815	hypothetical protein	BG608_12360	hypothetical protein	BG582_12590	hypothetical protein	BG609_12290	hypothetical protein	BG587_13125	hypothetical protein	BG596_11965	hypothetical protein
no hits found	3.068	N|0.001	2	0.692	no	none	BG607_12605	RNA polymerase subunit sigma	BG585_12900	RNA polymerase subunit sigma	BG589_12930	RNA polymerase subunit sigma	BG602_12585	RNA polymerase subunit sigma	BG580_13195	RNA polymerase subunit sigma	BG592_12960	RNA polymerase subunit sigma	BG581_13165	RNA polymerase subunit sigma	BG611_12620	RNA polymerase subunit sigma	BG593_12955	RNA polymerase subunit sigma	BG588_13035	RNA polymerase subunit sigma	BG578_12280	RNA polymerase subunit sigma	BG603_11310	RNA polymerase subunit sigma	No hits found	3.068	0.001	2	0.694	0	0	BG586_05570	RNA polymerase subunit sigma	BG608_12605	RNA polymerase subunit sigma	BG582_12835	RNA polymerase subunit sigma	BG609_12535	RNA polymerase subunit sigma	BG587_13370	RNA polymerase subunit sigma	BG596_12210	RNA polymerase subunit sigma
1	2.907	Y|1.000	16	0.882	AA 1-20	16	BG607_12630	porin	BG585_12925	porin	BG589_12955	porin	BG602_12610	porin	BG580_13220	porin	BG592_12985	porin	BG581_13190	porin	BG611_12645	porin	BG593_12980	porin	BG588_13060	porin	BG578_12305	porin	BG603_11285	porin	100	2.907	1	16	0.872	1-20	16	BG586_05545	porin	BG608_12630	porin	BG582_12860	porin	BG609_12560	porin	BG587_13395	porin	BG596_12235	porin
																							IDENTICAL PARALOGS:
																							BG593_13000	porin
no hits found	2.912	N|0.033	18	0.706	AA 1-22	none	BG607_13000	peptidase S8	BG585_13295	peptidase S8	BG589_13325	peptidase S8	BG602_12980	peptidase S8	BG580_13590	peptidase S8	BG592_13355	peptidase S8	BG581_13560	peptidase S8	BG611_13015	peptidase S8	BG593_13370	peptidase S8	BG588_13430	peptidase S8	BG578_12675	peptidase S8	BG603_10915	peptidase S8	No hits found	2.912	0.034	18	0.676	1-22	0	BG586_05175	peptidase S8	BG608_13000	peptidase S8	BG582_13230	peptidase S8	BG609_12930	peptidase S8	BG587_13765	peptidase S8	BG596_12605	peptidase S8
no hits found	2.948	N|0.000	8	0.733	no	none	BG607_13025	PTS ascorbate-specific subunit IIBC	BG585_13320	PTS ascorbate-specific subunit IIBC	BG589_13350	PTS ascorbate-specific subunit IIBC	BG602_13005	PTS ascorbate-specific subunit IIBC	BG580_13615	PTS ascorbate-specific subunit IIBC	BG592_13380	PTS ascorbate-specific subunit IIBC	BG581_13585	PTS ascorbate-specific subunit IIBC	BG611_13040	PTS ascorbate-specific subunit IIBC	BG593_13395	PTS ascorbate-specific subunit IIBC	BG588_13455	PTS ascorbate-specific subunit IIBC	BG578_12700	PTS ascorbate-specific subunit IIBC	BG603_10890	PTS ascorbate-specific subunit IIBC	No hits found	2.948	0	8	0.741	0	0	BG586_05150	PTS ascorbate-specific subunit IIBC	BG608_13025	PTS ascorbate-specific subunit IIBC	BG582_13255	PTS ascorbate-specific subunit IIBC	BG609_12955	PTS ascorbate-specific subunit IIBC	BG587_13790	PTS ascorbate-specific subunit IIBC	BG596_12630	PTS ascorbate-specific subunit IIBC
no hits found	3.027	N|0.000	2	0.648	no	none	BG607_13255	MFS transporter	BG585_13550	MFS transporter	BG589_13580	MFS transporter	BG602_13240	MFS transporter	BG580_13845	MFS transporter	BG592_12585	MFS transporter	BG581_13815	MFS transporter	BG611_13270	MFS transporter	BG593_12580	MFS transporter	BG588_12660	MFS transporter	BG578_12930	MFS transporter	BG603_10655	MFS transporter	No hits found	3.027	0	2	0.655	0	0	BG586_04920	MFS transporter	BG608_13255	MFS transporter	BG582_13485	MFS transporter	BG609_13185	MFS transporter	BG587_14020	MFS transporter	BG596_12860	MFS transporter
no hits found	2.991	N|0.000	2	0.744	no	none	BG607_13395	alcohol dehydrogenase	BG585_13690	alcohol dehydrogenase	BG589_13720	alcohol dehydrogenase	BG602_13380	alcohol dehydrogenase	BG580_13985	alcohol dehydrogenase	BG592_12725	alcohol dehydrogenase	BG581_13955	alcohol dehydrogenase	BG611_13410	alcohol dehydrogenase	BG593_12720	alcohol dehydrogenase	BG588_12800	alcohol dehydrogenase	BG578_13070	alcohol dehydrogenase	BG603_10515	alcohol dehydrogenase	No hits found	2.991	0	2	0.745	0	0	BG586_04780	alcohol dehydrogenase	BG608_13395	alcohol dehydrogenase	BG582_13625	alcohol dehydrogenase	BG609_13325	alcohol dehydrogenase	BG587_14160	alcohol dehydrogenase	BG596_13000	alcohol dehydrogenase
no hits found	3.061	N|0.001	2	0.746	AA 1-23	none	BG607_13400	hypothetical protein	BG585_13695	hypothetical protein	BG589_13725	hypothetical protein	BG602_13385	hypothetical protein	BG580_13990	hypothetical protein	BG592_12730	hypothetical protein	BG581_13960	hypothetical protein	BG611_13415	hypothetical protein	BG593_12725	hypothetical protein	BG588_12805	hypothetical protein	BG578_13075	hypothetical protein	BG603_10510	hypothetical protein	No hits found	3.061	0.001	2	0.476	1-23	0	BG586_04775	hypothetical protein	BG608_13400	hypothetical protein	BG582_13630	hypothetical protein	BG609_13330	hypothetical protein	BG587_14165	hypothetical protein	BG596_13005	hypothetical protein
no hits found	2.998	N|0.000	2	0.71	no	none	BG607_13405	C4-dicarboxylate ABC transporter permease	BG585_13700	C4-dicarboxylate ABC transporter permease	BG589_13730	C4-dicarboxylate ABC transporter permease	BG602_13390	C4-dicarboxylate ABC transporter permease	BG580_13995	C4-dicarboxylate ABC transporter permease	BG592_12735	C4-dicarboxylate ABC transporter permease	BG581_13965	C4-dicarboxylate ABC transporter permease	BG611_13420	C4-dicarboxylate ABC transporter permease	BG593_12730	C4-dicarboxylate ABC transporter permease	BG588_12810	C4-dicarboxylate ABC transporter permease	BG578_13080	C4-dicarboxylate ABC transporter permease	BG603_10505	C4-dicarboxylate ABC transporter permease	No hits found	2.998	0	2	0.71	0	0	BG586_04770	C4-dicarboxylate ABC transporter permease	BG608_13405	C4-dicarboxylate ABC transporter permease	BG582_13635	C4-dicarboxylate ABC transporter permease	BG609_13335	C4-dicarboxylate ABC transporter permease	BG587_14170	C4-dicarboxylate ABC transporter permease	BG596_13010	C4-dicarboxylate ABC transporter permease
no hits found	2.857	N|0.000	2	0.813	no	none	BG607_13410	L-dehydroascorbate transporter large permease subunit	BG585_13705	L-dehydroascorbate transporter large permease subunit	BG589_13735	L-dehydroascorbate transporter large permease subunit	BG602_13395	L-dehydroascorbate transporter large permease subunit	BG580_14000	L-dehydroascorbate transporter large permease subunit	BG592_12740	L-dehydroascorbate transporter large permease subunit	BG581_13970	L-dehydroascorbate transporter large permease subunit	BG611_13425	L-dehydroascorbate transporter large permease subunit	BG593_12735	L-dehydroascorbate transporter large permease subunit	BG588_12815	L-dehydroascorbate transporter large permease subunit	BG578_13085	L-dehydroascorbate transporter large permease subunit	BG603_10500	L-dehydroascorbate transporter large permease subunit	No hits found	2.857	0	2	0.812	0	0	BG586_04765	L-dehydroascorbate transporter large permease subunit	BG608_13410	L-dehydroascorbate transporter large permease subunit	BG582_13640	L-dehydroascorbate transporter large permease subunit	BG609_13340	L-dehydroascorbate transporter large permease subunit	BG587_14175	L-dehydroascorbate transporter large permease subunit	BG596_13015	L-dehydroascorbate transporter large permease subunit
no hits found	2.98	N|0.000	2	0.66	no	none	BG607_13420	ketodeoxygluconokinase	BG585_13715	ketodeoxygluconokinase	BG589_13745	ketodeoxygluconokinase	BG602_13405	ketodeoxygluconokinase	BG580_14010	ketodeoxygluconokinase	BG592_12750	ketodeoxygluconokinase	BG581_13980	ketodeoxygluconokinase	BG611_13435	ketodeoxygluconokinase	BG593_12745	ketodeoxygluconokinase	BG588_12825	ketodeoxygluconokinase	BG578_13095	ketodeoxygluconokinase	BG603_10490	ketodeoxygluconokinase	No hits found	2.98	0	2	0.659	0	0	BG586_04755	ketodeoxygluconokinase	BG608_13420	ketodeoxygluconokinase	BG582_13650	ketodeoxygluconokinase	BG609_13350	ketodeoxygluconokinase	BG587_14185	ketodeoxygluconokinase	BG596_13025	ketodeoxygluconokinase
no hits found	2.953	N|0.000	2	0.763	no	none	BG607_13460	hypothetical protein	BG585_13755	hypothetical protein	BG589_13785	hypothetical protein	BG602_13445	hypothetical protein	BG580_14050	hypothetical protein	BG592_12790	hypothetical protein	BG581_14020	hypothetical protein	BG611_13475	hypothetical protein	BG593_12785	hypothetical protein	BG588_12865	hypothetical protein	BG578_13135	hypothetical protein	BG603_10450	hypothetical protein	No hits found	2.953	0	2	0.765	0	0	BG586_04715	hypothetical protein	BG608_13460	hypothetical protein	BG582_13690	hypothetical protein	BG609_13390	hypothetical protein	BG587_14225	hypothetical protein	BG596_13065	hypothetical protein
no hits found	3.066	N|0.000	4	0.615	no	none	BG607_13465	transporter permease	BG585_13760	transporter permease	BG589_13790	transporter permease	BG602_13450	transporter permease	BG580_14055	transporter permease	BG592_12795	transporter permease	BG581_14025	transporter permease	BG611_13480	transporter permease	BG593_12790	transporter permease	BG588_12870	transporter permease	BG578_13140	transporter permease	BG603_10445	transporter permease	No hits found	3.066	0	6	0.565	0	0	BG586_04710	transporter permease	BG608_13465	transporter permease	BG582_13695	transporter permease	BG609_13395	transporter permease	BG587_14230	transporter permease	BG596_13070	transporter permease
no hits found	3.009	N|0.000	2	0.865	no	none	BG607_13610	UDP-N-acetylglucosamine 2-epimerase	BG585_13910	UDP-N-acetylglucosamine 2-epimerase	BG589_13935	UDP-N-acetylglucosamine 2-epimerase	BG602_13590	UDP-N-acetylglucosamine 2-epimerase	BG580_14200	UDP-N-acetylglucosamine 2-epimerase	BG592_13660	UDP-N-acetylglucosamine 2-epimerase	BG581_14170	UDP-N-acetylglucosamine 2-epimerase	BG611_13625	UDP-N-acetylglucosamine 2-epimerase	BG593_13695	UDP-N-acetylglucosamine 2-epimerase	BG588_13750	UDP-N-acetylglucosamine 2-epimerase	BG578_13290	UDP-N-acetylglucosamine 2-epimerase	BG603_10305	UDP-N-acetylglucosamine 2-epimerase	No hits found	3.009	0	2	0.866	0	0	BG586_04565	UDP-N-acetylglucosamine 2-epimerase	BG608_13610	UDP-N-acetylglucosamine 2-epimerase	BG582_13845	UDP-N-acetylglucosamine 2-epimerase	BG609_13540	UDP-N-acetylglucosamine 2-epimerase	BG587_14380	UDP-N-acetylglucosamine 2-epimerase	BG596_13215	UDP-N-acetylglucosamine 2-epimerase
no hits found	3.023	N|0.001	2	0.857	AA 1-24	none	BG607_13615	UDP-N-acetyl-D-mannosamine dehydrogenase	BG585_13915	UDP-N-acetyl-D-mannosamine dehydrogenase	BG589_13940	UDP-N-acetyl-D-mannosamine dehydrogenase	BG602_13595	UDP-N-acetyl-D-mannosamine dehydrogenase	BG580_14205	UDP-N-acetyl-D-mannosamine dehydrogenase	BG592_13665	UDP-N-acetyl-D-mannosamine dehydrogenase	BG581_14175	UDP-N-acetyl-D-mannosamine dehydrogenase	BG611_13630	UDP-N-acetyl-D-mannosamine dehydrogenase	BG593_13700	UDP-N-acetyl-D-mannosamine dehydrogenase	BG588_13755	UDP-N-acetyl-D-mannosamine dehydrogenase	BG578_13295	UDP-N-acetyl-D-mannosamine dehydrogenase	BG603_10300	UDP-N-acetyl-D-mannosamine dehydrogenase	No hits found	3.023	0.001	2	0.857	1-24	0	BG586_04560	UDP-N-acetyl-D-mannosamine dehydrogenase	BG608_13615	UDP-N-acetyl-D-mannosamine dehydrogenase	BG582_13850	UDP-N-acetyl-D-mannosamine dehydrogenase	BG609_13545	UDP-N-acetyl-D-mannosamine dehydrogenase	BG587_14385	UDP-N-acetyl-D-mannosamine dehydrogenase	BG596_13220	UDP-N-acetyl-D-mannosamine dehydrogenase
no hits found	3.067	N|0.001	6	0.574	no	none	BG607_13635	spore coat protein	BG585_13935	spore coat protein	BG589_13960	spore coat protein	BG602_13615	spore coat protein	BG580_14225	spore coat protein	BG592_13685	spore coat protein	BG581_14195	spore coat protein	BG611_13650	spore coat protein	BG593_13720	spore coat protein	BG588_13775	spore coat protein	BG578_13315	spore coat protein	BG603_10280	spore coat protein	No hits found	3.067	0.001	6	0.579	0	0	BG586_04540	spore coat protein	BG608_13635	spore coat protein	BG582_13870	spore coat protein	BG609_13565	spore coat protein	BG587_14405	spore coat protein	BG596_13240	spore coat protein
aResults are for CP017552.																																higher than the threshold value of 2.965.
bResults are for CP017538.
cResults are for CP017505.
dResults are for CP017491.
eIdentical paralogous genes are also shown.																																Presumably, this sequence does not belong to an outer mebrane protein, thus topology prediction is not recommended.
[truncated: 46 more columns]
